# Supplementary material for: Ventricular, atrial, and outflow tract heart progenitors arise from spatially and molecularly distinct regions of the primitive streak
Source: PLoS Biol. 2021 May 17;19(5):e3001200. doi: 10.1371/journal.pbio.3001200 (PMC8158918; doi:10.1371/journal.pbio.3001200)
Supplement: S5 Source Data — (XLSX) [file pbio.3001200.s022.xlsx]

## Sheet: res4.5
Related to S12A Fig
Clustering of the E7+7h datasets, four TnEGP-CreERT2/+ R26Rtdtomato/tdtomat embryos at the EHF stage and after tamoxifen oral gavage at E7+14h res:4.5
gene	avg_logFC	pct.1	pct.2	p_val_adj	cluster Identity		Abreviations:
Rhox5	1.94953	0.99	0.271	0	Exe ectoderm		gene: the unique feature
Fabp3	1.68459	0.988	0.182	0	Exe ectoderm		avg_logFC: log fold-change of the average expression between the two groups. Positive values indicate that the feature is more highly expressed in the first group relative to the second group, where the first group is the cluster of interest and the second group are all the other clusters within the experiment.
S100a6	1.46317	0.934	0.211	0	Exe ectoderm		pct.1: percentage of cells in cluster of interest expressing feature.
Utf1	1.41403	0.956	0.17	0	Exe ectoderm		pct.2: percentage of cells in group 2 or all the other clusters but not the cluster of interest.
Gjb3	1.33983	0.918	0.095	0	Exe ectoderm		p_val_adj: p value adjusted using the bonferroni multiple testing correction
Sfmbt2	1.25271	0.918	0.119	0	Exe ectoderm
Elf5	1.17939	0.775	0.027	0	Exe ectoderm			Cell number
Sfn	0.941474	0.775	0.051	0	Exe ectoderm		Exe ectoderm	498
Tfap2c	0.890611	0.737	0.061	0	Exe ectoderm		Surface ectoderm	128
Tex19.1	0.861381	0.763	0.043	0	Exe ectoderm		Neuroectoderm	289
Tmem54	0.845698	0.769	0.072	0	Exe ectoderm		Caudal neuroectoderm	258
Dnmt3l	0.830929	0.723	0.032	0	Exe ectoderm		Caudal epiblast	171
Gm9	0.827687	0.719	0.011	0	Exe ectoderm		Caudal mesoderm	106
Wnt7b	0.79752	0.693	0.017	0	Exe ectoderm		Presomitic mesoderm	121
Cldn3	0.745015	0.683	0.031	0	Exe ectoderm		Intermediate mesoderm	161
AU018091	0.541136	0.526	0.008	0	Exe ectoderm		pSHF (Paraxial mesoderm)	86
Cldn4	0.592337	0.594	0.027	6.03735e-301	Exe ectoderm		AHF (Pharyngeal mesoderm)	87
Gjb5	0.673967	0.641	0.038	5.00092e-300	Exe ectoderm		Anterior Paraxial mesoderm	75
Ascl2	0.940343	0.685	0.056	2.07855e-297	Exe ectoderm		FHF (Cardiomyocytes)	80
Cdkn2a	0.752025	0.723	0.071	5.48548e-289	Exe ectoderm		Mesenchyme	106
Trap1a	1.1568	0.926	0.2	3.13056e-269	Exe ectoderm		Exe mesoderm	104
Arpc1b	1.35444	0.98	0.396	2.43839e-267	Exe ectoderm		Notochord	48
Dppa4	0.462015	0.472	0.011	1.21598e-266	Exe ectoderm		Definitive endoderm	66
Mt2	1.9017	1	0.409	1.16575e-261	Exe ectoderm		Endothelium and Hematoendothelial progenitors	92
Perp	0.786756	0.737	0.098	8.96198e-258	Exe ectoderm		Erythroid	95
Htra1	0.745354	0.653	0.063	3.7496e-257	Exe ectoderm		Blood progenitors	134
Id2	1.97701	0.988	0.567	9.80325e-254	Exe ectoderm		Parietal Endoderm	67
Efna3	0.688992	0.651	0.066	8.96003e-251	Exe ectoderm		Exe endoderm	327
Fabp3-ps1	0.587633	0.564	0.036	4.74668e-250	Exe ectoderm
Zfp42	0.506222	0.486	0.02	2.32487e-244	Exe ectoderm
Gsto1	1.8236	0.978	0.575	4.67316e-241	Exe ectoderm
Rhox9	0.675572	0.458	0.016	5.15336e-238	Exe ectoderm
Bex1	1.06812	0.996	0.903	1.14629e-235	Exe ectoderm
AU015836	0.493006	0.492	0.025	8.12377e-235	Exe ectoderm
Fbxo21	1.05555	0.916	0.31	2.78434e-227	Exe ectoderm
Syngr1	0.581918	0.635	0.072	3.88719e-226	Exe ectoderm
Bmp8b	0.402174	0.408	0.011	3.88455e-221	Exe ectoderm
Ngfrap1	0.859894	0.998	0.989	4.78284e-218	Exe ectoderm
Mageb16	0.580451	0.598	0.065	3.25005e-214	Exe ectoderm
Smagp	0.692699	0.689	0.106	2.26572e-212	Exe ectoderm
Rhox6	0.842687	0.588	0.063	1.79264e-210	Exe ectoderm
Klhl13	1.20658	0.817	0.216	3.73597e-209	Exe ectoderm
Krt19	0.692781	0.667	0.096	4.62983e-207	Exe ectoderm
Nup62cl	0.934916	0.859	0.24	3.99399e-206	Exe ectoderm
Rps4l	1.03372	0.994	0.745	3.32654e-201	Exe ectoderm
Lgals1	1.12875	0.996	0.73	1.06767e-195	Exe ectoderm
Ckb	1.00443	0.888	0.304	6.61578e-194	Exe ectoderm
Ddah1	1.07424	0.936	0.402	1.21343e-193	Exe ectoderm
Mt1	1.33386	0.996	0.539	8.25968e-191	Exe ectoderm
Mpzl2	0.556264	0.588	0.076	3.05853e-190	Exe ectoderm
Apoc1	0.821154	0.912	0.261	3.37984e-189	Exe ectoderm
Morc4	1.14758	0.876	0.277	1.74127e-188	Exe ectoderm
Sox21	0.465582	0.422	0.028	6.48839e-181	Exe ectoderm
Irx4	0.371689	0.341	0.01	2.40056e-179	Exe ectoderm
Ldoc1	0.386011	0.373	0.019	2.78298e-174	Exe ectoderm
Gadd45b	0.442312	0.462	0.041	4.14986e-174	Exe ectoderm
Dusp9	0.95981	0.986	0.563	4.71458e-174	Exe ectoderm
Errfi1	0.695421	0.737	0.174	1.35391e-173	Exe ectoderm
Gtsf1l	0.415849	0.414	0.029	1.95576e-173	Exe ectoderm
Hand1	0.890273	0.9	0.257	4.65923e-173	Exe ectoderm
Cpne3	0.932485	0.807	0.257	6.10689e-173	Exe ectoderm
Ube2a	0.858376	0.984	0.751	6.55228e-169	Exe ectoderm
Lncenc1	0.457962	0.428	0.036	1.64581e-163	Exe ectoderm
Batf3	0.517004	0.492	0.058	1.77348e-163	Exe ectoderm
Wnt6	0.595322	0.588	0.093	7.25283e-163	Exe ectoderm
Eomes	0.52978	0.444	0.047	1.48953e-156	Exe ectoderm
C77370	0.259113	0.273	0.004	1.37713e-155	Exe ectoderm
Gm1673	1.09797	0.859	0.379	8.84447e-155	Exe ectoderm
Gng2	0.697399	0.845	0.29	9.7062e-151	Exe ectoderm
Tacstd2	0.306451	0.337	0.018	1.73842e-149	Exe ectoderm
Rnf128	0.853837	0.775	0.231	4.69338e-146	Exe ectoderm
Anxa5	0.673073	0.725	0.189	1.00867e-145	Exe ectoderm
Cd9	0.573931	0.845	0.308	2.21756e-145	Exe ectoderm
Casz1	0.288429	0.303	0.013	3.57787e-144	Exe ectoderm
Ndrg1	0.4397	0.428	0.046	1.0605e-143	Exe ectoderm
Akap17b	0.588177	0.566	0.104	8.10921e-143	Exe ectoderm
Pou3f1	0.692954	0.586	0.116	1.59113e-141	Exe ectoderm
Hsp90aa1	0.458628	1	0.996	2.29068e-141	Exe ectoderm
Fmr1nb	0.54404	0.677	0.144	1.47443e-139	Exe ectoderm
Nr0b1	0.320183	0.295	0.013	2.59998e-139	Exe ectoderm
Upp1	0.61915	0.643	0.147	4.55151e-139	Exe ectoderm
Hspb1	0.543794	0.528	0.09	1.88005e-138	Exe ectoderm
Litaf	0.70245	0.831	0.322	3.17612e-138	Exe ectoderm
Clta	0.619418	0.998	0.945	2.29363e-136	Exe ectoderm
Slc40a1	0.416695	0.434	0.055	2.47204e-134	Exe ectoderm
Mybl2	0.713018	0.863	0.375	3.70632e-134	Exe ectoderm
Tinagl1	0.357029	0.52	0.086	1.77036e-130	Exe ectoderm
Pcsk6	0.241643	0.291	0.016	5.2802e-128	Exe ectoderm
Sdc4	0.556769	0.639	0.157	2.70148e-124	Exe ectoderm
9130024F11Rik	0.27017	0.289	0.018	1.34238e-121	Exe ectoderm
Tmem114	0.360983	0.331	0.029	1.51777e-120	Exe ectoderm
Esx1	0.386673	0.339	0.034	3.59256e-118	Exe ectoderm
Eps8l2	0.295663	0.317	0.027	4.05919e-118	Exe ectoderm
Peg10	0.788911	0.98	0.521	4.52176e-118	Exe ectoderm
Oxct1	0.649732	0.805	0.324	1.06153e-117	Exe ectoderm
Klhl22	0.44636	0.546	0.117	8.37919e-117	Exe ectoderm
Hmox1	0.535224	0.673	0.192	1.37055e-116	Exe ectoderm
Eif2s2	0.558869	0.998	0.978	7.73141e-113	Exe ectoderm
Bspry	0.350752	0.452	0.077	2.00878e-112	Exe ectoderm
Nhp2	0.40181	1	0.987	2.28485e-112	Exe ectoderm
Tagln2	0.620784	0.956	0.627	4.06709e-111	Exe ectoderm
Hat1	0.771258	0.972	0.808	1.03148e-110	Exe ectoderm
Satb2	0.276246	0.331	0.036	8.71977e-106	Exe ectoderm
Irx2	0.306159	0.351	0.044	2.60364e-105	Exe ectoderm
Polr1d	0.456165	1	0.965	6.37348e-103	Exe ectoderm
Cebpb	0.613357	0.544	0.137	1.52993e-101	Exe ectoderm
Dgat2	0.451766	0.657	0.188	2.70998e-101	Exe ectoderm
Bst2	0.516647	0.751	0.266	1.44437e-100	Exe ectoderm
Ankrd37	0.407682	0.512	0.117	3.98236e-99	Exe ectoderm
Rbm38	0.554287	0.809	0.333	4.56103e-99	Exe ectoderm
Fpgs	0.468699	0.588	0.165	6.24303e-99	Exe ectoderm
Phlda2	0.757343	0.998	0.832	1.40843e-98	Exe ectoderm
Lgals3	0.282432	0.259	0.02	1.4091e-98	Exe ectoderm
Tomm20	0.391021	0.996	0.989	4.7198e-98	Exe ectoderm
Cd63	0.59617	0.912	0.53	1.18765e-97	Exe ectoderm
Trim6	0.53962	0.759	0.315	4.19846e-97	Exe ectoderm
Noct	0.533967	0.631	0.204	7.36895e-97	Exe ectoderm
Gab1	0.475049	0.608	0.176	8.73944e-97	Exe ectoderm
Cdk2ap2	0.582404	0.837	0.397	1.51268e-96	Exe ectoderm
Galk1	0.554897	0.982	0.746	2.90736e-96	Exe ectoderm
Baz1a	0.595395	0.725	0.29	3.52227e-96	Exe ectoderm
Cdc34	0.545949	0.972	0.752	3.58197e-94	Exe ectoderm
Gatsl3	0.331162	0.42	0.08	2.24409e-92	Exe ectoderm
Ccnd3	0.578838	0.95	0.67	4.61441e-92	Exe ectoderm
Eif4ebp1	0.504296	0.994	0.917	4.74697e-92	Exe ectoderm
Rac3	0.452406	0.596	0.178	2.0982e-91	Exe ectoderm
Tnnt1	0.305363	0.378	0.063	3.21943e-91	Exe ectoderm
Slc25a4	0.503499	0.996	0.944	1.24516e-90	Exe ectoderm
L1td1	0.432543	0.544	0.15	3.72471e-90	Exe ectoderm
Pcgf5	0.544488	0.741	0.279	7.34711e-90	Exe ectoderm
Blvra	0.398545	0.454	0.102	7.76713e-90	Exe ectoderm
Gga2	0.613849	0.926	0.648	2.86366e-89	Exe ectoderm
Ak4	0.493715	0.627	0.212	6.65379e-89	Exe ectoderm
Ldlrap1	0.288472	0.373	0.062	8.93508e-89	Exe ectoderm
2200002D01Rik	0.447978	0.777	0.324	1.0662e-86	Exe ectoderm
Ak1	0.38143	0.458	0.107	1.11918e-85	Exe ectoderm
Plet1	0.276898	0.297	0.037	4.21627e-85	Exe ectoderm
Pmm1	0.494808	0.803	0.376	1.02305e-84	Exe ectoderm
Tubb6	0.518986	0.819	0.405	1.6459e-84	Exe ectoderm
Erbb3	0.24199	0.287	0.036	1.71214e-83	Exe ectoderm
Mrps24	0.48855	0.982	0.862	1.73684e-83	Exe ectoderm
Wbp5	0.430144	0.996	0.968	2.63368e-83	Exe ectoderm
Cldn7	0.391065	0.723	0.247	2.70624e-83	Exe ectoderm
Cib2	0.249382	0.297	0.04	5.26091e-82	Exe ectoderm
Kcnk1	0.400108	0.554	0.163	7.22447e-82	Exe ectoderm
Chchd4	0.52909	0.972	0.733	8.44737e-82	Exe ectoderm
Ydjc	0.325261	0.498	0.125	2.36871e-81	Exe ectoderm
Dag1	0.450272	0.699	0.274	1.28887e-80	Exe ectoderm
Cul4b	0.453711	0.715	0.279	2.44355e-80	Exe ectoderm
Krt18	0.421817	0.978	0.653	6.41331e-80	Exe ectoderm
Ass1	0.316308	0.446	0.101	2.23693e-79	Exe ectoderm
Tpd52	0.462867	0.823	0.373	3.33596e-79	Exe ectoderm
Platr14	0.274903	0.309	0.047	3.89352e-79	Exe ectoderm
Nfkbiz	0.266963	0.327	0.054	8.134e-78	Exe ectoderm
Epcam	0.505305	0.926	0.501	1.00911e-77	Exe ectoderm
H19	0.497721	0.996	0.791	1.49349e-77	Exe ectoderm
Cmtm8	0.38592	0.586	0.188	3.85388e-76	Exe ectoderm
S100a11	0.47958	0.733	0.312	5.27083e-76	Exe ectoderm
Lad1	0.320098	0.456	0.115	1.04878e-75	Exe ectoderm
Ppp1r18	0.310528	0.41	0.092	1.56394e-75	Exe ectoderm
Cldn6	0.350661	0.851	0.351	2.85959e-75	Exe ectoderm
Mtus2	0.21645	0.255	0.031	7.58372e-75	Exe ectoderm
Cystm1	0.305733	0.536	0.147	7.88992e-75	Exe ectoderm
Anxa2	0.365113	0.51	0.139	8.72443e-75	Exe ectoderm
Gata3	0.218215	0.285	0.04	5.21764e-74	Exe ectoderm
Mbnl2	0.324918	0.484	0.131	7.64671e-74	Exe ectoderm
S100a10	0.481667	0.964	0.67	2.60451e-73	Exe ectoderm
F2rl1	0.26456	0.327	0.058	1.26394e-72	Exe ectoderm
Ezr	0.482202	0.9	0.495	1.49538e-72	Exe ectoderm
Pcsk1n	0.405304	0.725	0.283	3.25173e-72	Exe ectoderm
Esrp1	0.303316	0.432	0.107	7.86618e-72	Exe ectoderm
Slc44a1	0.35039	0.52	0.157	1.42084e-71	Exe ectoderm
Rinl	0.195727	0.253	0.032	2.59851e-71	Exe ectoderm
Satb1	0.434738	0.554	0.187	6.27081e-71	Exe ectoderm
Vapa	0.381931	0.99	0.953	1.0012e-69	Exe ectoderm
Rtn1	0.285119	0.321	0.06	3.07269e-69	Exe ectoderm
Fos	0.632682	0.608	0.228	3.81033e-69	Exe ectoderm
Fbxo6	0.288694	0.414	0.097	4.86649e-69	Exe ectoderm
Higd1a	0.46186	0.966	0.843	1.46357e-68	Exe ectoderm
Igf2	0.423238	0.747	0.315	7.01981e-68	Exe ectoderm
Agpat2	0.332577	0.52	0.165	1.31952e-67	Exe ectoderm
Cited1	0.172589	0.936	0.485	1.54584e-66	Exe ectoderm
Rpl13a	0.286706	0.998	0.993	4.61156e-66	Exe ectoderm
Dcun1d5	0.397254	0.984	0.929	6.94e-66	Exe ectoderm
Zbtb10	0.360635	0.502	0.157	6.95754e-66	Exe ectoderm
Ranbp17	0.210762	0.275	0.044	9.02101e-66	Exe ectoderm
Fgfr2	0.37036	0.516	0.17	4.58053e-65	Exe ectoderm
Rpp25	0.259711	0.339	0.072	5.87527e-64	Exe ectoderm
Cyb5b	0.451147	0.904	0.604	6.64172e-64	Exe ectoderm
Adam15	0.224003	0.315	0.061	2.32854e-63	Exe ectoderm
Plec	0.273026	0.382	0.092	2.42694e-63	Exe ectoderm
1500009L16Rik	0.489166	0.727	0.369	2.85723e-63	Exe ectoderm
Cltb	0.285624	0.376	0.09	3.00978e-63	Exe ectoderm
Inpp1	0.220639	0.253	0.038	4.28949e-63	Exe ectoderm
Tead4	0.244093	0.297	0.055	4.71467e-63	Exe ectoderm
Gpi1	0.451385	0.954	0.786	1.02122e-62	Exe ectoderm
Limk2	0.315449	0.426	0.119	1.69726e-62	Exe ectoderm
Cbx7	0.30217	0.426	0.118	1.85088e-62	Exe ectoderm
S100a13	0.299621	0.458	0.131	2.22748e-62	Exe ectoderm
Bend4	0.325131	0.514	0.168	4.22706e-62	Exe ectoderm
Tfeb	0.230542	0.311	0.061	5.2157e-62	Exe ectoderm
Tmem2	0.335419	0.55	0.195	1.13713e-60	Exe ectoderm
Zfp462	0.381548	0.608	0.237	1.2839e-60	Exe ectoderm
Rps5	0.15302	1	1	1.51074e-60	Exe ectoderm
Erdr1	0.442196	0.906	0.601	1.90579e-60	Exe ectoderm
Ankrd33b	0.191834	0.279	0.049	4.12708e-60	Exe ectoderm
Id1	0.655827	0.859	0.554	6.42337e-60	Exe ectoderm
1110008P14Rik	0.429446	0.829	0.478	8.34453e-60	Exe ectoderm
Folr1	0.154285	0.522	0.151	1.09914e-59	Exe ectoderm
Pdlim1	0.367444	0.669	0.281	6.26636e-59	Exe ectoderm
Mif4gd	0.329033	0.542	0.196	3.44989e-58	Exe ectoderm
Bcor	0.501057	0.604	0.264	3.57322e-58	Exe ectoderm
Gm2a	0.191043	0.277	0.05	3.9105e-58	Exe ectoderm
Mkrn1	0.432332	0.886	0.569	3.93985e-58	Exe ectoderm
Gata2	0.390298	0.369	0.094	6.86032e-58	Exe ectoderm
Sord	0.341862	0.532	0.187	8.60884e-58	Exe ectoderm
Avpi1	0.376307	0.747	0.358	9.92419e-58	Exe ectoderm
Anp32b	0.293679	0.998	0.995	1.3538e-57	Exe ectoderm
Pdcd6	0.429375	0.934	0.743	1.42634e-57	Exe ectoderm
Dnase2a	0.216516	0.289	0.057	3.01398e-57	Exe ectoderm
Anxa7	0.405788	0.697	0.342	9.64034e-57	Exe ectoderm
Dusp14	0.240292	0.301	0.063	3.09823e-56	Exe ectoderm
mt-Rnr2	0.440034	0.954	0.748	3.47871e-56	Exe ectoderm
Tax1bp3	0.396188	0.775	0.408	4.20756e-56	Exe ectoderm
Tfrc	0.422012	0.703	0.351	5.50795e-56	Exe ectoderm
Sars2	0.340817	0.5	0.177	9.54675e-56	Exe ectoderm
Mdfi	0.295883	0.428	0.128	2.03395e-55	Exe ectoderm
Cd63-ps	0.288703	0.556	0.199	4.40835e-55	Exe ectoderm
Rpp21	0.42926	0.918	0.631	4.4599e-55	Exe ectoderm
Myo1c	0.269312	0.408	0.116	1.62928e-54	Exe ectoderm
Mettl25	0.240466	0.323	0.076	2.87269e-54	Exe ectoderm
Cdh1	0.394718	0.707	0.334	5.76283e-54	Exe ectoderm
Anxa3	0.206224	0.301	0.064	6.54131e-54	Exe ectoderm
Ahnak	0.213757	0.468	0.143	5.6575e-53	Exe ectoderm
Slc44a2	0.245608	0.359	0.096	5.8951e-53	Exe ectoderm
Vill	0.209851	0.287	0.06	6.21954e-53	Exe ectoderm
Gabarapl1	0.340646	0.57	0.228	1.15573e-52	Exe ectoderm
Timm17a	0.380031	0.952	0.793	3.8665e-52	Exe ectoderm
Scd1	0.326983	0.52	0.193	9.42028e-52	Exe ectoderm
N4bp3	0.237403	0.303	0.069	1.36029e-51	Exe ectoderm
Junb	0.322744	0.524	0.192	1.76707e-51	Exe ectoderm
Gfer	0.416435	0.888	0.621	3.41104e-51	Exe ectoderm
Mgat4b	0.255224	0.428	0.134	3.98281e-51	Exe ectoderm
Nip7	0.400473	0.95	0.796	9.43001e-51	Exe ectoderm
Slc7a5	0.32223	0.594	0.255	1.20999e-50	Exe ectoderm
Fem1b	0.429164	0.861	0.579	1.40035e-50	Exe ectoderm
Alg13	0.410306	0.693	0.358	1.46841e-50	Exe ectoderm
Mrpl33	0.400227	0.944	0.754	2.01393e-50	Exe ectoderm
Wnk3	0.232104	0.351	0.094	2.54292e-50	Exe ectoderm
Sys1	0.409733	0.861	0.588	2.57553e-50	Exe ectoderm
Idh3a	0.401655	0.886	0.608	3.23605e-50	Exe ectoderm
Emc6	0.345943	0.982	0.898	4.23147e-50	Exe ectoderm
Rdm1	0.251117	0.438	0.14	5.05835e-50	Exe ectoderm
Yrdc	0.388913	0.908	0.662	7.11719e-50	Exe ectoderm
Isyna1	0.416597	0.869	0.577	1.15573e-49	Exe ectoderm
Tbrg1	0.387892	0.932	0.715	1.19053e-49	Exe ectoderm
Pdk1	0.286556	0.492	0.179	1.48079e-49	Exe ectoderm
Ddx21	0.373683	0.922	0.702	2.16564e-49	Exe ectoderm
Gabarapl2	0.434015	0.865	0.616	4.64865e-49	Exe ectoderm
Tnfrsf12a	0.258379	0.424	0.131	5.17754e-49	Exe ectoderm
Fermt2	0.399929	0.797	0.467	5.27992e-49	Exe ectoderm
Rangrf	0.375051	0.876	0.573	5.80537e-49	Exe ectoderm
Mta3	0.348424	0.61	0.273	1.49454e-48	Exe ectoderm
Tor2a	0.336851	0.582	0.251	1.66661e-48	Exe ectoderm
St14	0.206751	0.279	0.061	2.71834e-48	Exe ectoderm
Platr27	0.267445	0.341	0.094	4.55149e-48	Exe ectoderm
Dsp	0.310513	0.596	0.243	1.43769e-47	Exe ectoderm
Nabp1	0.286446	0.506	0.189	1.74205e-47	Exe ectoderm
Sin3b	0.42108	0.799	0.516	3.71635e-47	Exe ectoderm
Serpinb6a	0.331751	0.689	0.344	4.02419e-47	Exe ectoderm
Nenf	0.384028	0.749	0.404	1.04875e-46	Exe ectoderm
Aldoa	0.276625	1	0.985	2.42303e-46	Exe ectoderm
Dcaf12l1	0.284645	0.353	0.104	2.45287e-46	Exe ectoderm
Acot7	0.3349	0.618	0.287	2.77686e-46	Exe ectoderm
Arpc5l	0.372685	0.942	0.788	3.0661e-46	Exe ectoderm
Lasp1	0.359862	0.536	0.23	6.17581e-46	Exe ectoderm
Eif1a	0.37481	0.958	0.799	6.65221e-46	Exe ectoderm
Srm	0.286782	0.99	0.938	7.44525e-46	Exe ectoderm
Car2	0.220018	0.757	0.389	1.08063e-45	Exe ectoderm
Mgarp	0.209372	0.323	0.086	1.25527e-45	Exe ectoderm
Slc16a3	0.396268	0.793	0.476	1.43849e-45	Exe ectoderm
Gldc	0.242383	0.655	0.286	1.46426e-45	Exe ectoderm
Sigmar1	0.350575	0.775	0.446	1.94363e-45	Exe ectoderm
Rab15	0.179435	0.257	0.055	3.86489e-45	Exe ectoderm
Mdh2	0.309546	0.996	0.944	4.30419e-45	Exe ectoderm
Ctdspl	0.215167	0.315	0.085	9.98425e-45	Exe ectoderm
Rras2	0.401747	0.898	0.7	1.03585e-44	Exe ectoderm
Mpped2	0.320868	0.454	0.17	1.25218e-44	Exe ectoderm
Trim27	0.387182	0.89	0.678	1.62261e-44	Exe ectoderm
Ppif	0.363153	0.689	0.364	2.09686e-44	Exe ectoderm
Cops7a	0.406795	0.793	0.526	2.45235e-44	Exe ectoderm
Hbegf	0.271528	0.367	0.113	2.60894e-44	Exe ectoderm
Denr	0.321245	0.984	0.9	2.65631e-44	Exe ectoderm
Jade3	0.322499	0.54	0.232	5.47278e-44	Exe ectoderm
Arhgap10	0.259012	0.426	0.148	8.07313e-44	Exe ectoderm
Zbtb44	0.18495	0.281	0.068	1.32693e-43	Exe ectoderm
Dph3	0.349809	0.974	0.83	1.3329e-43	Exe ectoderm
Jade1	0.315871	0.719	0.373	1.85324e-43	Exe ectoderm
1700017B05Rik	0.263432	0.424	0.147	4.29686e-43	Exe ectoderm
Wwc1	0.236882	0.365	0.114	4.61056e-43	Exe ectoderm
Nmt2	0.360344	0.709	0.399	8.86878e-43	Exe ectoderm
Psmd7	0.350603	0.984	0.911	9.06341e-43	Exe ectoderm
2210016F16Rik	0.301705	0.649	0.308	1.25491e-42	Exe ectoderm
Hspa9	0.293388	0.992	0.941	2.08001e-42	Exe ectoderm
Flnb	0.275383	0.486	0.19	2.51268e-42	Exe ectoderm
Cgn	0.185473	0.297	0.077	2.74965e-42	Exe ectoderm
Cnih4	0.359482	0.914	0.683	3.0188e-42	Exe ectoderm
Hdac6	0.261771	0.482	0.187	3.54001e-42	Exe ectoderm
Tpst2	0.269054	0.578	0.248	1.05441e-41	Exe ectoderm
Cisd3	0.305903	0.568	0.25	1.82742e-41	Exe ectoderm
Naa50	0.313508	0.99	0.907	2.06676e-41	Exe ectoderm
Mrpl42	0.274781	0.998	0.964	2.85534e-41	Exe ectoderm
Pigyl	0.365727	0.821	0.514	6.44279e-41	Exe ectoderm
Mospd3	0.220125	0.363	0.115	7.06771e-41	Exe ectoderm
Tjp2	0.315848	0.604	0.294	8.34553e-41	Exe ectoderm
Mvd	0.264961	0.486	0.193	1.23343e-40	Exe ectoderm
Abhd11	0.298017	0.52	0.223	2.28729e-40	Exe ectoderm
Akt1	0.302681	0.506	0.211	2.33557e-40	Exe ectoderm
Cox14	0.351361	0.9	0.649	2.6884e-40	Exe ectoderm
Zswim1	0.223981	0.363	0.12	1.31543e-39	Exe ectoderm
Hibch	0.241782	0.422	0.154	5.80663e-39	Exe ectoderm
Cyr61	0.213786	0.542	0.232	7.6057e-39	Exe ectoderm
Pwwp2b	0.205507	0.301	0.087	8.74368e-39	Exe ectoderm
Rell1	0.224841	0.422	0.154	1.84552e-38	Exe ectoderm
Hspbap1	0.301424	0.618	0.308	5.65614e-38	Exe ectoderm
Pgp	0.342687	0.938	0.723	8.15365e-38	Exe ectoderm
Rpl32	0.116012	1	1	1.12449e-37	Exe ectoderm
Klf2	0.227814	0.263	0.069	2.36152e-37	Exe ectoderm
Asns	0.325284	0.753	0.448	2.87652e-37	Exe ectoderm
Ncoa3	0.247189	0.412	0.153	3.10842e-37	Exe ectoderm
Minos1	0.277397	0.992	0.939	3.41805e-37	Exe ectoderm
Dbi	0.214235	0.994	0.936	6.68361e-37	Exe ectoderm
1700021F05Rik	0.295688	0.62	0.319	9.57287e-37	Exe ectoderm
Mllt4	0.321688	0.739	0.417	1.31597e-36	Exe ectoderm
Pin1	0.27839	0.99	0.944	1.42155e-36	Exe ectoderm
Ak2	0.336128	0.896	0.726	3.35957e-36	Exe ectoderm
Mrpl17	0.284407	0.988	0.863	5.23642e-36	Exe ectoderm
Rabac1	0.330205	0.763	0.462	6.15661e-36	Exe ectoderm
Etf1	0.301079	0.984	0.877	6.19485e-36	Exe ectoderm
Churc1	0.336015	0.769	0.481	7.00949e-36	Exe ectoderm
Bok	0.264492	0.438	0.174	1.00125e-35	Exe ectoderm
Efna4	0.269308	0.488	0.211	1.05804e-35	Exe ectoderm
Lyrm9	0.215321	0.313	0.098	1.44965e-35	Exe ectoderm
Spint1	0.203711	0.39	0.14	1.55807e-35	Exe ectoderm
Txnl1	0.283119	0.972	0.894	2.37779e-35	Exe ectoderm
Unc5b	0.244694	0.454	0.187	2.58112e-35	Exe ectoderm
Atox1	0.236779	0.996	0.975	2.92254e-35	Exe ectoderm
Arpc4	0.319466	0.898	0.671	2.99178e-35	Exe ectoderm
Nek6	0.193242	0.337	0.111	4.89514e-35	Exe ectoderm
Lmna	0.172538	0.357	0.118	5.73945e-35	Exe ectoderm
Impa2	0.234812	0.428	0.167	6.28903e-35	Exe ectoderm
Ucp2	0.220962	0.367	0.131	9.30486e-35	Exe ectoderm
Stard10	0.215574	0.428	0.164	1.84965e-34	Exe ectoderm
Prss8	0.208149	0.41	0.147	2.06281e-34	Exe ectoderm
Aard	0.230225	0.357	0.124	2.34987e-34	Exe ectoderm
Gas2l1	0.198409	0.349	0.12	2.67735e-34	Exe ectoderm
N4bp2	0.311971	0.604	0.316	3.51691e-34	Exe ectoderm
Wsb2	0.178547	0.289	0.086	4.06556e-34	Exe ectoderm
Hk1	0.157183	0.261	0.069	4.45203e-34	Exe ectoderm
Tmem97	0.300385	0.865	0.609	4.98866e-34	Exe ectoderm
Zfp706	0.260643	0.984	0.926	7.21528e-34	Exe ectoderm
Nsun2	0.310344	0.938	0.789	8.46093e-34	Exe ectoderm
Bola2	0.271969	0.976	0.912	1.7197e-33	Exe ectoderm
Anapc15	0.326254	0.827	0.604	1.93876e-33	Exe ectoderm
Ccne1	0.332085	0.888	0.654	2.34196e-33	Exe ectoderm
Txn2	0.278792	0.974	0.852	2.60895e-33	Exe ectoderm
Rpl36al	0.221703	0.998	0.984	4.9471e-33	Exe ectoderm
Atxn10	0.342968	0.916	0.73	6.18833e-33	Exe ectoderm
Tubb4b	0.302605	0.96	0.843	6.56381e-33	Exe ectoderm
Dusp1	0.269262	0.432	0.181	6.94023e-33	Exe ectoderm
Ehd1	0.294101	0.765	0.464	8.97623e-33	Exe ectoderm
Tcf20	0.226163	0.392	0.149	9.27115e-33	Exe ectoderm
Rplp1	0.157045	1	0.999	9.53623e-33	Exe ectoderm
Dnajc21	0.303306	0.675	0.384	1.00897e-32	Exe ectoderm
Bri3bp	0.310674	0.681	0.387	1.0313e-32	Exe ectoderm
Hdgf	0.228141	0.994	0.958	1.16364e-32	Exe ectoderm
Polr2h	0.3047	0.938	0.809	1.43889e-32	Exe ectoderm
Tst	0.181125	0.291	0.09	1.83392e-32	Exe ectoderm
Tmem109	0.210324	0.396	0.151	1.92417e-32	Exe ectoderm
Dnmt3b	0.204482	0.946	0.739	2.38748e-32	Exe ectoderm
Stat6	0.179835	0.285	0.087	3.78902e-32	Exe ectoderm
Tmem167	0.255093	0.992	0.957	4.20399e-32	Exe ectoderm
Capg	0.2695	0.43	0.179	6.72173e-32	Exe ectoderm
Chchd10	0.311329	0.859	0.516	7.71342e-32	Exe ectoderm
Ung	0.307788	0.851	0.562	9.22301e-32	Exe ectoderm
Atrx	0.416611	0.827	0.619	2.19738e-31	Exe ectoderm
Cebpz	0.314606	0.827	0.59	3.1462e-31	Exe ectoderm
Gpx1	0.223809	1	0.977	3.21293e-31	Exe ectoderm
Ctnnal1	0.214048	0.388	0.151	3.62005e-31	Exe ectoderm
Mkks	0.301396	0.751	0.488	4.80404e-31	Exe ectoderm
Shmt1	0.316554	0.675	0.394	5.20978e-31	Exe ectoderm
Eef2k	0.160235	0.269	0.08	5.62993e-31	Exe ectoderm
Gm21887	0.190207	0.325	0.112	6.22066e-31	Exe ectoderm
Gemin6	0.314551	0.721	0.446	1.42217e-30	Exe ectoderm
Mad2l2	0.238501	0.554	0.27	2.01981e-30	Exe ectoderm
Gng12	0.183976	0.586	0.276	2.04715e-30	Exe ectoderm
Atg101	0.297255	0.612	0.33	2.65116e-30	Exe ectoderm
Akap1	0.175702	0.341	0.12	3.11654e-30	Exe ectoderm
Ints4	0.236513	0.406	0.17	4.88924e-30	Exe ectoderm
Ftl1	0.147055	1	0.998	5.75158e-30	Exe ectoderm
Mrpl57	0.315628	0.94	0.794	6.07776e-30	Exe ectoderm
Efhd2	0.242776	0.414	0.169	6.52168e-30	Exe ectoderm
Vasp	0.270315	0.721	0.428	6.96733e-30	Exe ectoderm
Eef1e1	0.281703	0.978	0.883	8.57507e-30	Exe ectoderm
Clstn1	0.230492	0.436	0.187	1.13658e-29	Exe ectoderm
Gm14295	0.142466	0.259	0.076	1.17052e-29	Exe ectoderm
Vdac1	0.25694	0.988	0.917	1.39479e-29	Exe ectoderm
Mapk14	0.271526	0.663	0.369	1.41392e-29	Exe ectoderm
Plekhf2	0.305626	0.683	0.397	2.39481e-29	Exe ectoderm
Zfp593	0.285601	0.705	0.427	3.01537e-29	Exe ectoderm
Odc1	0.253121	0.984	0.931	3.04596e-29	Exe ectoderm
Pop5	0.278615	0.936	0.745	3.52045e-29	Exe ectoderm
Ogt	0.312776	0.745	0.497	4.82192e-29	Exe ectoderm
Eef2kmt	0.200979	0.367	0.142	4.89122e-29	Exe ectoderm
Txn1	0.222344	0.996	0.972	6.23609e-29	Exe ectoderm
Wdr12	0.286625	0.851	0.601	6.86121e-29	Exe ectoderm
Umps	0.297255	0.855	0.624	1.40191e-28	Exe ectoderm
Pfkp	0.153554	0.253	0.076	1.4249e-28	Exe ectoderm
Zfpm1	0.208165	0.41	0.168	1.48953e-28	Exe ectoderm
Ap1m2	0.203481	0.373	0.147	1.80185e-28	Exe ectoderm
Pmvk	0.260053	0.598	0.324	1.9692e-28	Exe ectoderm
Cisd1	0.260745	0.954	0.835	2.76122e-28	Exe ectoderm
mt-Nd6	0.255183	0.452	0.202	3.22343e-28	Exe ectoderm
Llgl2	0.171599	0.329	0.119	3.6363e-28	Exe ectoderm
Pus1	0.252329	0.564	0.288	4.84286e-28	Exe ectoderm
Prelid2	0.208488	0.406	0.17	5.88704e-28	Exe ectoderm
Rcl1	0.282514	0.807	0.542	7.21409e-28	Exe ectoderm
Zmynd19	0.277332	0.663	0.384	8.77401e-28	Exe ectoderm
Ube2o	0.193498	0.361	0.14	9.55276e-28	Exe ectoderm
Cdkn2aipnl	0.271552	0.711	0.426	2.3411e-27	Exe ectoderm
Polr3g	0.279159	0.641	0.37	2.48007e-27	Exe ectoderm
Gmnn	0.291385	0.934	0.808	2.93149e-27	Exe ectoderm
Atp6v1f	0.24804	0.986	0.916	3.63528e-27	Exe ectoderm
Cdc42se1	0.240135	0.55	0.281	3.88679e-27	Exe ectoderm
Eif6	0.263245	0.954	0.881	3.9673e-27	Exe ectoderm
S1pr2	0.174582	0.271	0.089	4.02849e-27	Exe ectoderm
Grb2	0.246864	0.542	0.275	4.26135e-27	Exe ectoderm
Plp2	0.231817	0.448	0.206	5.67009e-27	Exe ectoderm
2310030G06Rik	0.160009	0.299	0.103	5.7724e-27	Exe ectoderm
Hic2	0.243405	0.512	0.253	6.49083e-27	Exe ectoderm
Cox11	0.267408	0.665	0.396	7.63507e-27	Exe ectoderm
Sec14l1	0.185661	0.384	0.157	7.74353e-27	Exe ectoderm
Tspan33	0.153045	0.333	0.121	8.96436e-27	Exe ectoderm
Ifi30	0.104124	0.516	0.227	9.19642e-27	Exe ectoderm
2810004N23Rik	0.264603	0.926	0.801	1.04243e-26	Exe ectoderm
Impdh1	0.229139	0.516	0.253	1.09976e-26	Exe ectoderm
Gadd45gip1	0.275825	0.95	0.864	1.13035e-26	Exe ectoderm
Cuta	0.294839	0.912	0.76	1.24168e-26	Exe ectoderm
Ero1l	0.2196	0.474	0.223	1.70749e-26	Exe ectoderm
Ndufaf2	0.27304	0.853	0.624	3.05315e-26	Exe ectoderm
Spint2	0.244642	0.777	0.467	3.66657e-26	Exe ectoderm
Rps15	0.115752	1	1	4.41945e-26	Exe ectoderm
Ppp1r9b	0.143317	0.255	0.08	5.55264e-26	Exe ectoderm
Klf9	0.215393	0.448	0.207	6.12898e-26	Exe ectoderm
A430005L14Rik	0.28575	0.817	0.577	6.18776e-26	Exe ectoderm
Tnip1	0.183502	0.303	0.112	6.26094e-26	Exe ectoderm
Piezo1	0.163157	0.303	0.11	6.28181e-26	Exe ectoderm
Arpp19	0.185315	0.994	0.982	9.45636e-26	Exe ectoderm
Rps21	0.157129	1	0.999	9.61847e-26	Exe ectoderm
Utp23	0.216981	0.566	0.296	1.04272e-25	Exe ectoderm
Celf1	0.288955	0.95	0.778	1.31197e-25	Exe ectoderm
Nop14	0.298511	0.765	0.514	1.50684e-25	Exe ectoderm
F11r	0.272644	0.643	0.366	1.50715e-25	Exe ectoderm
Szrd1	0.286428	0.779	0.536	1.84619e-25	Exe ectoderm
Aprt	0.167554	0.996	0.936	2.32583e-25	Exe ectoderm
Lpgat1	0.219279	0.504	0.246	3.00858e-25	Exe ectoderm
Wdr77	0.272462	0.942	0.819	4.48665e-25	Exe ectoderm
Fam136a	0.263286	0.994	0.909	4.79409e-25	Exe ectoderm
Rad23b	0.250619	0.964	0.864	6.62796e-25	Exe ectoderm
Nans	0.272304	0.799	0.553	7.88827e-25	Exe ectoderm
Tuba4a	0.184928	0.464	0.217	9.81927e-25	Exe ectoderm
Mrpl51	0.240368	0.944	0.788	1.00756e-24	Exe ectoderm
Tmem189	0.206477	0.41	0.187	1.31759e-24	Exe ectoderm
Vcpip1	0.216894	0.428	0.195	1.57719e-24	Exe ectoderm
Necap1	0.209677	0.444	0.211	1.72088e-24	Exe ectoderm
Eras	0.176344	0.337	0.133	3.17445e-24	Exe ectoderm
Tspan4	0.234468	0.633	0.352	3.31838e-24	Exe ectoderm
Ubc	0.288615	0.956	0.822	4.00229e-24	Exe ectoderm
Gpx4	0.199589	0.998	0.99	4.3298e-24	Exe ectoderm
Ccdc107	0.191929	0.41	0.182	4.85195e-24	Exe ectoderm
Degs1	0.17996	0.817	0.535	6.59929e-24	Exe ectoderm
Ubald1	0.230749	0.472	0.234	7.01361e-24	Exe ectoderm
Rnh1	0.243558	0.62	0.352	8.14635e-24	Exe ectoderm
Kat6b	0.173613	0.293	0.11	8.18385e-24	Exe ectoderm
Polr1c	0.26677	0.896	0.728	9.48637e-24	Exe ectoderm
Tpi1	0.22295	0.99	0.952	1.22521e-23	Exe ectoderm
Slc38a4	0.271087	0.649	0.368	1.26335e-23	Exe ectoderm
Ak6	0.27281	0.882	0.719	1.66578e-23	Exe ectoderm
Lrrn4	0.159101	0.349	0.139	1.68596e-23	Exe ectoderm
Akip1	0.166587	0.402	0.175	2.16619e-23	Exe ectoderm
Kctd15	0.159265	0.313	0.12	2.33016e-23	Exe ectoderm
Myl12a	0.215495	0.992	0.941	2.36643e-23	Exe ectoderm
Atm	0.17768	0.349	0.143	2.43281e-23	Exe ectoderm
Dgcr8	0.227198	0.566	0.307	2.50072e-23	Exe ectoderm
Mrps26	0.260757	0.91	0.718	2.50716e-23	Exe ectoderm
Arrb2	0.188006	0.418	0.19	3.32532e-23	Exe ectoderm
Rassf3	0.152492	0.367	0.154	3.45134e-23	Exe ectoderm
Rab12	0.179991	0.299	0.115	3.81114e-23	Exe ectoderm
Card19	0.167418	0.345	0.14	3.82557e-23	Exe ectoderm
Tomm5	0.189066	0.99	0.927	4.29469e-23	Exe ectoderm
Bnip3	0.253447	0.759	0.502	4.55165e-23	Exe ectoderm
Tsen34	0.255854	0.837	0.616	5.85135e-23	Exe ectoderm
Ap4s1	0.255109	0.669	0.416	6.73334e-23	Exe ectoderm
Hspg2	0.18563	0.394	0.174	8.15178e-23	Exe ectoderm
Ywhag	0.274035	0.914	0.762	9.23205e-23	Exe ectoderm
Coa6	0.210567	0.552	0.3	9.59257e-23	Exe ectoderm
Txnl4a	0.227292	0.972	0.906	9.66847e-23	Exe ectoderm
Irx3	0.21015	0.52	0.259	1.19316e-22	Exe ectoderm
Pura	0.1729	0.351	0.147	1.20245e-22	Exe ectoderm
Clcn5	0.196254	0.588	0.316	1.41516e-22	Exe ectoderm
Smim13	0.1882	0.422	0.198	1.59005e-22	Exe ectoderm
Get4	0.271472	0.795	0.577	1.61912e-22	Exe ectoderm
Gramd3	0.160784	0.267	0.095	1.72454e-22	Exe ectoderm
Pdxk	0.153863	0.279	0.102	1.74336e-22	Exe ectoderm
Ubfd1	0.269056	0.898	0.724	1.77987e-22	Exe ectoderm
Rbm25	0.22336	0.976	0.899	1.93157e-22	Exe ectoderm
Snhg6	0.257648	0.839	0.615	1.99849e-22	Exe ectoderm
Asf1b	0.205939	0.494	0.251	2.23093e-22	Exe ectoderm
Ppa1	0.23023	0.97	0.913	2.52458e-22	Exe ectoderm
Mak16	0.252482	0.876	0.684	3.36382e-22	Exe ectoderm
C1qbp	0.215429	0.996	0.949	3.87415e-22	Exe ectoderm
Fbxw2	0.226782	0.685	0.428	4.15218e-22	Exe ectoderm
Ubxn1	0.238909	0.946	0.805	4.25701e-22	Exe ectoderm
Ninj1	0.212438	0.554	0.294	4.77609e-22	Exe ectoderm
Eif2d	0.209339	0.568	0.315	6.59874e-22	Exe ectoderm
Rnf4	0.258748	0.843	0.605	6.7656e-22	Exe ectoderm
Psap	0.273416	0.727	0.487	7.62044e-22	Exe ectoderm
Wdr3	0.220953	0.651	0.384	7.77077e-22	Exe ectoderm
Igsf8	0.132912	0.251	0.086	7.80131e-22	Exe ectoderm
Tcf7l1	0.211481	0.432	0.207	8.02759e-22	Exe ectoderm
Tomm40	0.21063	0.966	0.894	8.06252e-22	Exe ectoderm
Ptpmt1	0.243866	0.594	0.348	8.27854e-22	Exe ectoderm
Gtf2h1	0.238879	0.665	0.405	8.80907e-22	Exe ectoderm
Metap1	0.24111	0.647	0.388	9.97067e-22	Exe ectoderm
2310022B05Rik	0.167011	0.404	0.183	9.99602e-22	Exe ectoderm
Dnajc2	0.255984	0.928	0.785	1.00347e-21	Exe ectoderm
Pole4	0.253616	0.908	0.762	1.1235e-21	Exe ectoderm
Ahdc1	0.177967	0.349	0.151	1.15132e-21	Exe ectoderm
Rps6ka1	0.211264	0.532	0.284	1.17759e-21	Exe ectoderm
Bcr	0.147882	0.295	0.112	1.20764e-21	Exe ectoderm
Arhgdig	0.175938	0.331	0.137	1.31816e-21	Exe ectoderm
Ash2l	0.258161	0.777	0.546	1.95545e-21	Exe ectoderm
Cox4i1	0.173816	1	0.998	2.09408e-21	Exe ectoderm
G3bp2	0.243253	0.964	0.852	2.43762e-21	Exe ectoderm
Cnbp	0.170487	1	0.982	2.72233e-21	Exe ectoderm
Gak	0.213211	0.438	0.22	3.18143e-21	Exe ectoderm
Tceb1	0.204731	0.986	0.947	3.89763e-21	Exe ectoderm
Ppcs	0.181809	0.416	0.196	3.8977e-21	Exe ectoderm
Atp6v1c1	0.232453	0.767	0.52	6.21473e-21	Exe ectoderm
Polr2f	0.203018	0.984	0.957	6.23199e-21	Exe ectoderm
Eif5b	0.232436	0.974	0.91	7.86028e-21	Exe ectoderm
Hras	0.249413	0.863	0.686	8.23691e-21	Exe ectoderm
Sc5d	0.187597	0.323	0.138	9.17826e-21	Exe ectoderm
Dohh	0.239045	0.863	0.655	1.22299e-20	Exe ectoderm
U2surp	0.279393	0.88	0.738	1.34813e-20	Exe ectoderm
Dtd1	0.211281	0.624	0.372	1.68473e-20	Exe ectoderm
Tnfrsf21	0.205018	0.442	0.223	1.71425e-20	Exe ectoderm
Rbm19	0.160193	0.414	0.193	1.85229e-20	Exe ectoderm
Got1	0.237435	0.689	0.432	1.8705e-20	Exe ectoderm
Tom1	0.150608	0.325	0.136	1.90201e-20	Exe ectoderm
Atp5d	0.196905	0.996	0.974	2.27062e-20	Exe ectoderm
Derl2	0.234596	0.661	0.414	2.33471e-20	Exe ectoderm
Psmd5	0.251695	0.679	0.437	2.43885e-20	Exe ectoderm
Rae1	0.263989	0.882	0.704	2.82768e-20	Exe ectoderm
Dynlt1f	0.226523	0.61	0.364	2.98835e-20	Exe ectoderm
Fam207a	0.220891	0.566	0.33	3.6877e-20	Exe ectoderm
Ncl	0.180512	1	0.998	4.7102e-20	Exe ectoderm
Xrcc6bp1	0.159346	0.373	0.169	5.62179e-20	Exe ectoderm
Mrpl20	0.193028	0.982	0.933	8.29853e-20	Exe ectoderm
Birc5	0.20825	0.99	0.94	8.38132e-20	Exe ectoderm
Metap2	0.19123	0.988	0.952	1.04002e-19	Exe ectoderm
Myc	0.184867	0.333	0.143	1.19255e-19	Exe ectoderm
Ubash3b	0.103354	0.255	0.091	1.50753e-19	Exe ectoderm
Map2k1	0.230068	0.647	0.403	1.50869e-19	Exe ectoderm
Trip10	0.174065	0.386	0.181	1.72826e-19	Exe ectoderm
Sepw1	0.215549	0.998	0.961	1.79823e-19	Exe ectoderm
Ralbp1	0.29261	0.831	0.617	2.02271e-19	Exe ectoderm
Eif3j1	0.237057	0.821	0.601	2.1529e-19	Exe ectoderm
Rab35	0.205885	0.582	0.329	2.18826e-19	Exe ectoderm
Lamtor1	0.230304	0.918	0.777	2.33363e-19	Exe ectoderm
Scamp1	0.167808	0.382	0.178	2.3345e-19	Exe ectoderm
Calm2	0.14964	1	0.996	2.4954e-19	Exe ectoderm
Phf3	0.242022	0.588	0.354	2.9116e-19	Exe ectoderm
Rrp7a	0.241764	0.743	0.498	3.00714e-19	Exe ectoderm
Ccng1	0.214536	0.532	0.297	3.13099e-19	Exe ectoderm
Aamdc	0.208421	0.482	0.255	3.1486e-19	Exe ectoderm
Slc25a32	0.163389	0.267	0.103	3.28532e-19	Exe ectoderm
Chmp4b	0.239489	0.815	0.574	3.46562e-19	Exe ectoderm
Lsm12	0.243085	0.753	0.503	3.549e-19	Exe ectoderm
Mrps18b	0.226978	0.809	0.594	3.76221e-19	Exe ectoderm
Ftsj3	0.217344	0.783	0.553	4.90516e-19	Exe ectoderm
Trim25	0.141103	0.339	0.146	5.00208e-19	Exe ectoderm
Ube2j2	0.234218	0.916	0.757	5.0236e-19	Exe ectoderm
Tigar	0.151847	0.301	0.125	5.06928e-19	Exe ectoderm
Dtd2	0.173241	0.456	0.233	5.40557e-19	Exe ectoderm
Tprkb	0.205471	0.586	0.344	6.24093e-19	Exe ectoderm
Ostf1	0.164253	0.448	0.223	6.33312e-19	Exe ectoderm
Phf13	0.144986	0.323	0.14	6.69688e-19	Exe ectoderm
Ago2	0.257344	0.765	0.552	6.76118e-19	Exe ectoderm
Jup	0.153543	0.311	0.132	6.80781e-19	Exe ectoderm
Ppp5c	0.227752	0.835	0.61	7.18422e-19	Exe ectoderm
Suz12	0.229371	0.727	0.485	7.32505e-19	Exe ectoderm
Llph	0.22124	0.952	0.835	8.06639e-19	Exe ectoderm
Asah1	0.182971	0.536	0.297	8.29917e-19	Exe ectoderm
Coa7	0.21137	0.622	0.381	9.10113e-19	Exe ectoderm
Phb2	0.169903	0.994	0.981	9.34052e-19	Exe ectoderm
Eif2s1	0.213134	0.946	0.861	1.08514e-18	Exe ectoderm
Vdac2	0.207826	0.976	0.921	1.20304e-18	Exe ectoderm
Ctdsp2	0.225462	0.631	0.388	1.27015e-18	Exe ectoderm
Gse1	0.133927	0.277	0.11	1.33487e-18	Exe ectoderm
Emc8	0.222362	0.944	0.811	1.36515e-18	Exe ectoderm
Cdkn2d	0.170876	0.424	0.211	1.46347e-18	Exe ectoderm
Hsph1	0.234237	0.89	0.705	1.55094e-18	Exe ectoderm
Nme6	0.227491	0.777	0.561	1.76941e-18	Exe ectoderm
Sox2	0.271618	0.422	0.214	2.18096e-18	Exe ectoderm
Ttll12	0.191767	0.492	0.268	2.23354e-18	Exe ectoderm
Naa38	0.23854	0.878	0.717	2.28772e-18	Exe ectoderm
Pgam1	0.15866	0.998	0.989	2.31339e-18	Exe ectoderm
Haus4	0.214883	0.552	0.33	2.7969e-18	Exe ectoderm
Ddx27	0.241929	0.789	0.588	3.46991e-18	Exe ectoderm
1700025G04Rik	0.157847	0.367	0.17	3.82269e-18	Exe ectoderm
Lsm1	0.233655	0.888	0.694	4.51409e-18	Exe ectoderm
Smad3	0.135663	0.257	0.099	4.66647e-18	Exe ectoderm
Rpl22	0.129802	1	0.999	4.8552e-18	Exe ectoderm
Wapl	0.236013	0.787	0.544	5.00158e-18	Exe ectoderm
Taf5l	0.203353	0.478	0.269	5.06236e-18	Exe ectoderm
Gm6710	0.144971	0.257	0.1	5.10659e-18	Exe ectoderm
Tcof1	0.233512	0.817	0.596	5.57168e-18	Exe ectoderm
Gm9892	0.160335	0.371	0.174	6.3283e-18	Exe ectoderm
Tex261	0.246355	0.763	0.537	7.12177e-18	Exe ectoderm
Dnaja2	0.202329	0.962	0.873	9.17945e-18	Exe ectoderm
Plaa	0.238437	0.835	0.649	9.3864e-18	Exe ectoderm
Ercc6l	0.14292	0.323	0.142	1.12617e-17	Exe ectoderm
Fyttd1	0.23734	0.769	0.551	1.37795e-17	Exe ectoderm
Fam220a	0.219379	0.639	0.394	1.40193e-17	Exe ectoderm
Aggf1	0.216927	0.578	0.36	1.8329e-17	Exe ectoderm
Nfkbib	0.213681	0.705	0.465	1.95923e-17	Exe ectoderm
Syce2	0.236164	0.767	0.561	2.09558e-17	Exe ectoderm
Pradc1	0.16319	0.4	0.196	2.58105e-17	Exe ectoderm
Mpc2	0.165094	0.578	0.326	2.59388e-17	Exe ectoderm
Ndfip2	0.192461	0.663	0.409	2.77419e-17	Exe ectoderm
Dap3	0.230318	0.749	0.531	2.89625e-17	Exe ectoderm
Rps19	0.147769	0.998	0.993	3.04579e-17	Exe ectoderm
Tomm70a	0.225181	0.936	0.808	3.08814e-17	Exe ectoderm
Mrto4	0.205358	0.944	0.828	3.22253e-17	Exe ectoderm
Afg3l2	0.168792	0.422	0.212	3.27693e-17	Exe ectoderm
Ccdc58	0.224285	0.948	0.815	3.66024e-17	Exe ectoderm
Cks2	0.202633	0.994	0.919	3.77436e-17	Exe ectoderm
Ubl4a	0.23368	0.825	0.615	3.77579e-17	Exe ectoderm
Ap1s1	0.226233	0.719	0.478	4.39168e-17	Exe ectoderm
Echdc2	0.16005	0.436	0.223	4.55907e-17	Exe ectoderm
Cog7	0.161263	0.271	0.113	4.72312e-17	Exe ectoderm
Arpc2	0.194895	0.97	0.898	6.43133e-17	Exe ectoderm
Fam3c	0.191095	0.602	0.361	7.14358e-17	Exe ectoderm
Utp6	0.191163	0.574	0.344	7.38379e-17	Exe ectoderm
Bzw1	0.204606	0.98	0.93	7.48568e-17	Exe ectoderm
Gmfb	0.233357	0.813	0.619	7.83187e-17	Exe ectoderm
Mrpl30	0.202929	0.946	0.855	9.0374e-17	Exe ectoderm
Timm10	0.213548	0.825	0.626	1.02054e-16	Exe ectoderm
Mthfd2	0.223775	0.783	0.582	1.15391e-16	Exe ectoderm
Mrps12	0.216525	0.948	0.84	1.4353e-16	Exe ectoderm
Gde1	0.20214	0.667	0.43	1.52779e-16	Exe ectoderm
Nop16	0.227882	0.771	0.559	1.53103e-16	Exe ectoderm
Elovl1	0.154114	0.522	0.282	1.6232e-16	Exe ectoderm
Arhgef1	0.144254	0.291	0.125	1.73243e-16	Exe ectoderm
Ppid	0.223363	0.926	0.787	2.56768e-16	Exe ectoderm
Larp4b	0.22962	0.787	0.565	2.72141e-16	Exe ectoderm
mt-Nd1	0.158119	0.996	0.972	3.17664e-16	Exe ectoderm
Zfp106	0.248599	0.817	0.609	3.78733e-16	Exe ectoderm
Pdgfa	0.164128	0.56	0.312	3.95557e-16	Exe ectoderm
Ptprs	0.163041	0.357	0.172	3.98526e-16	Exe ectoderm
Tmem11	0.223458	0.855	0.664	4.16837e-16	Exe ectoderm
Usp7	0.201947	0.616	0.387	4.30337e-16	Exe ectoderm
Ppil1	0.213485	0.9	0.722	4.34854e-16	Exe ectoderm
Fam32a	0.196577	0.835	0.606	4.43894e-16	Exe ectoderm
Uchl5	0.236469	0.773	0.581	7.16411e-16	Exe ectoderm
Exosc4	0.219258	0.829	0.615	7.27151e-16	Exe ectoderm
Pea15a	0.154877	0.522	0.292	8.07314e-16	Exe ectoderm
Def8	0.14424	0.331	0.156	8.31327e-16	Exe ectoderm
Bysl	0.181948	0.649	0.414	8.35033e-16	Exe ectoderm
Zrsr2	0.225802	0.902	0.731	9.27365e-16	Exe ectoderm
Sap30l	0.132401	0.319	0.148	1.13386e-15	Exe ectoderm
Wbp1l	0.18433	0.452	0.245	1.2667e-15	Exe ectoderm
1110004E09Rik	0.187608	0.699	0.48	1.71031e-15	Exe ectoderm
Faf1	0.218667	0.737	0.524	2.04455e-15	Exe ectoderm
E130012A19Rik	0.197727	0.835	0.612	2.155e-15	Exe ectoderm
Ets2	0.138739	0.355	0.171	2.22448e-15	Exe ectoderm
Hsdl1	0.136692	0.261	0.109	3.14533e-15	Exe ectoderm
Rbfa	0.209776	0.566	0.344	3.20046e-15	Exe ectoderm
Zfp598	0.145213	0.321	0.151	3.64624e-15	Exe ectoderm
Hmox2	0.16789	0.554	0.33	3.7795e-15	Exe ectoderm
Cdk9	0.178279	0.608	0.372	3.86068e-15	Exe ectoderm
Rhoa	0.191373	0.968	0.9	4.30768e-15	Exe ectoderm
Lmnb1	0.211253	0.9	0.754	4.90182e-15	Exe ectoderm
Eif3c	0.22783	0.956	0.848	5.00806e-15	Exe ectoderm
Arpc1a	0.245928	0.914	0.745	5.25322e-15	Exe ectoderm
Plin3	0.170261	0.6	0.356	5.41131e-15	Exe ectoderm
Hspa4	0.218782	0.926	0.811	5.45616e-15	Exe ectoderm
Tmem5	0.177151	0.482	0.274	5.71638e-15	Exe ectoderm
Pa2g4	0.173904	0.992	0.951	5.8296e-15	Exe ectoderm
Cstb	0.155405	0.938	0.747	7.05223e-15	Exe ectoderm
Chmp2a	0.196679	0.733	0.499	7.27831e-15	Exe ectoderm
Tuba1c	0.156835	0.432	0.233	8.28261e-15	Exe ectoderm
Etl4	0.174196	0.388	0.199	9.98018e-15	Exe ectoderm
Rps16	0.182986	0.946	0.847	1.0254e-14	Exe ectoderm
Polr2j	0.176964	0.972	0.917	1.09277e-14	Exe ectoderm
Nsun5	0.135454	0.376	0.186	1.13898e-14	Exe ectoderm
Cers5	0.202671	0.657	0.432	1.28367e-14	Exe ectoderm
Snx3	0.118802	0.962	0.88	1.3277e-14	Exe ectoderm
Tbc1d10a	0.1443	0.299	0.137	1.53888e-14	Exe ectoderm
AI413582	0.124078	0.345	0.166	1.54813e-14	Exe ectoderm
Srp14	0.201804	0.96	0.839	1.56569e-14	Exe ectoderm
Rlim	0.201561	0.55	0.344	1.65462e-14	Exe ectoderm
Pop7	0.200094	0.651	0.423	1.67034e-14	Exe ectoderm
Cks1b	0.168605	0.984	0.97	1.94746e-14	Exe ectoderm
Pgap1	0.156842	0.339	0.168	2.16023e-14	Exe ectoderm
Fbxl19	0.168241	0.452	0.25	2.21814e-14	Exe ectoderm
Nek2	0.17199	0.498	0.29	2.24208e-14	Exe ectoderm
Lrrc47	0.190276	0.536	0.33	2.45765e-14	Exe ectoderm
Nars	0.195189	0.882	0.75	2.84552e-14	Exe ectoderm
Rpl9	0.176078	0.526	0.315	3.08538e-14	Exe ectoderm
Palm	0.116121	0.253	0.106	3.32067e-14	Exe ectoderm
Rybp	0.178548	0.564	0.35	4.11553e-14	Exe ectoderm
Taf4b	0.137276	0.267	0.119	4.3549e-14	Exe ectoderm
Atic	0.203453	0.799	0.605	4.43313e-14	Exe ectoderm
Snapin	0.183618	0.502	0.302	4.43766e-14	Exe ectoderm
Taf1d	0.173734	0.572	0.355	4.43811e-14	Exe ectoderm
1110008F13Rik	0.165176	0.98	0.922	4.59015e-14	Exe ectoderm
Nub1	0.148157	0.371	0.193	4.91587e-14	Exe ectoderm
Slc50a1	0.126132	0.269	0.118	5.44105e-14	Exe ectoderm
Dnph1	0.220537	0.663	0.45	5.65229e-14	Exe ectoderm
Gna13	0.170848	0.542	0.326	5.65409e-14	Exe ectoderm
Rrp15	0.202692	0.845	0.652	5.68243e-14	Exe ectoderm
Cfdp1	0.19052	0.962	0.871	5.74185e-14	Exe ectoderm
Slc29a1	0.14761	0.45	0.243	5.91665e-14	Exe ectoderm
2410018L13Rik	0.133615	0.305	0.142	6.56002e-14	Exe ectoderm
Sh3bp1	0.204297	0.596	0.378	7.27711e-14	Exe ectoderm
Zfp568	0.156008	0.388	0.207	7.3816e-14	Exe ectoderm
2002-03-01	0.131132	0.422	0.223	8.51375e-14	Exe ectoderm
Arf3	0.189002	0.6	0.386	1.00186e-13	Exe ectoderm
Mrps18a	0.191534	0.89	0.705	1.05395e-13	Exe ectoderm
Mrps14	0.177238	0.98	0.922	1.09008e-13	Exe ectoderm
Naa25	0.18912	0.635	0.426	1.14757e-13	Exe ectoderm
Ccdc127	0.181881	0.568	0.359	1.19595e-13	Exe ectoderm
Mfsd14a	0.198057	0.612	0.405	1.21555e-13	Exe ectoderm
Gpr89	0.173565	0.472	0.27	1.28043e-13	Exe ectoderm
Naa30	0.163206	0.498	0.288	1.29861e-13	Exe ectoderm
Slc19a1	0.126156	0.369	0.185	1.35958e-13	Exe ectoderm
Rnf126	0.205646	0.757	0.562	1.39484e-13	Exe ectoderm
Acadm	0.177118	0.618	0.389	1.57884e-13	Exe ectoderm
Commd5	0.121686	0.394	0.204	1.60264e-13	Exe ectoderm
Psmg4	0.191465	0.809	0.597	1.67513e-13	Exe ectoderm
Acat1	0.115318	0.257	0.112	1.71589e-13	Exe ectoderm
Ssh1	0.125041	0.251	0.108	1.78854e-13	Exe ectoderm
Pon2	0.112868	0.347	0.171	1.78869e-13	Exe ectoderm
Tsen15	0.196413	0.797	0.619	1.94848e-13	Exe ectoderm
Tmem63b	0.143419	0.349	0.177	2.11375e-13	Exe ectoderm
Aatf	0.156885	0.442	0.243	2.43373e-13	Exe ectoderm
Nxt1	0.205467	0.823	0.63	2.66243e-13	Exe ectoderm
Sqle	0.17603	0.452	0.259	2.82996e-13	Exe ectoderm
Cers2	0.175775	0.61	0.394	2.89406e-13	Exe ectoderm
B4galt3	0.170217	0.438	0.248	2.91334e-13	Exe ectoderm
Atn1	0.115448	0.261	0.114	2.9451e-13	Exe ectoderm
Pdss1	0.137061	0.373	0.196	3.20248e-13	Exe ectoderm
Pim3	0.149868	0.476	0.269	3.35987e-13	Exe ectoderm
Tsr1	0.190077	0.641	0.417	3.51128e-13	Exe ectoderm
2310022A10Rik	0.110869	0.279	0.126	3.57551e-13	Exe ectoderm
Bms1	0.164308	0.624	0.398	3.8674e-13	Exe ectoderm
Mitd1	0.146051	0.412	0.225	3.89196e-13	Exe ectoderm
Cirh1a	0.18551	0.687	0.478	3.98901e-13	Exe ectoderm
Uck2	0.201026	0.677	0.474	4.17307e-13	Exe ectoderm
Ube2z	0.214686	0.578	0.379	4.18232e-13	Exe ectoderm
Rhoc	0.171111	0.578	0.365	4.6968e-13	Exe ectoderm
Prkar2a	0.144964	0.384	0.203	4.79852e-13	Exe ectoderm
Klf16	0.119044	0.255	0.112	4.80737e-13	Exe ectoderm
Polr1b	0.137244	0.339	0.167	4.90238e-13	Exe ectoderm
Trappc2l	0.184904	0.821	0.615	5.20616e-13	Exe ectoderm
Jmjd6	0.18663	0.667	0.454	5.2298e-13	Exe ectoderm
Polr2e	0.180923	0.966	0.897	5.55907e-13	Exe ectoderm
2010204K13Rik	0.1864	0.809	0.582	6.29722e-13	Exe ectoderm
Rsl1d1	0.179305	0.978	0.909	6.45049e-13	Exe ectoderm
Cmtm4	0.170411	0.412	0.232	6.81334e-13	Exe ectoderm
1600002K03Rik	0.12403	0.309	0.149	7.56662e-13	Exe ectoderm
Arf6	0.190979	0.878	0.704	7.82755e-13	Exe ectoderm
Pcnx4	0.152875	0.434	0.242	8.03328e-13	Exe ectoderm
Zzz3	0.180247	0.633	0.418	1.00339e-12	Exe ectoderm
Tlcd1	0.146866	0.582	0.359	1.02541e-12	Exe ectoderm
Med21	0.195248	0.859	0.703	1.09752e-12	Exe ectoderm
Bpnt1	0.165913	0.598	0.381	1.14312e-12	Exe ectoderm
2410004B18Rik	0.187686	0.711	0.477	1.17321e-12	Exe ectoderm
Zfp511	0.14554	0.488	0.286	1.19735e-12	Exe ectoderm
Jtb	0.192309	0.635	0.429	1.30001e-12	Exe ectoderm
Eef1d	0.143781	1	0.989	1.34608e-12	Exe ectoderm
Rrp9	0.193074	0.755	0.54	1.39897e-12	Exe ectoderm
1700020I14Rik	0.195607	0.795	0.606	1.4944e-12	Exe ectoderm
Ap2m1	0.185585	0.934	0.82	1.51416e-12	Exe ectoderm
Alkbh5	0.177975	0.532	0.334	1.55639e-12	Exe ectoderm
Dna2	0.145218	0.388	0.207	1.56198e-12	Exe ectoderm
Dpy19l1	0.148061	0.418	0.231	1.71029e-12	Exe ectoderm
Srpr	0.175016	0.524	0.331	1.80452e-12	Exe ectoderm
Trip12	0.191298	0.829	0.631	1.82042e-12	Exe ectoderm
Gsr	0.195946	0.89	0.697	1.99695e-12	Exe ectoderm
Lsm10	0.157777	0.496	0.294	2.09311e-12	Exe ectoderm
Ethe1	0.131788	0.349	0.177	2.15211e-12	Exe ectoderm
Ergic2	0.208008	0.869	0.716	2.15668e-12	Exe ectoderm
Cdc5l	0.196797	0.665	0.465	2.17851e-12	Exe ectoderm
Pus7	0.17928	0.538	0.336	2.34561e-12	Exe ectoderm
Gtf2f2	0.170936	0.614	0.412	2.43338e-12	Exe ectoderm
Frmd8	0.126557	0.291	0.14	2.44932e-12	Exe ectoderm
Ppp1cc	0.185768	0.968	0.889	2.62537e-12	Exe ectoderm
Ptprf	0.178229	0.677	0.462	2.83224e-12	Exe ectoderm
Nfs1	0.140063	0.418	0.227	2.86241e-12	Exe ectoderm
Rpf2	0.217843	0.795	0.616	3.3827e-12	Exe ectoderm
Pdcd11	0.145915	0.384	0.208	3.38413e-12	Exe ectoderm
Acbd6	0.192616	0.737	0.563	3.56025e-12	Exe ectoderm
Fam104a	0.171529	0.88	0.71	4.01503e-12	Exe ectoderm
Polr3e	0.155969	0.428	0.243	4.12842e-12	Exe ectoderm
Dnajc14	0.12961	0.299	0.145	4.67591e-12	Exe ectoderm
Pak2	0.201301	0.703	0.485	4.84816e-12	Exe ectoderm
Anln	0.146862	0.45	0.264	5.14419e-12	Exe ectoderm
AU020206	0.139251	0.408	0.22	5.3002e-12	Exe ectoderm
Slc25a33	0.152523	0.414	0.234	5.34191e-12	Exe ectoderm
Ruvbl2	0.179159	0.918	0.749	5.55082e-12	Exe ectoderm
Tsen54	0.123501	0.299	0.146	5.55602e-12	Exe ectoderm
Pmpca	0.188472	0.723	0.522	5.65361e-12	Exe ectoderm
Msmo1	0.22726	0.418	0.243	5.9568e-12	Exe ectoderm
Slc16a6	0.125576	0.269	0.125	6.71199e-12	Exe ectoderm
Pprc1	0.172717	0.492	0.308	6.99077e-12	Exe ectoderm
Ugp2	0.169069	0.478	0.286	7.00186e-12	Exe ectoderm
Arl6ip5	0.169942	0.564	0.356	7.32441e-12	Exe ectoderm
Tnpo2	0.110113	0.251	0.114	7.34728e-12	Exe ectoderm
Dhrs7b	0.152153	0.53	0.32	7.51159e-12	Exe ectoderm
Dnttip2	0.172473	0.695	0.472	7.51696e-12	Exe ectoderm
Dctpp1	0.141757	0.998	0.974	8.01874e-12	Exe ectoderm
Slk	0.120798	0.313	0.155	8.14785e-12	Exe ectoderm
Gm12346	0.210326	0.745	0.574	8.5609e-12	Exe ectoderm
Mrpl54	0.162151	0.978	0.916	8.6769e-12	Exe ectoderm
Atp11b	0.126812	0.371	0.197	8.83337e-12	Exe ectoderm
Abhd17b	0.217438	0.635	0.444	9.30942e-12	Exe ectoderm
Arrdc4	0.134472	0.378	0.202	9.44124e-12	Exe ectoderm
Clcn3	0.153884	0.542	0.332	1.01548e-11	Exe ectoderm
Nat10	0.145284	0.528	0.318	1.02912e-11	Exe ectoderm
Mrps10	0.193071	0.771	0.589	1.04591e-11	Exe ectoderm
Zfp64	0.12108	0.382	0.202	1.0486e-11	Exe ectoderm
Phgdh	0.158847	0.857	0.682	1.07829e-11	Exe ectoderm
Gm11478	0.186352	0.926	0.778	1.08429e-11	Exe ectoderm
Mettl16	0.174196	0.572	0.364	1.15225e-11	Exe ectoderm
Nup50	0.197458	0.679	0.475	1.19916e-11	Exe ectoderm
Tipin	0.169125	0.97	0.895	1.23063e-11	Exe ectoderm
Ppm1g	0.187162	0.926	0.78	1.25936e-11	Exe ectoderm
Alkbh2	0.115993	0.307	0.15	1.42779e-11	Exe ectoderm
Actn4	0.199065	0.757	0.573	1.45522e-11	Exe ectoderm
Ctbp2	0.25017	0.616	0.431	1.47112e-11	Exe ectoderm
Zfand3	0.144499	0.518	0.319	1.5251e-11	Exe ectoderm
Fdps	0.169382	0.508	0.315	1.66509e-11	Exe ectoderm
Smndc1	0.186253	0.841	0.661	1.97024e-11	Exe ectoderm
Cdkn3	0.175917	0.359	0.2	2.33062e-11	Exe ectoderm
Tufm	0.174216	0.61	0.407	2.34505e-11	Exe ectoderm
Nolc1	0.157159	0.95	0.833	2.38681e-11	Exe ectoderm
Plekha2	0.12381	0.283	0.137	2.40299e-11	Exe ectoderm
Zbtb8os	0.137753	0.404	0.227	2.91059e-11	Exe ectoderm
Fxr1	0.205906	0.795	0.621	2.9109e-11	Exe ectoderm
Ndufa8	0.164686	0.92	0.808	3.27051e-11	Exe ectoderm
Cdt1	0.169563	0.574	0.356	3.39715e-11	Exe ectoderm
Mlx	0.138052	0.373	0.2	3.39791e-11	Exe ectoderm
Lbr	0.171801	0.892	0.74	3.52174e-11	Exe ectoderm
Cd151	0.141391	0.432	0.251	4.5443e-11	Exe ectoderm
Grpel1	0.163851	0.906	0.781	4.72279e-11	Exe ectoderm
Ermp1	0.114552	0.357	0.186	4.81463e-11	Exe ectoderm
Pum3	0.197801	0.797	0.609	4.81896e-11	Exe ectoderm
Snrpd2	0.125296	1	0.993	5.0495e-11	Exe ectoderm
Tmem248	0.166171	0.671	0.449	5.45951e-11	Exe ectoderm
Mrpl12	0.141514	0.986	0.952	5.77399e-11	Exe ectoderm
Rab3ip	0.158057	0.532	0.34	6.2446e-11	Exe ectoderm
Ywhab	0.15504	0.974	0.926	6.36959e-11	Exe ectoderm
2310036O22Rik	0.168202	0.948	0.857	6.72806e-11	Exe ectoderm
Gps1	0.18223	0.811	0.618	7.08053e-11	Exe ectoderm
B2m	0.134437	0.468	0.274	7.40217e-11	Exe ectoderm
Kpna6	0.13602	0.404	0.229	7.62969e-11	Exe ectoderm
Psmg3	0.16092	0.633	0.435	8.18924e-11	Exe ectoderm
Trmt6	0.186201	0.847	0.677	8.27883e-11	Exe ectoderm
Hsbp1	0.183037	0.944	0.832	8.30415e-11	Exe ectoderm
Mrps25	0.190033	0.845	0.668	8.40457e-11	Exe ectoderm
Ahsa1	0.176737	0.94	0.841	8.91241e-11	Exe ectoderm
Wdr5	0.185869	0.602	0.408	9.73571e-11	Exe ectoderm
Dbf4	0.186884	0.739	0.547	1.14217e-10	Exe ectoderm
Ccdc53	0.145533	0.602	0.392	1.15823e-10	Exe ectoderm
Rps16-ps2	0.182824	0.88	0.742	1.18172e-10	Exe ectoderm
Cinp	0.161361	0.645	0.449	1.29821e-10	Exe ectoderm
Twf2	0.117425	0.404	0.227	1.47664e-10	Exe ectoderm
Mrpl49	0.172573	0.775	0.561	1.52565e-10	Exe ectoderm
Cox7a2l	0.153677	0.982	0.924	1.5535e-10	Exe ectoderm
Papd5	0.134698	0.42	0.239	1.58071e-10	Exe ectoderm
Grwd1	0.183411	0.747	0.548	1.58561e-10	Exe ectoderm
Fxn	0.167942	0.647	0.449	1.68143e-10	Exe ectoderm
Comtd1	0.112543	0.384	0.212	1.6922e-10	Exe ectoderm
Ppp2r5a	0.149568	0.424	0.248	1.73594e-10	Exe ectoderm
NeoR/KanR	0.136684	0.43	0.249	1.82085e-10	Exe ectoderm
Gm16286	0.174015	0.888	0.719	1.93461e-10	Exe ectoderm
Fam114a2	0.155688	0.645	0.439	2.06129e-10	Exe ectoderm
Champ1	0.124982	0.4	0.227	2.20312e-10	Exe ectoderm
Abce1	0.160119	0.896	0.737	2.45733e-10	Exe ectoderm
Mettl5	0.129736	0.462	0.271	2.55768e-10	Exe ectoderm
Arpc5	0.160078	0.912	0.795	3.00485e-10	Exe ectoderm
Prmt7	0.155525	0.572	0.384	3.04646e-10	Exe ectoderm
Ebpl	0.15171	0.53	0.34	3.0595e-10	Exe ectoderm
Pwp2	0.142132	0.355	0.197	3.10975e-10	Exe ectoderm
Pxn	0.112953	0.293	0.149	3.26922e-10	Exe ectoderm
Fgfr1op	0.130821	0.418	0.241	3.43624e-10	Exe ectoderm
Cluh	0.133825	0.355	0.194	3.45784e-10	Exe ectoderm
Arl2	0.171498	0.729	0.516	3.60225e-10	Exe ectoderm
Acy1	0.113784	0.273	0.134	3.69069e-10	Exe ectoderm
Lmo4	0.207941	0.54	0.359	4.49877e-10	Exe ectoderm
Mybbp1a	0.155201	0.863	0.692	4.7146e-10	Exe ectoderm
Polr3h	0.159535	0.598	0.409	4.84209e-10	Exe ectoderm
Parva	0.113456	0.295	0.148	5.06242e-10	Exe ectoderm
Eif2b5	0.176664	0.713	0.511	5.22489e-10	Exe ectoderm
Siah1b	0.174633	0.693	0.493	5.73731e-10	Exe ectoderm
Tmem41a	0.138234	0.44	0.264	6.18544e-10	Exe ectoderm
Mcm4	0.167133	0.835	0.643	6.36362e-10	Exe ectoderm
Gspt1	0.146336	0.962	0.871	6.6875e-10	Exe ectoderm
Znhit3	0.173511	0.769	0.589	6.76183e-10	Exe ectoderm
Reep5	0.101158	0.817	0.612	6.77911e-10	Exe ectoderm
Ppan	0.190864	0.811	0.646	7.53118e-10	Exe ectoderm
Hmgxb4	0.132237	0.412	0.241	7.6603e-10	Exe ectoderm
Cs	0.187074	0.725	0.539	8.6667e-10	Exe ectoderm
Tex30	0.15913	0.761	0.57	8.99659e-10	Exe ectoderm
Ccdc124	0.180371	0.932	0.83	9.90594e-10	Exe ectoderm
Cyb561d2	0.115779	0.337	0.182	1.06287e-09	Exe ectoderm
Tbc1d10b	0.135123	0.303	0.159	1.09535e-09	Exe ectoderm
Rpl7l1	0.173694	0.851	0.711	1.2283e-09	Exe ectoderm
Prosc	0.13792	0.43	0.256	1.26271e-09	Exe ectoderm
Mphosph6	0.176651	0.861	0.685	1.26755e-09	Exe ectoderm
Mrfap1	0.118111	0.994	0.986	1.31312e-09	Exe ectoderm
Cox6a1	0.123509	0.996	0.98	1.39439e-09	Exe ectoderm
Pkp4	0.163988	0.542	0.356	1.48486e-09	Exe ectoderm
Agtrap	0.107522	0.412	0.237	1.55988e-09	Exe ectoderm
Ifrd2	0.146699	0.715	0.503	1.57874e-09	Exe ectoderm
Dda1	0.181125	0.771	0.583	1.59705e-09	Exe ectoderm
Zpr1	0.181216	0.733	0.55	1.62258e-09	Exe ectoderm
Cyc1	0.164847	0.948	0.882	1.64827e-09	Exe ectoderm
Txndc9	0.186145	0.892	0.73	1.71743e-09	Exe ectoderm
Nup153	0.181836	0.773	0.584	1.77722e-09	Exe ectoderm
Sh3d19	0.111055	0.315	0.167	1.88503e-09	Exe ectoderm
Sod2	0.16167	0.769	0.563	1.88776e-09	Exe ectoderm
Ldah	0.130147	0.45	0.274	2.02477e-09	Exe ectoderm
Srp19	0.166605	0.932	0.842	2.19925e-09	Exe ectoderm
Rab5a	0.158469	0.827	0.648	2.27213e-09	Exe ectoderm
Sqstm1	0.125752	0.39	0.222	2.31553e-09	Exe ectoderm
Rmi2	0.103365	0.309	0.16	2.49972e-09	Exe ectoderm
Oxsr1	0.119515	0.361	0.202	2.63355e-09	Exe ectoderm
Rpp14	0.166101	0.635	0.443	2.63482e-09	Exe ectoderm
Ube2l3	0.162372	0.938	0.826	2.64951e-09	Exe ectoderm
Tjp1	0.161635	0.669	0.462	2.73611e-09	Exe ectoderm
Auh	0.134655	0.367	0.207	2.94343e-09	Exe ectoderm
Rp9	0.182242	0.845	0.662	3.06448e-09	Exe ectoderm
Dnm1l	0.137555	0.482	0.299	3.16052e-09	Exe ectoderm
Dbr1	0.105782	0.289	0.149	3.20524e-09	Exe ectoderm
B4galt5	0.1065	0.329	0.177	3.25895e-09	Exe ectoderm
Coprs	0.168704	0.711	0.505	3.46858e-09	Exe ectoderm
Nudt4	0.165856	0.817	0.626	3.62462e-09	Exe ectoderm
Med28	0.167786	0.896	0.747	3.7803e-09	Exe ectoderm
Eif2s3x	0.176428	0.922	0.806	3.80457e-09	Exe ectoderm
Chd4	0.175198	0.886	0.745	3.93142e-09	Exe ectoderm
Adam17	0.124878	0.376	0.217	3.95639e-09	Exe ectoderm
Eif2b1	0.1697	0.775	0.602	4.2714e-09	Exe ectoderm
Tbrg4	0.157701	0.456	0.283	4.75381e-09	Exe ectoderm
Tada2a	0.12361	0.428	0.254	4.92503e-09	Exe ectoderm
Psme3	0.171349	0.89	0.736	5.08454e-09	Exe ectoderm
Ngrn	0.109952	0.446	0.26	5.16406e-09	Exe ectoderm
Srpk1	0.171277	0.871	0.719	5.31473e-09	Exe ectoderm
Klf6	0.123606	0.522	0.323	5.64937e-09	Exe ectoderm
Necap2	0.115244	0.341	0.187	5.77139e-09	Exe ectoderm
Timm13	0.114786	1	0.988	5.77785e-09	Exe ectoderm
Abi1	0.166223	0.514	0.342	5.86975e-09	Exe ectoderm
Cstf1	0.134501	0.44	0.271	6.12485e-09	Exe ectoderm
Ahctf1	0.175589	0.645	0.457	6.66707e-09	Exe ectoderm
Bop1	0.142843	0.679	0.476	6.78999e-09	Exe ectoderm
Rfc5	0.180885	0.757	0.592	7.51768e-09	Exe ectoderm
Uqcrfs1	0.162222	0.956	0.847	7.61978e-09	Exe ectoderm
Ptges2	0.117873	0.327	0.18	8.14375e-09	Exe ectoderm
Abt1	0.143322	0.454	0.284	8.53337e-09	Exe ectoderm
Wdr73	0.138414	0.484	0.303	8.67365e-09	Exe ectoderm
Lamp1	0.103267	0.944	0.828	9.51177e-09	Exe ectoderm
Bmp4	0.150185	0.323	0.176	9.93125e-09	Exe ectoderm
Ggps1	0.112566	0.325	0.178	1.08939e-08	Exe ectoderm
Aars	0.154553	0.574	0.399	1.16337e-08	Exe ectoderm
Trio	0.119807	0.384	0.22	1.17566e-08	Exe ectoderm
Ptrhd1	0.149823	0.637	0.437	1.18902e-08	Exe ectoderm
Nol7	0.181923	0.884	0.739	1.28091e-08	Exe ectoderm
Cebpzos	0.163969	0.747	0.573	1.2946e-08	Exe ectoderm
Ppp1r7	0.155261	0.62	0.428	1.40036e-08	Exe ectoderm
Rrp8	0.172334	0.713	0.542	1.42415e-08	Exe ectoderm
Jarid2	0.161676	0.574	0.392	1.4324e-08	Exe ectoderm
Utp20	0.120687	0.422	0.256	1.5449e-08	Exe ectoderm
Nr2f6	0.164139	0.434	0.274	1.59251e-08	Exe ectoderm
Drosha	0.165023	0.582	0.41	1.79336e-08	Exe ectoderm
Ormdl2	0.162916	0.797	0.608	1.86409e-08	Exe ectoderm
Dhcr24	0.147546	0.578	0.395	2.04772e-08	Exe ectoderm
Fam210a	0.114343	0.416	0.248	2.06246e-08	Exe ectoderm
Ube2q2	0.114187	0.365	0.212	2.06271e-08	Exe ectoderm
Atp13a3	0.115313	0.604	0.399	2.13958e-08	Exe ectoderm
Pds5a	0.175132	0.759	0.579	2.15637e-08	Exe ectoderm
Cdv3	0.158443	0.972	0.891	2.46045e-08	Exe ectoderm
Gmfg	0.103103	0.299	0.16	2.46375e-08	Exe ectoderm
Rps4x	0.113522	1	1	2.5854e-08	Exe ectoderm
Actr2	0.166154	0.745	0.568	2.85465e-08	Exe ectoderm
Nkrf	0.106922	0.267	0.139	2.92737e-08	Exe ectoderm
Wbp4	0.132003	0.713	0.51	2.94204e-08	Exe ectoderm
Bloc1s2	0.159828	0.737	0.563	2.94314e-08	Exe ectoderm
Cib1	0.109427	0.725	0.512	3.01788e-08	Exe ectoderm
Desi2	0.151574	0.596	0.416	3.11649e-08	Exe ectoderm
Gtf3a	0.155641	0.785	0.608	3.27587e-08	Exe ectoderm
Ept1	0.125569	0.402	0.245	3.42746e-08	Exe ectoderm
Jund	0.157214	0.568	0.384	3.4914e-08	Exe ectoderm
Pnp	0.14364	0.478	0.313	3.58276e-08	Exe ectoderm
Mrps35	0.156401	0.677	0.492	3.88075e-08	Exe ectoderm
Usp15	0.123353	0.48	0.306	4.06642e-08	Exe ectoderm
Elof1	0.145196	0.918	0.833	4.13526e-08	Exe ectoderm
Mms22l	0.141849	0.476	0.3	4.38908e-08	Exe ectoderm
Cd164	0.13732	0.894	0.767	4.84133e-08	Exe ectoderm
Pla2g12a	0.130439	0.576	0.377	5.00131e-08	Exe ectoderm
Eif4b	0.159621	0.9	0.765	5.21628e-08	Exe ectoderm
Ddb1	0.156436	0.934	0.843	5.38404e-08	Exe ectoderm
Uqcr10	0.112333	0.998	0.988	5.4487e-08	Exe ectoderm
2610001J05Rik	0.155786	0.863	0.7	5.71389e-08	Exe ectoderm
Orc4	0.170049	0.631	0.44	5.97013e-08	Exe ectoderm
Caprin1	0.145672	0.984	0.944	6.18622e-08	Exe ectoderm
Zfp655	0.134542	0.392	0.239	6.35506e-08	Exe ectoderm
Kctd10	0.123219	0.43	0.263	6.54951e-08	Exe ectoderm
Clpp	0.154988	0.898	0.779	6.5515e-08	Exe ectoderm
Ss18	0.1467	0.657	0.474	6.71929e-08	Exe ectoderm
Ndufs8	0.161616	0.88	0.737	6.8672e-08	Exe ectoderm
Med29	0.157759	0.795	0.648	7.42965e-08	Exe ectoderm
Nipa2	0.144798	0.743	0.547	7.48501e-08	Exe ectoderm
Rraga	0.153382	0.715	0.515	7.90712e-08	Exe ectoderm
Derl1	0.145553	0.647	0.459	8.31216e-08	Exe ectoderm
Ifrd1	0.145756	0.697	0.518	9.05325e-08	Exe ectoderm
Gtpbp4	0.156503	0.934	0.845	9.17035e-08	Exe ectoderm
Eif4e	0.130356	0.992	0.968	9.45303e-08	Exe ectoderm
Csnk1d	0.15744	0.691	0.511	9.73468e-08	Exe ectoderm
Pdlim7	0.140143	0.572	0.384	9.85847e-08	Exe ectoderm
Rpl37a	0.112626	0.994	0.986	1.10031e-07	Exe ectoderm
Htra2	0.121748	0.494	0.318	1.1512e-07	Exe ectoderm
Abcf2	0.130653	0.769	0.566	1.37197e-07	Exe ectoderm
Pafah1b1	0.167617	0.821	0.643	1.4872e-07	Exe ectoderm
Gm561	0.116779	0.454	0.283	1.5726e-07	Exe ectoderm
Dus1l	0.149344	0.701	0.516	1.62275e-07	Exe ectoderm
Dbt	0.110802	0.432	0.267	1.67473e-07	Exe ectoderm
Foxn2	0.104239	0.317	0.178	1.7068e-07	Exe ectoderm
Nubp2	0.154593	0.653	0.468	1.8352e-07	Exe ectoderm
Tmem57	0.121322	0.456	0.288	1.90138e-07	Exe ectoderm
Rpl37	0.116162	0.996	0.982	2.0052e-07	Exe ectoderm
Ryk	0.134454	0.649	0.451	2.19377e-07	Exe ectoderm
Fnip1	0.10311	0.303	0.168	2.27924e-07	Exe ectoderm
Aktip	0.119815	0.384	0.232	2.34435e-07	Exe ectoderm
Rpl30	0.114193	0.994	0.984	2.40759e-07	Exe ectoderm
Nufip2	0.133554	0.442	0.285	2.44942e-07	Exe ectoderm
Fdx1	0.122132	0.44	0.273	2.59032e-07	Exe ectoderm
Rac1	0.13087	0.96	0.898	2.76264e-07	Exe ectoderm
Arl6ip1	0.128599	0.968	0.887	2.77894e-07	Exe ectoderm
Ankrd13a	0.119543	0.394	0.242	2.84332e-07	Exe ectoderm
Bloc1s4	0.121636	0.464	0.299	3.13549e-07	Exe ectoderm
1700123O20Rik	0.140506	0.717	0.541	3.27949e-07	Exe ectoderm
Hspa14	0.170423	0.749	0.585	3.30129e-07	Exe ectoderm
Ctnna1	0.14693	0.785	0.61	3.3336e-07	Exe ectoderm
Psmg2	0.152609	0.749	0.551	3.43348e-07	Exe ectoderm
Abhd13	0.111211	0.373	0.225	3.62969e-07	Exe ectoderm
Dlst	0.142596	0.534	0.365	3.65072e-07	Exe ectoderm
Mcm6	0.146687	0.867	0.703	3.79869e-07	Exe ectoderm
Atad3a	0.135667	0.687	0.503	3.93626e-07	Exe ectoderm
Gins4	0.131492	0.669	0.485	3.95494e-07	Exe ectoderm
Gnl3l	0.127796	0.49	0.324	4.08417e-07	Exe ectoderm
Ccdc167	0.117455	0.526	0.347	4.16898e-07	Exe ectoderm
Mpg	0.112626	0.478	0.303	4.25939e-07	Exe ectoderm
Nsf	0.1022	0.373	0.219	4.27645e-07	Exe ectoderm
Gid8	0.116291	0.406	0.252	4.34386e-07	Exe ectoderm
Poldip3	0.119816	0.466	0.294	4.35762e-07	Exe ectoderm
1810037I17Rik	0.134777	0.88	0.743	4.3678e-07	Exe ectoderm
Srsf9	0.151946	0.892	0.772	4.37819e-07	Exe ectoderm
Rnft1	0.117272	0.41	0.254	4.39691e-07	Exe ectoderm
Lamtor5	0.1438	0.93	0.835	4.51936e-07	Exe ectoderm
Gclm	0.132485	0.582	0.4	4.69445e-07	Exe ectoderm
Pacsin2	0.116499	0.44	0.276	4.8081e-07	Exe ectoderm
Tomm34	0.130642	0.512	0.346	4.80987e-07	Exe ectoderm
Ccnf	0.129125	0.448	0.288	4.81822e-07	Exe ectoderm
Tmem64	0.120024	0.301	0.168	4.86321e-07	Exe ectoderm
Cct6a	0.11755	0.992	0.964	5.15326e-07	Exe ectoderm
Atp5c1	0.114912	0.996	0.981	5.85044e-07	Exe ectoderm
Gart	0.137162	0.803	0.636	6.10017e-07	Exe ectoderm
Yipf6	0.11676	0.384	0.234	6.19623e-07	Exe ectoderm
Utp11l	0.148824	0.807	0.649	6.25425e-07	Exe ectoderm
Nol12	0.154811	0.687	0.523	6.83154e-07	Exe ectoderm
Rrp1b	0.1391	0.719	0.517	6.94729e-07	Exe ectoderm
Tmem192	0.117066	0.494	0.32	6.98222e-07	Exe ectoderm
Pcgf6	0.118256	0.606	0.413	6.99121e-07	Exe ectoderm
Efr3a	0.149807	0.677	0.509	7.06209e-07	Exe ectoderm
Mrpl36	0.139623	0.894	0.775	7.46693e-07	Exe ectoderm
Nap1l1	0.115155	0.994	0.981	7.90019e-07	Exe ectoderm
Chmp3	0.122532	0.584	0.395	7.97024e-07	Exe ectoderm
Fbxo22	0.13771	0.633	0.449	8.44693e-07	Exe ectoderm
Mrpl46	0.139952	0.743	0.556	9.63075e-07	Exe ectoderm
Rpl19	0.139922	0.982	0.923	9.69252e-07	Exe ectoderm
Dnm2	0.104942	0.351	0.209	1.03996e-06	Exe ectoderm
Tex10	0.117383	0.534	0.351	1.09362e-06	Exe ectoderm
Xpot	0.141507	0.594	0.417	1.14586e-06	Exe ectoderm
Idh3b	0.137754	0.681	0.495	1.18344e-06	Exe ectoderm
Ddx56	0.129366	0.701	0.527	1.1837e-06	Exe ectoderm
Nr2c2ap	0.155156	0.56	0.397	1.18794e-06	Exe ectoderm
Kras	0.166464	0.667	0.499	1.32773e-06	Exe ectoderm
Vps4b	0.133705	0.699	0.512	1.33061e-06	Exe ectoderm
Prc1	0.135328	0.51	0.338	1.45874e-06	Exe ectoderm
Rpl28	0.159765	0.837	0.697	1.46508e-06	Exe ectoderm
Mdn1	0.145778	0.49	0.333	1.80515e-06	Exe ectoderm
Senp2	0.110336	0.357	0.218	1.85426e-06	Exe ectoderm
Pop1	0.101405	0.341	0.199	1.96767e-06	Exe ectoderm
Prdx5	0.135678	0.853	0.681	2.02416e-06	Exe ectoderm
Mark3	0.115651	0.5	0.333	2.05671e-06	Exe ectoderm
Psmd14	0.148555	0.894	0.765	2.10239e-06	Exe ectoderm
Paip2b	0.100784	0.357	0.214	2.11357e-06	Exe ectoderm
Kpnb1	0.139636	0.948	0.864	2.14715e-06	Exe ectoderm
Gar1	0.143958	0.928	0.819	2.57678e-06	Exe ectoderm
Nfx1	0.128054	0.594	0.423	2.59219e-06	Exe ectoderm
Cul1	0.182777	0.819	0.68	2.61426e-06	Exe ectoderm
Mrpl15	0.15342	0.93	0.812	2.62877e-06	Exe ectoderm
Rabepk	0.113395	0.434	0.281	2.6317e-06	Exe ectoderm
Orc6	0.124461	0.871	0.713	2.74756e-06	Exe ectoderm
Senp1	0.121825	0.343	0.208	2.77211e-06	Exe ectoderm
Itgb5	0.104174	0.327	0.193	2.82044e-06	Exe ectoderm
Orc2	0.129464	0.616	0.44	2.91154e-06	Exe ectoderm
Supt6	0.141608	0.454	0.302	3.01996e-06	Exe ectoderm
Fubp3	0.138853	0.699	0.52	3.028e-06	Exe ectoderm
Arf1	0.128807	0.96	0.882	3.03376e-06	Exe ectoderm
Nptn	0.124543	0.524	0.35	3.03428e-06	Exe ectoderm
Trmt10a	0.101299	0.48	0.308	3.2618e-06	Exe ectoderm
Rps20	0.101153	0.998	0.992	3.39142e-06	Exe ectoderm
Incenp	0.112873	0.59	0.403	3.55519e-06	Exe ectoderm
Mapk1	0.135143	0.865	0.716	3.6798e-06	Exe ectoderm
Ttc14	0.136446	0.612	0.435	4.00307e-06	Exe ectoderm
Tmem110	0.125663	0.402	0.258	4.02935e-06	Exe ectoderm
Adk	0.132708	0.777	0.605	4.08711e-06	Exe ectoderm
Aurkaip1	0.139016	0.95	0.889	4.17333e-06	Exe ectoderm
Msto1	0.121527	0.49	0.333	4.25059e-06	Exe ectoderm
Wdr45b	0.128933	0.663	0.48	4.31562e-06	Exe ectoderm
Baz2a	0.10015	0.349	0.209	4.31668e-06	Exe ectoderm
Cep55	0.113811	0.283	0.163	4.34396e-06	Exe ectoderm
Skp1a	0.129729	0.98	0.958	4.45649e-06	Exe ectoderm
Iqgap1	0.127359	0.534	0.366	4.61123e-06	Exe ectoderm
Rbm17	0.149509	0.936	0.82	4.61908e-06	Exe ectoderm
Nckap1	0.144851	0.727	0.566	5.13692e-06	Exe ectoderm
Heatr1	0.108116	0.337	0.204	5.21421e-06	Exe ectoderm
Arih2	0.100027	0.343	0.208	5.29205e-06	Exe ectoderm
Gna11	0.118608	0.488	0.323	5.32751e-06	Exe ectoderm
Ing5	0.107817	0.378	0.232	5.37261e-06	Exe ectoderm
Pcyox1l	0.102112	0.289	0.168	5.65531e-06	Exe ectoderm
Slc20a1	0.101426	0.48	0.309	6.98235e-06	Exe ectoderm
Heatr3	0.12867	0.45	0.302	7.34699e-06	Exe ectoderm
Lpcat1	0.105542	0.41	0.256	7.75067e-06	Exe ectoderm
Usp10	0.121643	0.622	0.446	7.77949e-06	Exe ectoderm
Rnf111	0.116423	0.422	0.273	9.03317e-06	Exe ectoderm
Cdca3	0.128815	0.861	0.714	9.15908e-06	Exe ectoderm
Tfdp1	0.141389	0.888	0.752	9.17985e-06	Exe ectoderm
Jagn1	0.139806	0.743	0.564	9.20696e-06	Exe ectoderm
Nup160	0.119386	0.442	0.291	9.86581e-06	Exe ectoderm
Kcmf1	0.137854	0.496	0.34	1.04063e-05	Exe ectoderm
Slmo2	0.146328	0.779	0.633	1.05276e-05	Exe ectoderm
Hadhb	0.113131	0.528	0.364	1.05982e-05	Exe ectoderm
Reps1	0.112114	0.363	0.226	1.07282e-05	Exe ectoderm
Ccnb2	0.12316	0.799	0.634	1.09924e-05	Exe ectoderm
Cdk12	0.115175	0.468	0.311	1.1039e-05	Exe ectoderm
Zcchc17	0.131684	0.835	0.67	1.11155e-05	Exe ectoderm
Mrps7	0.144298	0.869	0.724	1.11269e-05	Exe ectoderm
Dis3	0.122071	0.47	0.312	1.12756e-05	Exe ectoderm
Pitpna	0.132938	0.651	0.474	1.20002e-05	Exe ectoderm
Uqcc3	0.128287	0.861	0.742	1.26602e-05	Exe ectoderm
Eif5	0.108156	0.98	0.954	1.29044e-05	Exe ectoderm
2410016O06Rik	0.101201	0.386	0.241	1.35838e-05	Exe ectoderm
Pdcd2l	0.13965	0.458	0.317	1.36689e-05	Exe ectoderm
Mrps23	0.150126	0.757	0.578	1.39134e-05	Exe ectoderm
Psenen	0.113137	0.466	0.305	1.40019e-05	Exe ectoderm
Snhg3	0.124332	0.942	0.86	1.46864e-05	Exe ectoderm
Ncapg2	0.114941	0.432	0.276	1.48716e-05	Exe ectoderm
Pbk	0.139541	0.665	0.489	1.55332e-05	Exe ectoderm
Kif23	0.132421	0.446	0.297	1.62346e-05	Exe ectoderm
mt-Co1	0.115777	0.972	0.901	1.71207e-05	Exe ectoderm
Nudcd3	0.113594	0.5	0.337	1.75367e-05	Exe ectoderm
Ect2	0.111629	0.514	0.346	1.82129e-05	Exe ectoderm
Txnrd1	0.141483	0.797	0.633	1.86897e-05	Exe ectoderm
Rexo2	0.143746	0.871	0.725	1.95552e-05	Exe ectoderm
Phb	0.140505	0.755	0.594	2.05712e-05	Exe ectoderm
Rhob	0.130269	0.398	0.261	2.12715e-05	Exe ectoderm
Rock2	0.114824	0.434	0.285	2.22431e-05	Exe ectoderm
Eif4e2	0.130193	0.888	0.76	2.67301e-05	Exe ectoderm
Cct2	0.110293	0.99	0.949	2.79743e-05	Exe ectoderm
Clptm1	0.126753	0.679	0.508	2.81741e-05	Exe ectoderm
3110082I17Rik	0.112779	0.458	0.301	2.93185e-05	Exe ectoderm
Xpnpep1	0.1287	0.629	0.458	3.05918e-05	Exe ectoderm
Stk4	0.108292	0.384	0.245	3.18253e-05	Exe ectoderm
Nifk	0.149019	0.884	0.763	3.41843e-05	Exe ectoderm
Lman2	0.122037	0.843	0.684	3.53842e-05	Exe ectoderm
Eif2b3	0.104438	0.508	0.347	3.6039e-05	Exe ectoderm
Nfe2l1	0.113283	0.39	0.256	3.69437e-05	Exe ectoderm
Mien1	0.109982	0.851	0.688	3.77178e-05	Exe ectoderm
Shmt2	0.104495	0.586	0.413	3.91537e-05	Exe ectoderm
Hs2st1	0.117293	0.4	0.261	3.94874e-05	Exe ectoderm
Smim7	0.134341	0.815	0.659	4.0541e-05	Exe ectoderm
Mrps11	0.140384	0.831	0.684	4.13761e-05	Exe ectoderm
Rif1	0.134069	0.713	0.546	4.15538e-05	Exe ectoderm
Rps28	0.113603	0.966	0.914	4.23819e-05	Exe ectoderm
Ola1	0.120873	0.88	0.742	4.47977e-05	Exe ectoderm
Endog	0.109028	0.506	0.348	4.54907e-05	Exe ectoderm
Chaf1a	0.108603	0.602	0.435	4.76146e-05	Exe ectoderm
Pdhb	0.110857	0.645	0.47	4.94223e-05	Exe ectoderm
Dnajc24	0.116223	0.542	0.377	5.18698e-05	Exe ectoderm
Donson	0.10656	0.404	0.262	5.42546e-05	Exe ectoderm
Tarbp2	0.120171	0.739	0.556	5.50697e-05	Exe ectoderm
Fkbp11	0.112087	0.791	0.623	5.58519e-05	Exe ectoderm
Mrpl3	0.112333	0.558	0.389	5.70029e-05	Exe ectoderm
Scamp3	0.124255	0.675	0.506	5.94934e-05	Exe ectoderm
Ankrd17	0.134685	0.703	0.531	6.14225e-05	Exe ectoderm
Pecr	0.101613	0.353	0.222	7.38187e-05	Exe ectoderm
Ccs	0.116178	0.482	0.325	7.83722e-05	Exe ectoderm
Mrpl1	0.136204	0.687	0.536	8.08648e-05	Exe ectoderm
Cdca8	0.119205	0.9	0.771	8.1681e-05	Exe ectoderm
Srebf2	0.10456	0.273	0.163	8.22156e-05	Exe ectoderm
Abcf1	0.123823	0.89	0.757	8.26459e-05	Exe ectoderm
Rabggtb	0.118088	0.673	0.519	8.46622e-05	Exe ectoderm
Ddx10	0.130952	0.58	0.425	8.68186e-05	Exe ectoderm
Tmem60	0.122975	0.677	0.494	8.71915e-05	Exe ectoderm
Ddx18	0.111214	0.839	0.702	8.84289e-05	Exe ectoderm
Noc2l	0.104572	0.699	0.51	9.34648e-05	Exe ectoderm
Pgk1	0.138782	0.789	0.668	9.78466e-05	Exe ectoderm
Uso1	0.101344	0.456	0.306	0.000107049	Exe ectoderm
Cenpf	0.102808	0.783	0.625	0.000107565	Exe ectoderm
Nob1	0.103771	0.612	0.447	0.000117662	Exe ectoderm
Pias2	0.103205	0.498	0.336	0.00012103	Exe ectoderm
Las1l	0.117927	0.747	0.567	0.000132599	Exe ectoderm
Rpl37rt	0.120189	0.878	0.765	0.000134857	Exe ectoderm
Sgta	0.129709	0.753	0.611	0.000141512	Exe ectoderm
Dhx15	0.127032	0.956	0.839	0.000142985	Exe ectoderm
Mpv17	0.108825	0.452	0.307	0.000146561	Exe ectoderm
Polr1a	0.106176	0.45	0.308	0.00016599	Exe ectoderm
Coro1c	0.120459	0.771	0.606	0.000170441	Exe ectoderm
Prmt5	0.114799	0.845	0.708	0.000170886	Exe ectoderm
Rnf145	0.106643	0.496	0.336	0.000175044	Exe ectoderm
Ddx54	0.130754	0.568	0.413	0.000176666	Exe ectoderm
Melk	0.125887	0.55	0.409	0.000177666	Exe ectoderm
Pnkd	0.136285	0.823	0.677	0.000177715	Exe ectoderm
Trub1	0.105537	0.378	0.248	0.000181805	Exe ectoderm
Ndufa3	0.109577	0.944	0.86	0.00019513	Exe ectoderm
Pgam5	0.116462	0.588	0.42	0.000202112	Exe ectoderm
Lypla2	0.109279	0.478	0.331	0.000204351	Exe ectoderm
Usp34	0.12925	0.729	0.549	0.000205887	Exe ectoderm
Wdr75	0.115024	0.576	0.421	0.00021248	Exe ectoderm
Larp1	0.112519	0.657	0.487	0.000218577	Exe ectoderm
Ino80e	0.111532	0.616	0.45	0.000232004	Exe ectoderm
9130401M01Rik	0.125816	0.725	0.573	0.000243024	Exe ectoderm
Gpatch4	0.145178	0.827	0.664	0.000248766	Exe ectoderm
Pfkl	0.108044	0.851	0.725	0.000249644	Exe ectoderm
Mrpl40	0.121306	0.843	0.742	0.000267743	Exe ectoderm
Xpo6	0.107986	0.488	0.332	0.000277164	Exe ectoderm
Smim11	0.120412	0.815	0.662	0.000279846	Exe ectoderm
Trnt1	0.153002	0.761	0.602	0.000285731	Exe ectoderm
Csnk2a2	0.113164	0.546	0.395	0.000291503	Exe ectoderm
Cacul1	0.108622	0.508	0.354	0.000299634	Exe ectoderm
Pithd1	0.127164	0.727	0.556	0.000304571	Exe ectoderm
Banf1	0.107442	0.974	0.947	0.000306183	Exe ectoderm
Cdk1	0.103919	0.882	0.742	0.000316477	Exe ectoderm
BC003965	0.111307	0.723	0.549	0.000335713	Exe ectoderm
Psmd11	0.129817	0.884	0.778	0.000350718	Exe ectoderm
Brix1	0.159658	0.829	0.716	0.000352318	Exe ectoderm
Ppp3r1	0.125886	0.655	0.492	0.000354159	Exe ectoderm
Hist1h2ap	0.15032	0.588	0.439	0.00035714	Exe ectoderm
Kmt2a	0.101969	0.353	0.229	0.000362159	Exe ectoderm
Rnpep	0.104683	0.578	0.407	0.000363608	Exe ectoderm
Timm8a1	0.118589	0.572	0.418	0.000447404	Exe ectoderm
Fasn	0.129298	0.572	0.423	0.000479324	Exe ectoderm
Gltp	0.100603	0.534	0.377	0.000491515	Exe ectoderm
Cd3eap	0.113489	0.57	0.424	0.000497941	Exe ectoderm
Nus1	0.116518	0.671	0.506	0.000508212	Exe ectoderm
Limd1	0.109788	0.452	0.312	0.000547928	Exe ectoderm
Utp15	0.111368	0.444	0.305	0.000623481	Exe ectoderm
Ccdc47	0.106875	0.54	0.391	0.000626045	Exe ectoderm
Mrpl14	0.133288	0.843	0.707	0.000630592	Exe ectoderm
Riok3	0.100684	0.458	0.32	0.000644905	Exe ectoderm
Zfas1	0.137118	0.898	0.813	0.00071965	Exe ectoderm
Tmem55b	0.10499	0.442	0.308	0.000800692	Exe ectoderm
Fmr1	0.121471	0.62	0.463	0.000828194	Exe ectoderm
Bag5	0.101795	0.325	0.208	0.000925668	Exe ectoderm
Cnih1	0.113398	0.952	0.867	0.000945958	Exe ectoderm
Brk1	0.10054	0.938	0.83	0.000959538	Exe ectoderm
Rpa1	0.112841	0.695	0.531	0.000961393	Exe ectoderm
Atp1b3	0.125302	0.829	0.688	0.000984461	Exe ectoderm
Ltv1	0.110479	0.526	0.384	0.00100857	Exe ectoderm
Smim20	0.101684	0.564	0.412	0.00102552	Exe ectoderm
Tars	0.121055	0.681	0.526	0.00103231	Exe ectoderm
Rps25	0.109757	0.958	0.859	0.00105727	Exe ectoderm
Gm9794	0.126459	0.956	0.858	0.00116848	Exe ectoderm
Kdm5a	0.122607	0.444	0.314	0.00119849	Exe ectoderm
Atp5g1	0.133171	0.873	0.752	0.00129356	Exe ectoderm
Sfxn1	0.113112	0.918	0.833	0.0014109	Exe ectoderm
Psmb4	0.109888	0.962	0.899	0.00144929	Exe ectoderm
Psmd8	0.117758	0.9	0.817	0.00149041	Exe ectoderm
Mum1	0.108225	0.516	0.367	0.00152409	Exe ectoderm
Scd2	0.122948	0.884	0.738	0.00155009	Exe ectoderm
Pfdn1	0.115613	0.986	0.926	0.00161767	Exe ectoderm
Mrpl38	0.114417	0.655	0.504	0.00172498	Exe ectoderm
Mcl1	0.125079	0.707	0.548	0.00176011	Exe ectoderm
Fam96b	0.106985	0.819	0.693	0.00179912	Exe ectoderm
Mrpl45	0.10866	0.765	0.616	0.00185007	Exe ectoderm
Chmp1a	0.114538	0.592	0.435	0.00187942	Exe ectoderm
Nsa2	0.121413	0.817	0.685	0.00193023	Exe ectoderm
Gpbp1	0.112922	0.801	0.662	0.00213569	Exe ectoderm
Gm10039	0.104574	0.713	0.573	0.00216263	Exe ectoderm
Pycrl	0.115435	0.741	0.594	0.00221505	Exe ectoderm
Tor1aip2	0.121092	0.799	0.648	0.00238626	Exe ectoderm
Nudt5	0.119819	0.878	0.76	0.00258414	Exe ectoderm
Ghitm	0.10281	0.892	0.76	0.00316056	Exe ectoderm
Fgfr1op2	0.106835	0.612	0.461	0.00353794	Exe ectoderm
Snhg20	0.109915	0.38	0.255	0.00371034	Exe ectoderm
Dars	0.123361	0.857	0.719	0.00373	Exe ectoderm
Map2k2	0.108445	0.958	0.891	0.00384538	Exe ectoderm
Xpo7	0.112791	0.524	0.385	0.00387819	Exe ectoderm
Snx27	0.106461	0.494	0.363	0.00396761	Exe ectoderm
Thap11	0.107464	0.635	0.486	0.00406026	Exe ectoderm
Desi1	0.110652	0.606	0.453	0.00413391	Exe ectoderm
Wdr26	0.108239	0.699	0.533	0.00460495	Exe ectoderm
Psmd12	0.107325	0.886	0.735	0.00479709	Exe ectoderm
Ctr9	0.104008	0.438	0.31	0.00510522	Exe ectoderm
Psma4	0.102149	0.98	0.946	0.00518453	Exe ectoderm
Yy1	0.141989	0.701	0.559	0.00520245	Exe ectoderm
Supt5	0.104811	0.586	0.433	0.00542299	Exe ectoderm
Ahsa2	0.103483	0.59	0.446	0.00560036	Exe ectoderm
Emc10	0.100318	0.835	0.72	0.00606073	Exe ectoderm
Rbm34	0.100962	0.566	0.417	0.00689809	Exe ectoderm
Rrn3	0.107843	0.498	0.365	0.00755334	Exe ectoderm
Prpf4b	0.115406	0.657	0.5	0.00771712	Exe ectoderm
Rwdd1	0.117852	0.914	0.827	0.00775808	Exe ectoderm
Mtap	0.110072	0.745	0.606	0.00799753	Exe ectoderm
Isy1	0.104826	0.631	0.49	0.00838167	Exe ectoderm
Cpsf2	0.110833	0.695	0.535	0.00949066	Exe ectoderm
Trim71	0.111839	0.671	0.518	0.0101167	Exe ectoderm
Gm7266	0.107628	0.871	0.724	0.0112353	Exe ectoderm
Hectd1	0.101762	0.524	0.391	0.0128617	Exe ectoderm
Rpl12	0.101122	0.56	0.41	0.0136047	Exe ectoderm
Mad2l1	0.112678	0.801	0.663	0.0137998	Exe ectoderm
Bckdk	0.117079	0.633	0.497	0.0175684	Exe ectoderm
Trmt10c	0.105276	0.45	0.327	0.0204591	Exe ectoderm
Rcc1	0.107309	0.725	0.576	0.0214118	Exe ectoderm
Ppat	0.116422	0.715	0.578	0.0248414	Exe ectoderm
Mob1a	0.102342	0.438	0.32	0.0253409	Exe ectoderm
Igf2bp1	0.113832	0.888	0.796	0.0255413	Exe ectoderm
Ddx39	0.107288	0.942	0.871	0.0261958	Exe ectoderm
Rad51	0.106956	0.719	0.572	0.0274017	Exe ectoderm
Idh3g	0.105017	0.737	0.615	0.0274289	Exe ectoderm
Uba2	0.102526	0.873	0.797	0.0280387	Exe ectoderm
Atp5f1	0.107419	0.984	0.951	0.0284825	Exe ectoderm
Xpo1	0.109023	0.918	0.841	0.0326387	Exe ectoderm
Arl8b	0.101526	0.731	0.586	0.0371373	Exe ectoderm
Rpl13	0.120469	0.859	0.756	0.0390674	Exe ectoderm
Bcl7c	0.102863	0.675	0.528	0.0397512	Exe ectoderm
Wdr43	0.106251	0.851	0.729	0.0404859	Exe ectoderm
Hoxaas3	0.998027	0.725	0.069	1.02336e-167	Caudal epiblast
Wnt3a	0.600859	0.532	0.047	8.94977e-124	Caudal epiblast
Nkx1-2	1.25806	0.93	0.224	1.6851e-119	Caudal epiblast
Nefm	0.956314	0.807	0.167	6.27563e-108	Caudal epiblast
T	1.31805	0.924	0.242	8.43052e-106	Caudal epiblast
Cdx1	1.50595	0.994	0.359	3.78647e-101	Caudal epiblast
Fst	1.0484	0.982	0.323	3.80899e-91	Caudal epiblast
Etv4	0.824345	0.778	0.175	8.02263e-90	Caudal epiblast
Grsf1	1.46428	1	0.725	3.21657e-87	Caudal epiblast
Fgf8	0.712002	0.766	0.178	2.03562e-77	Caudal epiblast
Pou5f1	1.12612	1	0.604	3.82175e-74	Caudal epiblast
Epha1	0.569171	0.614	0.119	2.37267e-73	Caudal epiblast
Apln	0.822982	0.76	0.197	9.45754e-73	Caudal epiblast
Cdx2	0.948548	0.988	0.434	4.27777e-72	Caudal epiblast
Hes7	0.628784	0.585	0.104	1.96398e-71	Caudal epiblast
Pmaip1	0.751036	0.719	0.187	3.17027e-71	Caudal epiblast
Fgf17	0.40466	0.392	0.049	7.85786e-65	Caudal epiblast
Sema6a	0.811833	0.795	0.266	1.73471e-62	Caudal epiblast
Frzb	0.694073	0.836	0.257	3.32508e-62	Caudal epiblast
Hoxb8	0.474123	0.38	0.049	3.55811e-62	Caudal epiblast
Rxrg	0.403767	0.392	0.056	7.76398e-59	Caudal epiblast
Nefl	0.62553	0.661	0.177	2.98374e-56	Caudal epiblast
Hoxb9	0.28613	0.269	0.025	3.01482e-55	Caudal epiblast
Sp5	0.563295	0.626	0.154	1.87349e-54	Caudal epiblast
Hoxb1	0.600999	0.813	0.246	1.24032e-53	Caudal epiblast
Hoxa1	0.68794	0.895	0.35	2.95218e-50	Caudal epiblast
Mcc	0.442924	0.526	0.119	2.469e-49	Caudal epiblast
Apela	0.646924	0.772	0.265	3.65434e-47	Caudal epiblast
Mgst1	0.438869	0.45	0.093	2.03545e-45	Caudal epiblast
Rbp1	0.755936	0.988	0.701	8.95239e-44	Caudal epiblast
Bcat1	0.667826	0.86	0.42	3.59268e-43	Caudal epiblast
Mixl1	0.534227	0.409	0.08	4.47023e-42	Caudal epiblast
Hotairm1	0.594727	0.713	0.241	3.30431e-41	Caudal epiblast
Lhpp	0.550567	0.696	0.243	6.07803e-41	Caudal epiblast
Notum	0.308812	0.298	0.045	1.86387e-40	Caudal epiblast
Tceal8	0.673625	0.994	0.906	2.58904e-39	Caudal epiblast
Tspan13	0.615013	0.906	0.457	2.58976e-39	Caudal epiblast
Evx1os	0.324118	0.345	0.064	1.49249e-36	Caudal epiblast
Phlda3	0.613265	0.69	0.275	1.86558e-36	Caudal epiblast
Cxx1b	0.609556	0.637	0.239	1.94158e-35	Caudal epiblast
Hoxa5	0.304207	0.333	0.062	7.53639e-35	Caudal epiblast
Wnt5b	0.339011	0.357	0.074	1.30913e-33	Caudal epiblast
Wnt8a	0.295122	0.363	0.077	7.45556e-33	Caudal epiblast
Evx1	0.23125	0.281	0.049	4.26332e-31	Caudal epiblast
Eno1	0.389661	1	0.989	9.50089e-31	Caudal epiblast
Gbx2	0.480803	0.684	0.25	1.11604e-30	Caudal epiblast
Cdkn1a	0.402726	0.538	0.165	1.35465e-30	Caudal epiblast
Ccnd2	0.611815	0.965	0.64	9.14026e-30	Caudal epiblast
Sp8	0.366244	0.468	0.135	2.23782e-29	Caudal epiblast
Ptk7	0.545352	0.83	0.435	6.0698e-29	Caudal epiblast
Pid1	0.446894	0.561	0.205	1.4533e-28	Caudal epiblast
Tgif1	0.551015	0.883	0.529	2.12306e-28	Caudal epiblast
Alcam	0.315068	0.386	0.098	1.03108e-27	Caudal epiblast
Igfbp2	0.566144	0.842	0.449	1.03582e-27	Caudal epiblast
Fzd10	0.29689	0.363	0.089	1.07651e-27	Caudal epiblast
Igdcc3	0.373814	0.485	0.154	2.29746e-27	Caudal epiblast
Prickle1	0.410996	0.444	0.135	3.73628e-27	Caudal epiblast
H2afz	0.235372	1	1	1.43609e-25	Caudal epiblast
Fabp7	0.464114	0.45	0.139	2.26113e-25	Caudal epiblast
1190002N15Rik	0.502406	0.602	0.256	6.73645e-25	Caudal epiblast
Bex4	0.433325	0.994	0.777	1.58862e-24	Caudal epiblast
Gal	0.240334	0.444	0.129	4.48695e-24	Caudal epiblast
Psors1c2	0.311671	0.327	0.081	2.45464e-23	Caudal epiblast
Nr6a1	0.526024	0.83	0.49	3.01762e-23	Caudal epiblast
Hoxb4	0.255562	0.275	0.062	1.13207e-21	Caudal epiblast
B3gnt7	0.274177	0.351	0.099	3.50108e-21	Caudal epiblast
Cxx1a	0.404982	0.556	0.225	3.52292e-21	Caudal epiblast
Aspscr1	0.385296	0.784	0.442	7.31221e-21	Caudal epiblast
Set	0.312192	1	0.986	3.00202e-20	Caudal epiblast
Zfp428	0.450219	0.842	0.575	7.73301e-20	Caudal epiblast
Tcea3	0.31087	0.544	0.216	3.23903e-19	Caudal epiblast
Ldhb	0.480888	0.889	0.599	9.09479e-19	Caudal epiblast
Lpar4	0.398331	0.637	0.282	1.19313e-18	Caudal epiblast
Zfp703	0.369528	0.485	0.185	1.32935e-18	Caudal epiblast
Hoxb3os	0.359737	0.573	0.238	3.86203e-18	Caudal epiblast
Dek	0.3547	0.994	0.94	1.11594e-17	Caudal epiblast
Crot	0.410999	0.579	0.283	3.52931e-17	Caudal epiblast
Crmp1	0.272407	0.409	0.145	5.44501e-17	Caudal epiblast
Prom1	0.34088	0.561	0.253	6.06165e-17	Caudal epiblast
Peg3	0.419216	0.965	0.766	9.24117e-17	Caudal epiblast
Tcf7	0.341811	0.579	0.276	1.53724e-16	Caudal epiblast
Sox11	0.41329	0.906	0.545	2.69346e-16	Caudal epiblast
2810417H13Rik	0.39556	1	0.891	5.84298e-16	Caudal epiblast
Etv5	0.274879	0.544	0.233	6.61184e-16	Caudal epiblast
Stmn2	0.31159	0.661	0.316	1.61998e-15	Caudal epiblast
Cdh1	0.365844	0.696	0.373	2.35187e-15	Caudal epiblast
Pim1	0.344841	0.591	0.292	5.92778e-15	Caudal epiblast
Tbx6	0.189735	0.386	0.125	6.47353e-15	Caudal epiblast
Paip2	0.298993	0.994	0.948	1.11742e-14	Caudal epiblast
Sh3gl3	0.276228	0.357	0.124	2.21041e-14	Caudal epiblast
Psip1	0.301352	1	0.912	3.18936e-14	Caudal epiblast
Dock11	0.308477	0.503	0.221	3.60667e-14	Caudal epiblast
Hoxb2	0.310649	0.573	0.261	3.72065e-14	Caudal epiblast
Tshz1	0.251188	0.38	0.138	4.20052e-14	Caudal epiblast
Fstl1	0.32437	0.62	0.319	9.17057e-14	Caudal epiblast
Rasgrp2	0.338303	0.819	0.472	1.77116e-13	Caudal epiblast
Uhrf2	0.375536	0.836	0.618	2.06181e-13	Caudal epiblast
Stra13	0.309592	0.959	0.799	4.62396e-13	Caudal epiblast
Gm27477	0.21154	0.263	0.077	4.64396e-13	Caudal epiblast
Ube2d1	0.376112	0.807	0.588	4.88376e-13	Caudal epiblast
H2afv	0.30204	0.994	0.926	5.51775e-13	Caudal epiblast
Pabpc1	0.262113	1	0.98	1.18613e-12	Caudal epiblast
Hsp90ab1	0.163577	1	1	1.43355e-12	Caudal epiblast
Ptma	0.20261	1	1	1.49798e-12	Caudal epiblast
Zic3	0.28396	0.655	0.321	1.55364e-12	Caudal epiblast
Dusp6	0.335156	0.591	0.311	1.70643e-12	Caudal epiblast
Dut	0.243393	1	0.985	2.09607e-12	Caudal epiblast
Oat	0.273785	0.906	0.618	2.49782e-12	Caudal epiblast
Vbp1	0.314489	0.971	0.853	3.54182e-12	Caudal epiblast
Trh	0.160712	0.31	0.107	5.2502e-12	Caudal epiblast
Cachd1	0.290436	0.48	0.216	5.79851e-12	Caudal epiblast
Cdca7	0.332625	0.86	0.645	1.18564e-11	Caudal epiblast
Arhgef26	0.188015	0.269	0.085	1.96562e-11	Caudal epiblast
Hdgfrp3	0.288542	0.591	0.299	3.4275e-11	Caudal epiblast
Pak1	0.312593	0.474	0.229	5.51094e-11	Caudal epiblast
Axin2	0.273901	0.363	0.148	6.20506e-11	Caudal epiblast
Stmn1	0.282561	0.994	0.935	9.86766e-11	Caudal epiblast
Spry2	0.264574	0.409	0.178	1.04387e-10	Caudal epiblast
Tspan6	0.327222	0.895	0.628	2.3051e-10	Caudal epiblast
E130012A19Rik	0.292702	0.86	0.634	5.16452e-10	Caudal epiblast
Tmem185a	0.371769	0.485	0.248	5.16549e-10	Caudal epiblast
Celf4	0.229238	0.374	0.156	7.14205e-10	Caudal epiblast
Syngr2	0.342414	0.673	0.428	7.39648e-10	Caudal epiblast
Zyx	0.330689	0.708	0.431	9.1814e-10	Caudal epiblast
Hoxa2	0.152786	0.257	0.083	9.86682e-10	Caudal epiblast
Anp32a	0.274203	0.988	0.902	9.94309e-10	Caudal epiblast
Hmgb3	0.304393	0.977	0.83	1.03385e-09	Caudal epiblast
Crabp2	0.34418	0.678	0.4	1.06502e-09	Caudal epiblast
Sall3	0.256345	0.45	0.217	1.32223e-09	Caudal epiblast
Chd7	0.300747	0.754	0.483	1.33596e-09	Caudal epiblast
Pkm	0.188375	1	0.998	1.41501e-09	Caudal epiblast
Snrpn	0.297445	0.784	0.532	1.47746e-09	Caudal epiblast
Rbm3	0.201173	1	0.988	1.76506e-09	Caudal epiblast
H3f3a	0.222721	1	0.984	2.11178e-09	Caudal epiblast
Lin28a	0.313225	0.912	0.832	2.21149e-09	Caudal epiblast
Thbs3	0.189732	0.281	0.102	3.45131e-09	Caudal epiblast
Gja1	0.316063	0.912	0.624	3.80691e-09	Caudal epiblast
Gjc1	0.227413	0.368	0.164	6.21341e-09	Caudal epiblast
Marcksl1	0.241717	1	0.957	6.72723e-09	Caudal epiblast
Ranbp1	0.155899	1	0.998	7.11726e-09	Caudal epiblast
Pigx	0.304251	0.836	0.66	7.23786e-09	Caudal epiblast
Sumo2	0.16853	1	0.999	7.96621e-09	Caudal epiblast
Hmgb2	0.198206	1	0.997	8.91973e-09	Caudal epiblast
Srsf3	0.197008	1	0.993	1.17984e-08	Caudal epiblast
Fabp5	0.278604	0.959	0.775	1.23935e-08	Caudal epiblast
Rai14	0.261848	0.474	0.245	1.35324e-08	Caudal epiblast
Wfdc2	0.206733	0.801	0.489	1.3648e-08	Caudal epiblast
Dab1	0.208922	0.269	0.1	1.75859e-08	Caudal epiblast
Mob1b	0.284169	0.52	0.294	2.11182e-08	Caudal epiblast
Ccnd1	0.269688	0.754	0.469	2.38899e-08	Caudal epiblast
Id3	0.333219	0.953	0.818	3.63771e-08	Caudal epiblast
Dst	0.26932	0.462	0.242	3.7554e-08	Caudal epiblast
Ypel3	0.290314	0.585	0.355	5.00985e-08	Caudal epiblast
Cdca7l	0.248587	0.526	0.296	5.51797e-08	Caudal epiblast
Nes	0.178254	0.263	0.097	7.08753e-08	Caudal epiblast
Rab8b	0.246319	0.433	0.215	8.88546e-08	Caudal epiblast
Dnmt3a	0.27494	0.538	0.307	9.45237e-08	Caudal epiblast
Ctbp2	0.272404	0.684	0.447	1.01872e-07	Caudal epiblast
Magoh	0.256612	0.977	0.901	1.25244e-07	Caudal epiblast
Mdk	0.256673	1	0.969	1.54132e-07	Caudal epiblast
Spred1	0.255973	0.667	0.433	1.80856e-07	Caudal epiblast
Paics	0.246076	0.965	0.881	1.97887e-07	Caudal epiblast
Smim3	0.168104	0.257	0.098	2.27915e-07	Caudal epiblast
Zfand6	0.262259	0.942	0.828	3.47824e-07	Caudal epiblast
Calm2	0.174145	1	0.997	3.59336e-07	Caudal epiblast
Slc2a1	0.264169	0.924	0.75	3.61438e-07	Caudal epiblast
Lig1	0.255126	0.895	0.735	3.76732e-07	Caudal epiblast
Hnrnpa1	0.16622	1	0.998	4.05184e-07	Caudal epiblast
Cited2	0.161802	0.947	0.828	2.87328e-06	Caudal epiblast
Npm1	0.150999	1	1	3.94401e-06	Caudal epiblast
Tead2	0.245188	0.924	0.753	3.95622e-06	Caudal epiblast
Nasp	0.208529	1	0.946	4.38591e-06	Caudal epiblast
2700094K13Rik	0.179675	1	0.992	4.73896e-06	Caudal epiblast
B9d1	0.219382	0.678	0.468	5.40864e-06	Caudal epiblast
Prex1	0.162954	0.263	0.108	5.78362e-06	Caudal epiblast
Cbx1	0.228584	0.959	0.864	6.27498e-06	Caudal epiblast
Hmgb1	0.204617	0.994	0.937	6.5267e-06	Caudal epiblast
Mycl	0.216034	0.281	0.123	8.09178e-06	Caudal epiblast
Cpe	0.202061	0.327	0.154	9.39162e-06	Caudal epiblast
Msi1	0.240395	0.439	0.242	1.20358e-05	Caudal epiblast
Zic5	0.19296	0.503	0.285	1.24885e-05	Caudal epiblast
Fndc3c1	0.18582	0.474	0.257	1.28715e-05	Caudal epiblast
Btbd2	0.195574	0.579	0.343	1.75538e-05	Caudal epiblast
Epcam	0.201563	0.836	0.549	2.56744e-05	Caudal epiblast
Sh3bgrl	0.254284	0.754	0.544	4.37793e-05	Caudal epiblast
Fgf15	0.169721	0.322	0.149	4.54554e-05	Caudal epiblast
Gng3	0.180998	0.368	0.181	4.59916e-05	Caudal epiblast
Eif1ax	0.214444	0.965	0.896	5.17852e-05	Caudal epiblast
Klhl7	0.147107	0.292	0.133	5.18134e-05	Caudal epiblast
Meis2	0.139094	0.69	0.42	6.19159e-05	Caudal epiblast
Pim2	0.157696	0.48	0.255	7.26214e-05	Caudal epiblast
Scd2	0.241618	0.912	0.752	7.30794e-05	Caudal epiblast
Ywhaq	0.148354	1	0.992	8.15439e-05	Caudal epiblast
Hpf1	0.237051	0.83	0.681	8.8017e-05	Caudal epiblast
Casp3	0.220947	0.62	0.412	9.03226e-05	Caudal epiblast
Fscn1	0.220083	0.959	0.818	9.11156e-05	Caudal epiblast
Kdm2b	0.258764	0.649	0.472	0.00011372	Caudal epiblast
Armcx2	0.239825	0.579	0.363	0.0001575	Caudal epiblast
Ccnjl	0.149786	0.251	0.11	0.000210008	Caudal epiblast
Cnpy2	0.215017	0.895	0.838	0.00021771	Caudal epiblast
Sumo1	0.150336	1	0.994	0.000291492	Caudal epiblast
Zfp422	0.238451	0.69	0.493	0.000294033	Caudal epiblast
Epha4	0.182202	0.497	0.287	0.000298269	Caudal epiblast
Tdp2	0.269611	0.713	0.585	0.000358346	Caudal epiblast
Hmgn1	0.133566	1	0.997	0.000365358	Caudal epiblast
Cdk4	0.138232	1	0.987	0.000382253	Caudal epiblast
Lef1	0.144558	0.608	0.369	0.000397085	Caudal epiblast
Zdbf2	0.164521	0.292	0.14	0.000404843	Caudal epiblast
Hnrnpk	0.133099	1	0.995	0.000410016	Caudal epiblast
Fkbp3	0.149502	1	0.975	0.000428531	Caudal epiblast
Ralgps2	0.222368	0.474	0.296	0.000477083	Caudal epiblast
Foxb1	0.15428	0.263	0.116	0.000486922	Caudal epiblast
Ldha	0.130716	1	0.999	0.000523177	Caudal epiblast
Mkrn1	0.222393	0.754	0.608	0.000602531	Caudal epiblast
Ppia	0.11953	1	0.998	0.000613461	Caudal epiblast
Abhd8	0.196834	0.304	0.153	0.000673814	Caudal epiblast
Ttc3	0.223468	0.86	0.662	0.000682723	Caudal epiblast
Pdk3	0.20225	0.602	0.412	0.000737142	Caudal epiblast
Strbp	0.216054	0.591	0.419	0.000769217	Caudal epiblast
Sub1	0.127851	1	0.995	0.000809089	Caudal epiblast
Car14	0.207449	0.573	0.382	0.000837858	Caudal epiblast
Ivns1abp	0.226318	0.924	0.842	0.000891734	Caudal epiblast
Dbn1	0.183953	0.538	0.341	0.000894599	Caudal epiblast
Sox4	0.174969	0.86	0.569	0.000964181	Caudal epiblast
Tmsb4x	0.12472	0.988	0.906	0.001047	Caudal epiblast
Dck	0.240844	0.561	0.393	0.00106107	Caudal epiblast
Nedd4	0.210716	0.971	0.858	0.00125991	Caudal epiblast
Nrip1	0.18282	0.316	0.167	0.00142633	Caudal epiblast
Ddit4	0.132998	0.333	0.168	0.00158233	Caudal epiblast
Abhd11os	0.139227	0.31	0.155	0.00174918	Caudal epiblast
Tubb5	0.115677	1	0.999	0.0017995	Caudal epiblast
Rasl11a	0.162694	0.433	0.248	0.00200843	Caudal epiblast
Acer2	0.240017	0.579	0.401	0.00244161	Caudal epiblast
Flywch2	0.164029	0.368	0.202	0.00247546	Caudal epiblast
Slbp	0.234302	0.947	0.897	0.00259516	Caudal epiblast
Uri1	0.21008	0.69	0.511	0.00283383	Caudal epiblast
Ptn	0.145154	0.515	0.305	0.00330764	Caudal epiblast
Rcn2	0.168506	0.789	0.585	0.00350649	Caudal epiblast
Ly6e	0.218754	0.561	0.392	0.00355587	Caudal epiblast
Agtrap	0.166777	0.427	0.254	0.00372576	Caudal epiblast
Klhdc2	0.209933	0.901	0.769	0.00381006	Caudal epiblast
3110045C21Rik	0.15501	0.287	0.143	0.00384336	Caudal epiblast
Gmps	0.23336	0.865	0.722	0.00439593	Caudal epiblast
Ube2e3	0.174919	0.953	0.845	0.004475	Caudal epiblast
Dhfr	0.222196	0.789	0.642	0.00457752	Caudal epiblast
Ubr7	0.175266	0.474	0.306	0.0056861	Caudal epiblast
Phf6	0.137093	0.596	0.375	0.00594213	Caudal epiblast
Msh2	0.233741	0.626	0.468	0.00622216	Caudal epiblast
Ptbp2	0.202836	0.632	0.448	0.00655865	Caudal epiblast
Dll1	0.186254	0.269	0.128	0.00724769	Caudal epiblast
Rarg	0.131056	0.275	0.136	0.00727067	Caudal epiblast
Cxxc5	0.174409	0.503	0.332	0.010512	Caudal epiblast
Dhrs4	0.165526	0.515	0.342	0.0112219	Caudal epiblast
Greb1	0.195202	0.409	0.25	0.0112244	Caudal epiblast
Gstk1	0.168816	0.269	0.139	0.0120624	Caudal epiblast
Apex1	0.172215	0.942	0.895	0.0128734	Caudal epiblast
Hs6st2	0.155148	0.333	0.181	0.0137924	Caudal epiblast
Ccdc88a	0.159718	0.339	0.19	0.0151426	Caudal epiblast
Rps3a1	0.106336	1	0.999	0.0155698	Caudal epiblast
Nkd1	0.117144	0.462	0.274	0.0160367	Caudal epiblast
Appl1	0.196837	0.462	0.306	0.0197935	Caudal epiblast
Gm16580	0.193105	0.456	0.303	0.0210951	Caudal epiblast
Srsf7	0.137814	1	0.978	0.0219016	Caudal epiblast
Hacd2	0.179038	0.62	0.447	0.0256373	Caudal epiblast
Mgme1	0.150207	0.345	0.199	0.0290351	Caudal epiblast
Ndufs4	0.185391	0.883	0.816	0.0300962	Caudal epiblast
Fam60a	0.174268	0.93	0.803	0.0308912	Caudal epiblast
Mgea5	0.173566	0.626	0.459	0.0312803	Caudal epiblast
Ndufaf4	0.198652	0.836	0.703	0.031408	Caudal epiblast
Rrm2	0.186028	0.988	0.94	0.0325507	Caudal epiblast
Tia1	0.175901	0.632	0.449	0.0328208	Caudal epiblast
Rtf1	0.180514	0.877	0.727	0.0334178	Caudal epiblast
Smarcc1	0.170866	0.889	0.778	0.0345896	Caudal epiblast
Ifitm2	0.14667	0.936	0.755	0.0355217	Caudal epiblast
Rcc2	0.178289	0.784	0.644	0.0360217	Caudal epiblast
Gnas	0.158884	0.988	0.929	0.038821	Caudal epiblast
Cth	0.169681	0.404	0.246	0.0396454	Caudal epiblast
Stxbp6	0.138396	0.409	0.246	0.0402313	Caudal epiblast
Tpbg	0.124051	0.339	0.186	0.0414682	Caudal epiblast
Tnfrsf19	0.174994	0.386	0.237	0.0425182	Caudal epiblast
Mfge8	0.17837	0.392	0.243	0.0469126	Caudal epiblast
Hes3	0.636729	0.609	0.039	5.58603e-220	Caudal neuroectoderm
Nkx1-2	1.07725	0.922	0.205	3.71005e-159	Caudal neuroectoderm
Ptn	1.15416	0.946	0.263	1.25252e-151	Caudal neuroectoderm
Gbx2	0.92809	0.88	0.221	9.09123e-134	Caudal neuroectoderm
Plpp4	0.308737	0.345	0.02	1.61552e-123	Caudal neuroectoderm
Cntfr	0.468224	0.523	0.073	1.41497e-108	Caudal neuroectoderm
Hoxa1	1.0635	0.922	0.333	8.91663e-108	Caudal neuroectoderm
Pou5f1	1.07124	1	0.593	1.38386e-103	Caudal neuroectoderm
Pim2	0.654359	0.826	0.22	9.628e-98	Caudal neuroectoderm
Sox3	0.332117	0.38	0.039	3.0386e-96	Caudal neuroectoderm
Map1b	0.672609	0.818	0.269	3.91346e-85	Caudal neuroectoderm
Apela	0.762984	0.806	0.248	2.06116e-83	Caudal neuroectoderm
Cxx1b	0.57768	0.74	0.219	7.94389e-76	Caudal neuroectoderm
Fgfbp3	0.283668	0.302	0.031	8.58617e-75	Caudal neuroectoderm
Cdx1	0.959375	0.884	0.35	5.81022e-74	Caudal neuroectoderm
Stmn2	0.681638	0.814	0.293	1.09281e-71	Caudal neuroectoderm
Wnt8a	0.332386	0.403	0.065	9.04826e-69	Caudal neuroectoderm
Lpar4	0.575696	0.771	0.261	9.23209e-68	Caudal neuroectoderm
Igfbp2	0.61611	0.915	0.432	3.36611e-62	Caudal neuroectoderm
Zic3	0.559329	0.81	0.299	9.17072e-62	Caudal neuroectoderm
Pmaip1	0.484389	0.616	0.181	4.66479e-59	Caudal neuroectoderm
Set	0.436574	1	0.985	7.00027e-59	Caudal neuroectoderm
Pak1	0.50332	0.643	0.208	1.80745e-57	Caudal neuroectoderm
Mkrn1	0.640621	0.946	0.588	3.36276e-57	Caudal neuroectoderm
Dnmt3b	0.581388	0.984	0.752	8.09126e-56	Caudal neuroectoderm
Prom1	0.41176	0.678	0.234	4.22215e-52	Caudal neuroectoderm
Fst	0.288189	0.845	0.316	2.17423e-51	Caudal neuroectoderm
Psip1	0.491589	1	0.909	4.37844e-51	Caudal neuroectoderm
Meis2	0.555542	0.86	0.398	1.10393e-50	Caudal neuroectoderm
Cdkn1a	0.415872	0.543	0.154	3.52228e-49	Caudal neuroectoderm
1700013H16Rik	0.236245	0.291	0.046	1.85685e-48	Caudal neuroectoderm
Fabp5	0.522555	0.984	0.768	1.59445e-46	Caudal neuroectoderm
Hotairm1	0.473302	0.651	0.233	7.14905e-44	Caudal neuroectoderm
Alcam	0.267631	0.391	0.089	1.65357e-43	Caudal neuroectoderm
2900011O08Rik	0.24732	0.337	0.068	1.95907e-43	Caudal neuroectoderm
Zic5	0.415028	0.682	0.264	2.62364e-43	Caudal neuroectoderm
Sumo2	0.279031	1	0.999	2.69501e-43	Caudal neuroectoderm
Akr1b3	0.54218	0.969	0.816	3.55593e-42	Caudal neuroectoderm
Sp8	0.2833	0.465	0.126	5.37447e-41	Caudal neuroectoderm
Arhgef26	0.269891	0.341	0.074	5.78816e-41	Caudal neuroectoderm
Sox11	0.51032	0.926	0.533	1.15525e-40	Caudal neuroectoderm
Ebf1	0.279275	0.364	0.084	4.59367e-40	Caudal neuroectoderm
Slc7a3	0.233223	0.326	0.068	6.32063e-40	Caudal neuroectoderm
Cxx1a	0.356845	0.601	0.212	1.65874e-39	Caudal neuroectoderm
Crabp2	0.438063	0.822	0.38	2.39638e-38	Caudal neuroectoderm
Cadm1	0.422488	0.876	0.479	1.30075e-37	Caudal neuroectoderm
Zfp428	0.519477	0.888	0.564	1.67151e-37	Caudal neuroectoderm
Ccnd1	0.466253	0.876	0.45	3.12296e-37	Caudal neuroectoderm
Sfrp2	0.313695	0.45	0.135	1.90562e-36	Caudal neuroectoderm
H2afz	0.212906	1	1	9.91589e-36	Caudal neuroectoderm
Lhpp	0.374715	0.612	0.237	1.60764e-35	Caudal neuroectoderm
Hdgfrp3	0.400023	0.682	0.284	1.82049e-35	Caudal neuroectoderm
Foxb1	0.257953	0.388	0.101	2.04397e-34	Caudal neuroectoderm
Ntn1	0.226639	0.337	0.08	3.49051e-34	Caudal neuroectoderm
Sox2	0.300295	0.601	0.215	5.12618e-34	Caudal neuroectoderm
Zfp703	0.383426	0.5	0.176	3.63488e-33	Caudal neuroectoderm
Cxcl12	0.253462	0.384	0.104	4.65502e-33	Caudal neuroectoderm
Sema6a	0.384962	0.636	0.264	6.68156e-33	Caudal neuroectoderm
Nr6a1	0.454768	0.833	0.48	8.16456e-33	Caudal neuroectoderm
Ctbp2	0.387298	0.806	0.43	2.38713e-32	Caudal neuroectoderm
Spred1	0.396565	0.783	0.416	2.43847e-32	Caudal neuroectoderm
Wfdc2	0.398187	0.872	0.474	2.54071e-32	Caudal neuroectoderm
Rbp1	0.421229	0.969	0.695	2.88682e-32	Caudal neuroectoderm
Thy1	0.200222	0.267	0.056	5.87049e-32	Caudal neuroectoderm
Bcat1	0.381205	0.814	0.412	2.28665e-31	Caudal neuroectoderm
Eno1	0.318359	1	0.989	6.05746e-31	Caudal neuroectoderm
Chd7	0.420808	0.829	0.469	7.72556e-31	Caudal neuroectoderm
Pls3	0.37805	0.748	0.364	1.22864e-30	Caudal neuroectoderm
Car14	0.363921	0.756	0.362	2.10376e-30	Caudal neuroectoderm
Grsf1	0.653911	0.915	0.724	2.76222e-30	Caudal neuroectoderm
Gng3	0.266327	0.488	0.166	4.94715e-30	Caudal neuroectoderm
Igdcc3	0.277704	0.446	0.148	6.73611e-30	Caudal neuroectoderm
Pdgfa	0.356314	0.686	0.321	7.01027e-30	Caudal neuroectoderm
Mcc	0.262607	0.395	0.119	9.75298e-30	Caudal neuroectoderm
Srsf3	0.263497	1	0.993	1.78909e-29	Caudal neuroectoderm
Rxrg	0.195257	0.264	0.057	2.15998e-29	Caudal neuroectoderm
2810417H13Rik	0.422562	1	0.888	2.52245e-29	Caudal neuroectoderm
Nrxn2	0.194594	0.275	0.063	3.85175e-29	Caudal neuroectoderm
Sumo1	0.256922	1	0.994	1.02388e-28	Caudal neuroectoderm
Rgma	0.243789	0.399	0.123	1.60124e-28	Caudal neuroectoderm
Gm11627	0.206365	0.291	0.07	1.75758e-28	Caudal neuroectoderm
Snrpn	0.392882	0.857	0.519	2.5994e-28	Caudal neuroectoderm
Nkd1	0.300321	0.616	0.256	4.6114e-28	Caudal neuroectoderm
Hnrnpa1	0.224062	1	0.998	5.17065e-28	Caudal neuroectoderm
Cdca7	0.400994	0.919	0.634	6.1487e-28	Caudal neuroectoderm
Zfp423	0.275524	0.415	0.138	7.25233e-28	Caudal neuroectoderm
Ccnd2	0.433647	0.942	0.632	1.218e-27	Caudal neuroectoderm
Ptma	0.238392	1	1	1.38294e-27	Caudal neuroectoderm
Apln	0.298916	0.535	0.2	3.51444e-27	Caudal neuroectoderm
Arl4c	0.29674	0.698	0.327	3.68944e-27	Caudal neuroectoderm
Paics	0.344847	0.988	0.877	1.04229e-26	Caudal neuroectoderm
Nefm	0.291046	0.484	0.176	1.46352e-26	Caudal neuroectoderm
Rragd	0.270188	0.527	0.201	1.81199e-26	Caudal neuroectoderm
Usp3	0.366387	0.671	0.347	2.58892e-26	Caudal neuroectoderm
Tceal8	0.363631	1	0.903	2.86156e-26	Caudal neuroectoderm
Pkm	0.243649	1	0.998	2.92538e-26	Caudal neuroectoderm
Ldha	0.232964	1	0.999	4.08958e-26	Caudal neuroectoderm
Cpe	0.266529	0.415	0.142	4.87281e-26	Caudal neuroectoderm
Cbx1	0.364491	0.977	0.86	1.04502e-25	Caudal neuroectoderm
Gna14	0.191205	0.287	0.073	2.98825e-25	Caudal neuroectoderm
Lpl	0.273077	0.399	0.135	3.84291e-25	Caudal neuroectoderm
Sbk1	0.19749	0.31	0.087	6.99742e-25	Caudal neuroectoderm
Tgif1	0.356743	0.853	0.521	1.46079e-24	Caudal neuroectoderm
Gap43	0.217149	0.388	0.125	1.65968e-24	Caudal neuroectoderm
Eif1ax	0.320098	0.992	0.892	2.26845e-24	Caudal neuroectoderm
Dek	0.310375	0.996	0.938	5.31332e-24	Caudal neuroectoderm
Dab1	0.167059	0.322	0.091	5.66681e-24	Caudal neuroectoderm
Gnai2	0.328443	0.984	0.849	1.73838e-23	Caudal neuroectoderm
Rasgrp2	0.320215	0.837	0.461	3.36328e-23	Caudal neuroectoderm
Casp3	0.325727	0.729	0.397	4.56763e-23	Caudal neuroectoderm
Ranbp1	0.186964	1	0.998	4.88404e-23	Caudal neuroectoderm
Sall3	0.251092	0.512	0.205	6.03744e-23	Caudal neuroectoderm
Nasp	0.287868	1	0.945	8.43145e-23	Caudal neuroectoderm
Cdx2	0.515207	0.736	0.44	8.70346e-23	Caudal neuroectoderm
Epha1	0.226093	0.372	0.125	8.90603e-23	Caudal neuroectoderm
Alpl	0.256424	0.399	0.145	2.25815e-22	Caudal neuroectoderm
H3f3a	0.269275	1	0.984	4.77506e-22	Caudal neuroectoderm
Fam60a	0.326619	0.965	0.797	5.33789e-22	Caudal neuroectoderm
1190002N15Rik	0.32258	0.55	0.251	6.16098e-22	Caudal neuroectoderm
Zfp422	0.337808	0.802	0.478	7.46677e-22	Caudal neuroectoderm
Aes	0.224935	0.566	0.246	8.54221e-22	Caudal neuroectoderm
Cdh1	0.315738	0.698	0.364	2.385e-21	Caudal neuroectoderm
Cd24a	0.329745	1	0.815	5.4602e-21	Caudal neuroectoderm
Pabpc1	0.250342	1	0.979	6.84831e-21	Caudal neuroectoderm
Sall4	0.346872	0.969	0.784	6.92918e-21	Caudal neuroectoderm
Ldhb	0.311491	0.915	0.589	7.72326e-21	Caudal neuroectoderm
Abhd8	0.191202	0.395	0.141	9.1667e-21	Caudal neuroectoderm
Fxyd6	0.286386	0.585	0.277	1.13539e-20	Caudal neuroectoderm
Celf4	0.227268	0.399	0.147	1.75073e-20	Caudal neuroectoderm
Mfap2	0.259141	0.504	0.213	2.44051e-20	Caudal neuroectoderm
Tdh	0.162104	0.43	0.154	2.73738e-20	Caudal neuroectoderm
Kdm7a	0.20977	0.349	0.12	2.77538e-20	Caudal neuroectoderm
Pdzd4	0.16494	0.306	0.094	3.58279e-20	Caudal neuroectoderm
Id3	0.352387	0.988	0.811	3.59992e-20	Caudal neuroectoderm
Cdca7l	0.289183	0.585	0.285	4.04916e-20	Caudal neuroectoderm
Pknox2	0.196171	0.298	0.093	4.84227e-20	Caudal neuroectoderm
Pigx	0.355001	0.884	0.651	9.86458e-20	Caudal neuroectoderm
Pcsk1n	0.279409	0.651	0.324	1.51832e-19	Caudal neuroectoderm
Ywhaq	0.206152	1	0.992	1.68987e-19	Caudal neuroectoderm
Anp32a	0.28793	1	0.898	2.02114e-19	Caudal neuroectoderm
Rbm3	0.230554	1	0.988	4.08463e-19	Caudal neuroectoderm
Sms	0.310256	0.969	0.754	4.3005e-19	Caudal neuroectoderm
Epcam	0.296399	0.895	0.536	4.44046e-19	Caudal neuroectoderm
Tnfrsf19	0.263429	0.5	0.223	6.45421e-19	Caudal neuroectoderm
Elavl2	0.208872	0.364	0.132	8.38919e-19	Caudal neuroectoderm
Tuba1a	0.263022	0.919	0.643	1.07188e-18	Caudal neuroectoderm
Paip2	0.253692	1	0.946	1.92802e-18	Caudal neuroectoderm
Etv4	0.258823	0.446	0.186	2.46391e-18	Caudal neuroectoderm
Dut	0.218783	1	0.984	2.8585e-18	Caudal neuroectoderm
Flywch2	0.207296	0.461	0.189	2.8655e-18	Caudal neuroectoderm
Hoxb1	0.198901	0.574	0.25	4.83246e-18	Caudal neuroectoderm
Prps1	0.318287	0.888	0.623	5.21864e-18	Caudal neuroectoderm
Ly6e	0.277025	0.682	0.377	1.00048e-17	Caudal neuroectoderm
Bex4	0.2343	0.977	0.772	1.39945e-17	Caudal neuroectoderm
Gsta4	0.256843	0.775	0.443	1.44871e-17	Caudal neuroectoderm
Armcx1	0.224128	0.422	0.174	1.57646e-17	Caudal neuroectoderm
Zdbf2	0.206041	0.349	0.131	1.9278e-17	Caudal neuroectoderm
Prps2	0.262248	0.612	0.314	2.44879e-17	Caudal neuroectoderm
Plpp3	0.211185	0.388	0.154	4.50635e-17	Caudal neuroectoderm
Trp53i11	0.181855	0.399	0.153	4.5189e-17	Caudal neuroectoderm
Fblim1	0.213259	0.438	0.187	6.97501e-17	Caudal neuroectoderm
Tmsb4x	0.229074	0.988	0.903	7.70957e-17	Caudal neuroectoderm
Tspan6	0.322566	0.911	0.619	7.98792e-17	Caudal neuroectoderm
Tspan13	0.230594	0.81	0.452	9.6669e-17	Caudal neuroectoderm
Uhrf2	0.316219	0.88	0.609	1.26404e-16	Caudal neuroectoderm
Slc2a1	0.278438	0.938	0.744	2.28559e-16	Caudal neuroectoderm
Cxadr	0.253706	0.531	0.258	3.73551e-16	Caudal neuroectoderm
Hnrnpab	0.210895	1	0.981	4.11261e-16	Caudal neuroectoderm
Mdk	0.273528	1	0.968	4.37938e-16	Caudal neuroectoderm
Ina	0.1896	0.376	0.145	7.87382e-16	Caudal neuroectoderm
Gja1	0.310036	0.919	0.615	1.03484e-15	Caudal neuroectoderm
Kif5c	0.1868	0.36	0.142	1.28269e-15	Caudal neuroectoderm
Ybx1	0.186703	1	0.998	1.29017e-15	Caudal neuroectoderm
Nudt21	0.243384	0.996	0.921	1.32187e-15	Caudal neuroectoderm
Tshz1	0.250985	0.345	0.134	1.49041e-15	Caudal neuroectoderm
Ptbp2	0.252887	0.74	0.434	1.60953e-15	Caudal neuroectoderm
H2afv	0.252957	0.996	0.924	2.49506e-15	Caudal neuroectoderm
Gm9531	0.228012	0.678	0.383	2.81814e-15	Caudal neuroectoderm
Ror2	0.168744	0.298	0.105	2.90162e-15	Caudal neuroectoderm
E130012A19Rik	0.294587	0.876	0.626	3.1047e-15	Caudal neuroectoderm
Fgf8	0.142513	0.453	0.187	4.21549e-15	Caudal neuroectoderm
Eras	0.169707	0.372	0.146	4.60501e-15	Caudal neuroectoderm
Cnn3	0.278002	0.957	0.774	5.65633e-15	Caudal neuroectoderm
Prtg	0.224086	0.981	0.699	7.29542e-15	Caudal neuroectoderm
Phlda3	0.252086	0.539	0.276	1.08537e-14	Caudal neuroectoderm
Serbp1	0.195065	1	0.995	1.19693e-14	Caudal neuroectoderm
Nap1l1	0.216846	0.996	0.982	1.22999e-14	Caudal neuroectoderm
Gpx8	0.223778	0.547	0.27	1.46161e-14	Caudal neuroectoderm
Nfyb	0.285034	0.837	0.603	2.4077e-14	Caudal neuroectoderm
Hmgn1	0.17909	1	0.997	2.85946e-14	Caudal neuroectoderm
Marcksl1	0.236606	1	0.955	2.9284e-14	Caudal neuroectoderm
Dnmt3a	0.227719	0.566	0.298	3.25468e-14	Caudal neuroectoderm
Msi1	0.186698	0.5	0.231	4.50912e-14	Caudal neuroectoderm
Snhg11	0.170731	0.314	0.119	4.65042e-14	Caudal neuroectoderm
Dkc1	0.27272	0.891	0.686	5.01188e-14	Caudal neuroectoderm
Hmgn5	0.243943	0.74	0.452	5.61946e-14	Caudal neuroectoderm
Zmynd8	0.262926	0.539	0.293	6.14787e-14	Caudal neuroectoderm
Phc1	0.214709	0.473	0.228	6.43992e-14	Caudal neuroectoderm
Fkbp4	0.215764	0.996	0.979	7.85518e-14	Caudal neuroectoderm
Cachd1	0.223627	0.45	0.211	8.44432e-14	Caudal neuroectoderm
Oat	0.18445	0.872	0.613	1.26971e-13	Caudal neuroectoderm
Mat2b	0.244334	0.787	0.527	1.38237e-13	Caudal neuroectoderm
Parp1	0.283955	0.872	0.679	1.46074e-13	Caudal neuroectoderm
Hmgn3	0.223995	0.682	0.386	1.61849e-13	Caudal neuroectoderm
Sap30	0.225881	0.705	0.407	1.99229e-13	Caudal neuroectoderm
Hist3h2ba	0.174016	0.326	0.127	3.76638e-13	Caudal neuroectoderm
Calm2	0.180715	1	0.996	5.31132e-13	Caudal neuroectoderm
Sox13	0.151932	0.252	0.088	6.68467e-13	Caudal neuroectoderm
Ank3	0.173585	0.322	0.13	7.8189e-13	Caudal neuroectoderm
Cthrc1	0.13641	0.337	0.138	1.81602e-12	Caudal neuroectoderm
Swsap1	0.146778	0.298	0.115	2.07302e-12	Caudal neuroectoderm
Fzd10	0.132562	0.256	0.09	2.29278e-12	Caudal neuroectoderm
Epha4	0.161566	0.55	0.276	2.30867e-12	Caudal neuroectoderm
Flrt3	0.156414	0.422	0.191	3.41691e-12	Caudal neuroectoderm
Pgam1	0.173954	1	0.989	4.49485e-12	Caudal neuroectoderm
Ppia	0.154904	1	0.998	5.78574e-12	Caudal neuroectoderm
Ube2d1	0.230399	0.876	0.576	7.82663e-12	Caudal neuroectoderm
Parl	0.270979	0.857	0.629	7.92662e-12	Caudal neuroectoderm
Apex1	0.225059	0.992	0.889	8.18969e-12	Caudal neuroectoderm
Srsf1	0.217708	0.996	0.953	9.0421e-12	Caudal neuroectoderm
Foxo1	0.145288	0.314	0.126	1.05869e-11	Caudal neuroectoderm
Npm1	0.141025	1	1	1.42109e-11	Caudal neuroectoderm
Nmral1	0.21121	0.632	0.36	1.47616e-11	Caudal neuroectoderm
Tra2b	0.201385	1	0.946	1.96371e-11	Caudal neuroectoderm
Sp5	0.122324	0.38	0.161	2.04414e-11	Caudal neuroectoderm
Uchl1	0.141451	0.264	0.097	2.42205e-11	Caudal neuroectoderm
RP24-286J21.7	0.192752	0.372	0.17	2.97422e-11	Caudal neuroectoderm
Polr3k	0.22309	0.915	0.687	3.22457e-11	Caudal neuroectoderm
Dst	0.224537	0.461	0.236	3.40167e-11	Caudal neuroectoderm
Ccnb1	0.336659	0.895	0.803	4.22429e-11	Caudal neuroectoderm
Dnajc9	0.239904	0.919	0.767	4.77978e-11	Caudal neuroectoderm
Zmat3	0.173427	0.357	0.161	5.22474e-11	Caudal neuroectoderm
Spop	0.246952	0.663	0.422	5.42146e-11	Caudal neuroectoderm
Eef1akmt1	0.249686	0.868	0.622	5.51433e-11	Caudal neuroectoderm
Phf6	0.177191	0.655	0.364	5.76661e-11	Caudal neuroectoderm
Flywch1	0.178082	0.508	0.263	5.79811e-11	Caudal neuroectoderm
Vbp1	0.23327	0.965	0.85	6.36417e-11	Caudal neuroectoderm
Crmp1	0.141956	0.341	0.143	7.44452e-11	Caudal neuroectoderm
Nrep	0.139876	0.388	0.174	8.11921e-11	Caudal neuroectoderm
Trp53	0.253218	0.911	0.716	9.37176e-11	Caudal neuroectoderm
Prpf38a	0.256724	0.864	0.694	9.58648e-11	Caudal neuroectoderm
Axin2	0.149534	0.337	0.144	1.05611e-10	Caudal neuroectoderm
Lin28b	0.179081	0.461	0.23	1.19766e-10	Caudal neuroectoderm
Ran	0.124132	1	0.998	1.33633e-10	Caudal neuroectoderm
Sdc2	0.149271	0.318	0.133	1.42985e-10	Caudal neuroectoderm
Fscn1	0.238383	0.969	0.813	1.47666e-10	Caudal neuroectoderm
Pnisr	0.213138	0.86	0.624	1.5031e-10	Caudal neuroectoderm
Msantd3	0.199069	0.481	0.25	1.84621e-10	Caudal neuroectoderm
Nefl	0.140885	0.403	0.185	2.26089e-10	Caudal neuroectoderm
Cnih2	0.148069	0.357	0.163	2.44517e-10	Caudal neuroectoderm
Tbl1x	0.248106	0.783	0.545	2.58043e-10	Caudal neuroectoderm
Mcm7	0.253433	0.911	0.753	2.79323e-10	Caudal neuroectoderm
Ypel1	0.139663	0.295	0.118	3.04998e-10	Caudal neuroectoderm
Sh3gl3	0.125669	0.302	0.121	3.25212e-10	Caudal neuroectoderm
Fgfr1	0.205733	0.736	0.443	3.56423e-10	Caudal neuroectoderm
Rian	0.158233	0.926	0.605	3.95049e-10	Caudal neuroectoderm
Stmn1	0.205879	1	0.933	4.26867e-10	Caudal neuroectoderm
Cdk4	0.160797	1	0.987	5.61497e-10	Caudal neuroectoderm
Mtcl1	0.150458	0.372	0.176	5.88528e-10	Caudal neuroectoderm
Metrn	0.167478	0.422	0.213	5.97605e-10	Caudal neuroectoderm
Socs2	0.172366	0.492	0.259	6.06147e-10	Caudal neuroectoderm
Pten	0.219883	0.597	0.364	6.23544e-10	Caudal neuroectoderm
Mif	0.161253	1	0.985	6.52328e-10	Caudal neuroectoderm
Chd3	0.154628	0.329	0.148	9.84823e-10	Caudal neuroectoderm
Gpx7	0.146436	0.446	0.218	1.2282e-09	Caudal neuroectoderm
Lin28a	0.229019	0.969	0.826	1.23339e-09	Caudal neuroectoderm
Ube2e3	0.209891	0.977	0.84	1.25119e-09	Caudal neuroectoderm
Dctpp1	0.181775	1	0.976	1.444e-09	Caudal neuroectoderm
Snhg14	0.174829	0.504	0.268	1.49845e-09	Caudal neuroectoderm
Immp1l	0.22179	0.795	0.584	1.66027e-09	Caudal neuroectoderm
Acer2	0.205561	0.64	0.391	1.86789e-09	Caudal neuroectoderm
Tmem59	0.215969	0.899	0.709	1.91839e-09	Caudal neuroectoderm
Srsf11	0.180434	0.988	0.963	1.96531e-09	Caudal neuroectoderm
Hmga1	0.237302	0.942	0.8	1.99035e-09	Caudal neuroectoderm
Fam92a	0.201669	0.601	0.354	2.25671e-09	Caudal neuroectoderm
Fkbp3	0.16981	0.996	0.975	2.60887e-09	Caudal neuroectoderm
Tmem121	0.125119	0.26	0.103	2.83912e-09	Caudal neuroectoderm
Cby1	0.160041	0.523	0.294	3.46012e-09	Caudal neuroectoderm
3110009E18Rik	0.15291	0.372	0.182	3.56064e-09	Caudal neuroectoderm
Itga6	0.127889	0.345	0.16	3.70526e-09	Caudal neuroectoderm
Hprt	0.224067	0.942	0.851	3.73386e-09	Caudal neuroectoderm
Foxp1	0.172284	0.531	0.287	3.92848e-09	Caudal neuroectoderm
Hells	0.230732	0.911	0.763	4.51034e-09	Caudal neuroectoderm
Dbn1	0.199624	0.578	0.332	4.82746e-09	Caudal neuroectoderm
Arl6	0.174614	0.473	0.252	5.17653e-09	Caudal neuroectoderm
Fundc2	0.232294	0.946	0.744	5.90711e-09	Caudal neuroectoderm
Sh3bgrl	0.190752	0.771	0.537	6.42204e-09	Caudal neuroectoderm
Mycn	0.203457	0.787	0.551	6.46988e-09	Caudal neuroectoderm
Bzw2	0.201746	0.946	0.807	6.48014e-09	Caudal neuroectoderm
Fam103a1	0.220249	0.922	0.745	6.50544e-09	Caudal neuroectoderm
Tmem126a	0.215187	0.891	0.674	6.75926e-09	Caudal neuroectoderm
Slc38a1	0.235685	0.725	0.519	7.47961e-09	Caudal neuroectoderm
B9d1	0.152277	0.721	0.459	8.29856e-09	Caudal neuroectoderm
Klhl7	0.133008	0.295	0.128	9.33572e-09	Caudal neuroectoderm
Ccdc28b	0.127404	0.419	0.205	1.04646e-08	Caudal neuroectoderm
Zfp36l2	0.217452	0.791	0.557	1.11028e-08	Caudal neuroectoderm
Slc29a1	0.164377	0.481	0.257	1.11927e-08	Caudal neuroectoderm
Ndufs4	0.195045	0.95	0.809	1.1494e-08	Caudal neuroectoderm
Ptk7	0.166428	0.694	0.435	1.1701e-08	Caudal neuroectoderm
Tcp11l1	0.150057	0.283	0.122	1.28483e-08	Caudal neuroectoderm
Sall2	0.158368	0.326	0.151	1.51511e-08	Caudal neuroectoderm
Ddit4	0.129488	0.349	0.162	1.59692e-08	Caudal neuroectoderm
Mbtd1	0.220183	0.802	0.581	1.70116e-08	Caudal neuroectoderm
Hnrnpk	0.127641	1	0.995	1.89371e-08	Caudal neuroectoderm
Morf4l1	0.14478	1	0.989	2.09622e-08	Caudal neuroectoderm
Smarcc1	0.222579	0.942	0.77	2.11873e-08	Caudal neuroectoderm
Bnip3l	0.206948	0.903	0.705	2.32979e-08	Caudal neuroectoderm
Tecr	0.210316	0.946	0.82	2.55845e-08	Caudal neuroectoderm
Chd3os	0.140748	0.252	0.103	2.77791e-08	Caudal neuroectoderm
Hnrnpf	0.152424	1	0.986	2.83389e-08	Caudal neuroectoderm
Pfn2	0.147365	0.558	0.311	3.00551e-08	Caudal neuroectoderm
Pck2	0.123916	0.26	0.109	3.84857e-08	Caudal neuroectoderm
Carnmt1	0.210364	0.822	0.616	3.87165e-08	Caudal neuroectoderm
Slc1a3	0.138421	0.314	0.142	4.55217e-08	Caudal neuroectoderm
Ivns1abp	0.195723	0.961	0.837	5.86891e-08	Caudal neuroectoderm
Ddx5	0.151873	1	0.979	5.89911e-08	Caudal neuroectoderm
Zfp664	0.193307	0.671	0.429	6.21495e-08	Caudal neuroectoderm
Psrc1	0.143525	0.384	0.195	7.40681e-08	Caudal neuroectoderm
Akap12	0.139412	0.415	0.215	7.56493e-08	Caudal neuroectoderm
Gm9800	0.187449	0.95	0.785	7.58111e-08	Caudal neuroectoderm
Lyar	0.164559	0.992	0.965	8.67048e-08	Caudal neuroectoderm
Psmc6	0.204482	0.961	0.852	9.06045e-08	Caudal neuroectoderm
Fstl1	0.175707	0.554	0.316	1.0183e-07	Caudal neuroectoderm
Fzd2	0.158445	0.384	0.191	1.10962e-07	Caudal neuroectoderm
Hsp90ab1	0.114768	1	1	1.16158e-07	Caudal neuroectoderm
Nedd4	0.196486	0.988	0.853	1.24088e-07	Caudal neuroectoderm
Rrp1b	0.220309	0.736	0.531	1.38926e-07	Caudal neuroectoderm
Sox4	0.179931	0.845	0.562	1.41214e-07	Caudal neuroectoderm
Fsd1	0.10372	0.252	0.105	1.56482e-07	Caudal neuroectoderm
Cdc26	0.209697	0.919	0.805	2.01739e-07	Caudal neuroectoderm
Srsf6	0.159602	1	0.974	2.14418e-07	Caudal neuroectoderm
Bccip	0.238013	0.868	0.727	2.39135e-07	Caudal neuroectoderm
Acat2	0.207427	0.767	0.562	2.41425e-07	Caudal neuroectoderm
Psma1	0.187633	0.981	0.922	2.76174e-07	Caudal neuroectoderm
Khdrbs1	0.205227	0.926	0.801	3.96956e-07	Caudal neuroectoderm
Armcx2	0.161045	0.601	0.355	4.41791e-07	Caudal neuroectoderm
Ppp1cc	0.178614	0.988	0.893	5.05486e-07	Caudal neuroectoderm
Mettl9	0.207082	0.88	0.715	6.04511e-07	Caudal neuroectoderm
Tspan5	0.114361	0.306	0.145	7.03378e-07	Caudal neuroectoderm
Pde3b	0.144656	0.264	0.119	7.22047e-07	Caudal neuroectoderm
Gm16580	0.168176	0.504	0.295	7.44853e-07	Caudal neuroectoderm
Vezf1	0.199198	0.578	0.354	7.53998e-07	Caudal neuroectoderm
Clip3	0.11498	0.279	0.127	8.3505e-07	Caudal neuroectoderm
Ywhae	0.109558	1	0.995	8.88548e-07	Caudal neuroectoderm
Ubr7	0.151193	0.512	0.299	1.05752e-06	Caudal neuroectoderm
Ccar1	0.184924	0.829	0.631	1.05832e-06	Caudal neuroectoderm
Scd2	0.189132	0.915	0.747	1.19827e-06	Caudal neuroectoderm
Hdac2	0.188541	0.953	0.83	1.21537e-06	Caudal neuroectoderm
Zfp930	0.130564	0.329	0.162	1.41136e-06	Caudal neuroectoderm
Greb1	0.131117	0.442	0.243	1.56096e-06	Caudal neuroectoderm
Nabp2	0.194918	0.88	0.678	1.61591e-06	Caudal neuroectoderm
Mycl	0.12814	0.264	0.12	1.66266e-06	Caudal neuroectoderm
Dhrs4	0.169415	0.543	0.334	1.66307e-06	Caudal neuroectoderm
Hmgb3	0.173325	0.957	0.827	1.78591e-06	Caudal neuroectoderm
[truncated: 7,409 more rows]

## Sheet: res12
SubClustering of the FHF ASH and pSHF from the E7+14h datasets res12
							Abreviations:
gene	avg_logFC	pct.1	pct.2	p_val_adj	Cluster Identity		gene: the unique feature
Csrp3	0.377995	0.353	0.003	3.96143e-135	1		avg_logFC: log fold-change of the average expression between the two groups. Positive values indicate that the feature is more highly expressed in the first group relative to the second group, where the first group is the cluster of interest and the second group are all the other clusters within the experiment.
Gata5	0.778995	0.676	0.021	5.22412e-118	1		pct.1: percentage of cells in cluster of interest expressing the gene.
Tbx5	0.412168	0.412	0.007	3.43017e-111	1		pct.2: percentage of cells expressing the gene in all the other clusters but not the cluster of interest.
AV026068	0.850463	0.735	0.03	4.74982e-100	1		p_val_adj: p value adjusted using the bonferroni multiple testing correction
Sfrp5	0.754568	0.618	0.022	7.16958e-95	1		AnteriorPxm: anterior paraxial mesoderm
Myl4	1.12215	0.765	0.036	3.00968e-94	1
Tnnt2	1.3193	0.794	0.04	4.95378e-93	1		Subcluster	Cell number
Mef2c	1.29617	0.824	0.059	1.38567e-69	1		1	34
Nebl	0.386047	0.353	0.009	6.00706e-68	1		2	55
Rgs5	1.16554	0.941	0.083	6.32772e-68	1		3	30
Wnt2	0.605714	0.676	0.04	1.23303e-64	1		4	56
Popdc2	0.466779	0.5	0.025	1.20526e-54	1		anteiror pxm	70
Tbx20	0.90591	0.941	0.111	3.7883e-48	1		5	59
Capn6	0.585446	0.647	0.05	2.02624e-47	1		6	23
Hand2	0.719664	0.676	0.059	9.22832e-45	1
Tnnc1	0.635225	0.559	0.042	3.62044e-42	1
Smarcd3	1.0752	0.912	0.144	4.84718e-37	1
Gucy1b3	0.416128	0.441	0.029	1.39176e-36	1
Nrp1	0.897905	0.676	0.082	2.00432e-32	1
Gm5868	0.19266	0.265	0.011	2.56462e-31	1
Irs1	0.483403	0.647	0.073	5.33328e-31	1
Ccdc141	0.275706	0.265	0.012	7.34177e-31	1
Tnni1	0.996332	0.794	0.121	1.7954e-30	1
Fbn1	0.307121	0.441	0.035	1.12966e-29	1
Bmp5	0.552039	0.588	0.064	1.05602e-28	1
Pmp22	1.55131	0.882	0.168	1.07373e-27	1
Loxl1	0.176185	0.265	0.013	4.85037e-27	1
Cpa2	0.39801	0.529	0.055	1.43419e-26	1
Myl7	2.12134	0.941	0.262	1.0659e-25	1
Tnnt3	0.37625	0.441	0.041	2.08792e-24	1
Hey2	0.241237	0.324	0.022	2.38738e-24	1
Fgfr3	0.532582	0.588	0.077	5.93186e-24	1
St3gal6	0.45383	0.647	0.089	1.22808e-23	1
Gm15261	0.241226	0.265	0.015	3.36201e-23	1
Tmem88	0.941361	0.853	0.192	1.63415e-22	1
P3h2	0.551093	0.706	0.116	4.73339e-22	1
Tmem108	0.527934	0.559	0.077	8.28475e-21	1
Zar1	0.292701	0.324	0.026	1.22371e-20	1
3632451O06Rik	0.635128	0.618	0.095	1.28154e-20	1
Rbm24	0.433939	0.529	0.072	2.01176e-19	1
Cryab	0.448691	0.588	0.088	2.41381e-18	1
Homer2	0.727858	0.765	0.168	3.41847e-18	1
Trabd2b	0.239365	0.324	0.029	1.16851e-17	1
Emp2	0.300415	0.382	0.04	1.72785e-17	1
Cdkn1c	1.37985	1	0.437	2.15111e-17	1
Cfc1	0.721996	0.765	0.164	2.48654e-17	1
Prrx2	0.563569	0.735	0.147	9.77343e-17	1
Hoxd1	0.49915	0.529	0.08	2.18959e-16	1
Asb4	0.729063	0.706	0.157	4.2483e-16	1
Amph	0.486394	0.559	0.097	6.25641e-16	1
Snai2	0.382793	0.353	0.038	6.30822e-16	1
Pkp2	0.441883	0.647	0.122	8.15911e-16	1
Csrp2	1.23927	1	0.685	1.18191e-15	1
Gata6	0.757547	0.706	0.158	2.29352e-15	1
Gm2694	0.435534	0.471	0.07	3.50264e-15	1
Mest	1.5227	1	0.548	4.19334e-15	1
9430020K01Rik	0.47769	0.529	0.088	5.09002e-15	1
Foxf1	0.735311	0.735	0.157	5.95224e-15	1
Kitl	0.482616	0.647	0.124	6.85786e-15	1
Spon1	0.233135	0.294	0.029	4.44659e-14	1
Pgam2	0.257428	0.265	0.024	4.86342e-14	1
Dok4	0.557633	0.647	0.135	8.79929e-14	1
Runx1t1	0.403415	0.529	0.091	1.38141e-13	1
St3gal5	0.539272	0.706	0.164	1.81521e-13	1
Bmp2	0.402301	0.618	0.119	7.178e-13	1
Gyg	0.901675	0.971	0.391	8.62177e-13	1
Ephb1	0.321745	0.382	0.055	6.1365e-12	1
Bmp4	0.596817	0.735	0.192	9.63218e-12	1
Ugdh	0.715838	0.882	0.354	2.18471e-11	1
Krt8	1.09155	1	0.625	2.53377e-11	1
Krt18	1.12296	1	0.698	2.6614e-11	1
Frmd6	0.454235	0.588	0.132	5.69e-11	1
Nhsl2	0.26702	0.412	0.064	6.57481e-11	1
Rcsd1	0.17875	0.265	0.028	7.10769e-11	1
Prdm6	0.40824	0.559	0.118	1.13174e-10	1
Tgfb2	0.283422	0.412	0.066	1.34845e-10	1
Cxxc4	0.268816	0.324	0.044	2.74798e-10	1
Mgarp	0.425537	0.529	0.117	3.43255e-10	1
Gata4	0.346272	0.5	0.099	9.63045e-10	1
Rbbp7	0.752084	1	0.917	9.72537e-10	1
Vim	0.798396	0.912	0.442	1.46083e-09	1
Gng11	0.216912	0.353	0.053	1.50443e-09	1
Irf2bpl	0.403874	0.529	0.117	1.60535e-09	1
Myrf	0.327214	0.441	0.083	2.04082e-09	1
Robo2	0.219754	0.324	0.045	2.96037e-09	1
Ahnak	0.525105	0.676	0.186	3.24034e-09	1
Spin2c	0.530335	0.588	0.146	4.15865e-09	1
Tagln	0.295394	0.353	0.055	5.10705e-09	1
Hsd11b2	0.330609	0.441	0.086	7.84487e-09	1
Hmga2	0.819232	0.971	0.735	9.92525e-09	1
Serpinh1	0.518963	1	0.751	1.19157e-08	1
Stard8	0.758345	0.647	0.188	1.56084e-08	1
Csrp1	0.606882	0.882	0.399	3.47886e-08	1
Smtnl2	0.485511	0.706	0.213	3.59799e-08	1
Meis1	0.58751	0.529	0.135	4.7626e-08	1
Ece1	0.324487	0.471	0.101	5.31839e-08	1
Ppp1r14a	0.415437	0.706	0.208	5.88491e-08	1
Tmsb10	0.517662	1	0.976	1.57653e-07	1
Ephb2	0.292449	0.382	0.074	1.9062e-07	1
Flrt2	0.177566	0.265	0.036	2.39714e-07	1
Nexn	0.269628	0.353	0.062	2.75419e-07	1
Ptch1	0.610882	0.794	0.288	3.50477e-07	1
Igf2	0.586365	0.912	0.373	3.54968e-07	1
Polg	0.692691	0.853	0.37	3.58697e-07	1
Cd44	0.311147	0.412	0.084	3.89566e-07	1
Unc5c	0.35269	0.471	0.108	5.58568e-07	1
Kalrn	0.232792	0.471	0.102	7.9574e-07	1
Lypd6	0.249125	0.294	0.048	9.45458e-07	1
Mum1l1	0.52702	0.706	0.24	1.33886e-06	1
Gnao1	0.167973	0.265	0.039	2.04202e-06	1
Wls	0.633208	0.941	0.537	2.45698e-06	1
Slc25a24	0.33281	0.529	0.143	2.59094e-06	1
Tpm1	0.478078	1	0.754	4.33254e-06	1
Tspan7	0.492295	0.647	0.215	4.48938e-06	1
Rbms3	0.195281	0.294	0.049	4.57805e-06	1
Hs6st2	0.412678	0.618	0.185	5.57729e-06	1
Kcnab1	0.153593	0.265	0.041	5.64602e-06	1
Tanc2	0.19798	0.353	0.069	6.84623e-06	1
Ngfrap1	0.522166	1	0.991	1.0237e-05	1
Ppic	0.679485	0.824	0.473	1.27412e-05	1
Braf	0.389127	0.676	0.239	1.51725e-05	1
Phlda2	0.6353	1	0.855	1.76298e-05	1
Nectin1	0.421703	0.5	0.141	1.78852e-05	1
Mtus2	0.205254	0.324	0.061	2.04995e-05	1
Rasgrp3	0.329243	0.588	0.172	2.51597e-05	1
Ccnd2	0.632252	1	0.653	2.74826e-05	1
Vcan	0.329369	0.529	0.147	3.60417e-05	1
Lrrn4	0.328459	0.559	0.166	3.9557e-05	1
Chsy1	0.40712	0.706	0.269	5.23801e-05	1
Pgm2	0.363125	0.676	0.24	5.80846e-05	1
Nfxl1	0.468015	0.735	0.301	6.92903e-05	1
Tenm4	0.32894	0.441	0.114	8.71711e-05	1
Mpped2	0.382958	0.618	0.208	8.91477e-05	1
Mme	0.163678	0.324	0.064	9.13431e-05	1
Cdk6	0.34829	0.588	0.18	9.69265e-05	1
Car4	0.575489	0.971	0.713	0.000103024	1
Cap2	0.332779	0.324	0.07	0.000153831	1
C530008M17Rik	0.322966	0.471	0.13	0.000183863	1
Fbn2	0.238861	0.441	0.112	0.000188486	1
Smad6	0.282306	0.382	0.093	0.000190478	1
Nuak1	0.231304	0.382	0.088	0.000192403	1
Plac8	0.443293	0.735	0.29	0.000199102	1
Fzd7	0.360149	0.588	0.192	0.000225353	1
Bbx	0.413095	0.765	0.348	0.000267933	1
Manf	0.518011	1	0.908	0.00038919	1
Itm2a	0.586482	0.676	0.288	0.000402376	1
Spats2l	0.216538	0.324	0.07	0.00041988	1
Vgll4	0.268847	0.5	0.147	0.000476294	1
Lats2	0.217587	0.353	0.081	0.00047753	1
Cobll1	0.264561	0.471	0.132	0.000491651	1
Dse	0.317393	0.529	0.16	0.000555098	1
Basp1	0.515381	0.912	0.531	0.00059695	1
Arhgap31	0.136385	0.265	0.049	0.000652698	1
1190002N15Rik	0.355129	0.706	0.27	0.000764021	1
Lrrfip1	0.508641	0.765	0.372	0.000800691	1
Bambi	0.372903	0.676	0.256	0.000963039	1
4921524J17Rik	0.493722	0.941	0.512	0.00131114	1
Tpm4	0.446277	1	0.909	0.0014866	1
Ncam1	0.210745	0.353	0.086	0.00166753	1
Prtg	0.568408	0.971	0.718	0.00186997	1
Cnn2	0.590717	0.824	0.472	0.00189276	1
H19	0.52651	1	0.82	0.00190504	1
Wbp5	0.450224	1	0.972	0.00215846	1
Cox4i2	0.266186	0.412	0.114	0.00222097	1
Crb2	0.229074	0.324	0.077	0.00246701	1
Cmtm7	0.498294	0.853	0.516	0.0025331	1
Msx1	0.542129	0.647	0.247	0.00253874	1
S1pr2	0.204066	0.412	0.113	0.00269309	1
Adk	0.415921	0.971	0.627	0.00364267	1
Ly75	0.219381	0.382	0.102	0.0040416	1
Rab34	0.343895	0.794	0.368	0.00412955	1
Cd81	0.394932	0.971	0.68	0.00417066	1
Hand1	0.610772	0.735	0.349	0.00424249	1
Pard6b	0.338755	0.441	0.136	0.00442032	1
Gpc3	0.372657	0.971	0.543	0.00571482	1
Msx2	0.45306	0.5	0.175	0.00735944	1
Mapk3	0.439674	0.824	0.502	0.00848662	1
Plxna2	0.215921	0.382	0.105	0.0095625	1
Igf2r	0.384423	0.529	0.2	0.0105005	1
Pfn2	0.380648	0.735	0.326	0.0106837	1
B4galt6	0.343074	0.647	0.268	0.0108901	1
Maged1	0.411544	0.824	0.486	0.0109958	1
Man1a	0.203995	0.324	0.082	0.0113087	1
Tceal8	0.403834	1	0.91	0.0126598	1
Lrp1	0.306672	0.441	0.145	0.0162665	1
Arhgap29	0.332688	0.5	0.18	0.0174107	1
Jak1	0.358413	0.588	0.251	0.0205792	1
Ets1	0.238908	0.294	0.073	0.0208731	1
Armcx2	0.352681	0.794	0.37	0.0226024	1
Grb10	0.42066	1	0.718	0.0256731	1
Sdf2l1	0.439059	0.882	0.535	0.026509	1
Tspan12	0.281367	0.706	0.3	0.0328158	1
Arhgef17	0.163927	0.324	0.085	0.0330574	1
Neil3	0.17997	0.324	0.085	0.0397751	1
Cldnd1	0.426418	0.853	0.527	0.0406129	1
Rps6ka6	0.488044	0.882	0.596	0.0429315	1
Crabp1	0.344735	0.794	0.37	0.0452125	1
Prdx6	0.304878	1	0.973	0.0491074	1
Add3	0.224393	0.5	0.173	0.049547	1
Mycn	0.420566	0.912	0.565	0.0497471	1
Mef2c	1.17947	0.818	0.055	3.25026e-113	2
Nkx2-5	0.727595	0.564	0.022	1.32457e-111	2
Gata5	0.454594	0.527	0.019	6.57914e-111	2
Rgs5	0.976524	0.818	0.08	1.22354e-79	2
AV026068	0.477832	0.509	0.03	1.01041e-72	2
Hand2	0.568898	0.636	0.056	4.31659e-62	2
Sfrp5	0.58109	0.4	0.022	8.34947e-61	2
Wnt2	0.44028	0.527	0.039	1.01008e-60	2
Rbm24	0.622465	0.655	0.067	7.22406e-56	2
Bmp5	0.601577	0.618	0.06	1.08877e-55	2
Smarcd3	0.789186	0.8	0.141	1.13608e-41	2
Meis1	0.704985	0.764	0.129	3.8186e-40	2
Gata6	0.757422	0.836	0.153	1.28525e-39	2
Isl1	0.626075	0.6	0.08	6.47312e-38	2
Myl7	1.4062	0.945	0.258	1.76723e-37	2
Cfc1	0.789519	0.8	0.16	7.27756e-35	2
Runx1t1	0.502146	0.6	0.087	4.14608e-34	2
Nrp1	0.476977	0.545	0.081	2.91248e-28	2
Tnnt2	0.379239	0.382	0.042	1.87544e-27	2
9430020K01Rik	0.382233	0.545	0.085	1.07966e-26	2
Hmga2	1.09689	1	0.733	1.80871e-24	2
Cdkn1c	1.32574	0.927	0.435	5.314e-24	2
Myl4	0.295272	0.345	0.039	1.52393e-23	2
Cpa2	0.377962	0.4	0.054	3.86915e-23	2
Popdc2	0.270591	0.273	0.026	4.09739e-22	2
Amph	0.416201	0.527	0.095	4.65538e-22	2
Cxxc4	0.315377	0.345	0.042	8.54185e-22	2
Csrp2	0.877678	1	0.683	1.28886e-20	2
Ncam1	0.398776	0.455	0.082	3.05194e-18	2
P3h2	0.391472	0.545	0.115	9.39718e-18	2
Fam213a	0.725482	0.836	0.345	7.49656e-17	2
Bmper	0.210371	0.309	0.041	1.48839e-16	2
Igfbpl1	0.409954	0.436	0.081	1.63275e-16	2
Tbx20	0.484268	0.509	0.113	9.92648e-16	2
Cox4i2	0.277709	0.509	0.111	2.80686e-14	2
C530008M17Rik	0.412299	0.527	0.127	3.5563e-14	2
Wls	0.688452	0.909	0.535	1.5506e-13	2
Gata4	0.323641	0.455	0.097	2.5902e-13	2
Mpped2	0.44782	0.673	0.204	3.2965e-13	2
Tspan7	0.459748	0.673	0.212	9.55841e-13	2
Plat	0.140789	0.291	0.043	1.10488e-12	2
Prrx2	0.481886	0.545	0.147	2.06073e-12	2
Jag1	0.49504	0.418	0.092	2.0905e-12	2
Ppp1r14a	0.453399	0.655	0.206	3.69703e-12	2
Rbbp7	0.546987	1	0.916	4.69831e-12	2
Cap2	0.212361	0.364	0.068	7.05337e-12	2
Nhs	0.409724	0.473	0.119	5.01122e-11	2
Dact1	0.352422	0.455	0.111	7.43818e-11	2
Tnni1	0.454795	0.473	0.122	1.4138e-10	2
Prtg	0.667316	0.982	0.716	1.53906e-10	2
Prdm6	0.285764	0.473	0.117	1.62883e-10	2
Dkk1	0.246471	0.309	0.058	5.38314e-10	2
Mest	0.53198	0.927	0.546	6.62723e-10	2
Sfrp1	0.400055	0.582	0.175	1.17042e-09	2
Tgfb2	0.206794	0.327	0.065	1.35833e-09	2
Crabp1	0.541598	0.836	0.367	1.39655e-09	2
Frmd6	0.369046	0.473	0.131	3.52247e-09	2
Ifitm1	0.509653	1	0.696	4.83219e-09	2
Ppic	0.497319	0.873	0.47	9.26031e-09	2
Tmem88	0.425976	0.582	0.192	9.78532e-09	2
Lrrn4	0.330951	0.527	0.164	1.02072e-08	2
Krt8	0.503553	0.964	0.624	1.05685e-08	2
Robo2	0.205367	0.255	0.045	2.07656e-08	2
Polg	0.442626	0.818	0.368	3.10954e-08	2
Nhsl2	0.20087	0.309	0.064	3.41593e-08	2
Bambi	0.41678	0.655	0.254	7.51685e-08	2
Mfap4	0.180487	0.273	0.053	7.82087e-08	2
Tpm1	0.510074	0.945	0.753	1.06595e-07	2
Homer2	0.345097	0.509	0.168	1.0997e-07	2
Fgf10	0.245798	0.309	0.067	1.22866e-07	2
Vim	0.458704	0.873	0.439	1.58716e-07	2
Grb10	0.539572	0.945	0.717	1.83795e-07	2
Irs1	0.191383	0.327	0.075	3.49265e-07	2
Peg3	0.552739	0.964	0.773	3.7386e-07	2
Phlda2	0.527628	1	0.854	4.79208e-07	2
Fgfr3	0.235605	0.327	0.078	4.96261e-07	2
Aplnr	0.335205	0.582	0.196	5.82705e-07	2
Tmsb10	0.40071	1	0.975	6.2723e-07	2
Bmp2	0.338407	0.418	0.119	6.84727e-07	2
Asb4	0.39595	0.491	0.157	7.01412e-07	2
Pdgfra	0.310519	0.582	0.203	8.69008e-07	2
Prrx1	0.228215	0.291	0.065	9.07521e-07	2
Rps6ka6	0.416725	0.945	0.593	9.57415e-07	2
Rasgrp3	0.284011	0.527	0.17	1.04411e-06	2
Twist1	0.183744	0.273	0.057	1.04526e-06	2
Gpc1	0.156442	0.291	0.063	1.15066e-06	2
Rbms1	0.49386	0.945	0.629	1.32719e-06	2
Prdx6	0.34175	1	0.973	1.92596e-06	2
Triqk	0.210764	0.273	0.059	2.46171e-06	2
Cdon	0.14227	0.291	0.065	2.56428e-06	2
Tiparp	0.326587	0.545	0.205	3.26538e-06	2
Kitl	0.302873	0.418	0.125	3.38118e-06	2
Marcks	0.481745	0.964	0.668	4.05382e-06	2
Cntnap2	0.240396	0.345	0.09	4.51787e-06	2
Id3	0.490221	0.982	0.822	6.71184e-06	2
Irx1	0.246852	0.327	0.085	9.95782e-06	2
Sh3kbp1	0.347281	0.436	0.143	1.08002e-05	2
Lhx1	0.187778	0.309	0.076	1.22881e-05	2
Il6st	0.271318	0.4	0.119	1.2559e-05	2
Mum1l1	0.399008	0.6	0.238	1.44086e-05	2
Hapln1	0.215678	0.4	0.114	1.60953e-05	2
Cd24a	0.450901	1	0.826	2.32448e-05	2
Hsd11b2	0.215342	0.327	0.086	2.59801e-05	2
Zfpm1	0.228985	0.545	0.198	4.38402e-05	2
Greb1l	0.393274	0.764	0.411	4.71697e-05	2
Foxf1	0.175359	0.491	0.157	4.86144e-05	2
Krt18	0.312708	0.964	0.697	0.000112179	2
H2afy2	0.405926	0.873	0.508	0.000113866	2
Fn1	0.383562	0.945	0.558	0.000120111	2
Lrp1	0.259925	0.436	0.143	0.000126362	2
Sms	0.414371	0.945	0.768	0.000147327	2
Id2	0.145083	0.982	0.624	0.000158699	2
Ppp3ca	0.332671	0.6	0.263	0.000171	2
Ldha	0.252943	1	0.999	0.000171451	2
Gpx7	0.255097	0.582	0.23	0.000235009	2
Hoxb3os	0.251722	0.618	0.249	0.000286215	2
Kdr	0.124159	0.291	0.076	0.000351098	2
2810417H13Rik	0.391114	1	0.894	0.000365026	2
Pgm2	0.273859	0.564	0.239	0.000464841	2
Sox11	0.352954	0.964	0.556	0.000499796	2
Epb41l3	0.317751	0.709	0.34	0.000567008	2
Robo1	0.183226	0.309	0.087	0.000620376	2
Serpinh1	0.131987	1	0.75	0.000934791	2
Fbn2	0.197555	0.345	0.111	0.00136552	2
Pkdcc	0.231021	0.436	0.16	0.00147226	2
6330403K07Rik	0.176067	0.255	0.067	0.00187593	2
Sox4	0.393746	0.891	0.579	0.00203883	2
Prkd1	0.182731	0.327	0.101	0.00206014	2
Gpc3	0.301515	0.909	0.541	0.00211526	2
Sall1	0.276947	0.636	0.292	0.00254372	2
Rab34	0.340655	0.709	0.367	0.00322733	2
Hmgn1	0.223586	1	0.998	0.00334588	2
Tmem108	0.285633	0.273	0.079	0.00352741	2
Gyg	0.376368	0.709	0.391	0.00356724	2
Gli3	0.336686	0.564	0.26	0.00394451	2
St3gal5	0.218636	0.436	0.165	0.00416451	2
Tspan12	0.324422	0.636	0.299	0.00505976	2
Rbpms	0.296095	0.855	0.544	0.00518147	2
Pcdh7	0.14962	0.273	0.077	0.00569955	2
Ubqln2	0.291038	0.891	0.535	0.00616925	2
Rhobtb3	0.326153	0.527	0.245	0.00648125	2
Baz2b	0.234909	0.509	0.21	0.00791309	2
Fzd7	0.299952	0.455	0.192	0.00808738	2
Ptma	0.213915	1	1	0.0103435	2
Unc5c	0.294185	0.327	0.108	0.0109194	2
Crnde	0.1853	0.345	0.118	0.0118775	2
Phlda1	0.258024	0.655	0.326	0.0122415	2
Tmeff1	0.285708	0.8	0.53	0.0153841	2
Vcan	0.309036	0.382	0.147	0.0166225	2
Pard6g	0.293653	0.455	0.196	0.0186	2
Npm3	0.293782	1	0.935	0.0202783	2
Foxp1	0.252303	0.636	0.3	0.0211864	2
Bmp7	0.270876	0.4	0.164	0.0268862	2
Ptpn13	0.20485	0.4	0.154	0.0273011	2
Frmd4b	0.1739	0.291	0.094	0.0331856	2
3632451O06Rik	0.18983	0.291	0.097	0.0405973	2
Fscn1	0.307063	0.964	0.823	0.0435498	2
Lrrcc1	0.165703	0.345	0.124	0.0440229	2
E2f5	0.285506	0.855	0.549	0.0442629	2
Abcg2	0.256216	0.764	0.423	0.0484002	2
Alx1	0.727444	0.533	0.038	2.94704e-36	3
Dkk1	0.681724	0.567	0.057	1.06419e-27	3
Mef2c	0.57314	0.6	0.062	1.35055e-27	3
Isl1	0.618677	0.6	0.084	7.68358e-20	3
Myl7	1.40718	0.933	0.263	2.58546e-19	3
Smarcd3	0.83202	0.767	0.146	2.62085e-19	3
Tgfbi	0.329654	0.3	0.023	1.29725e-17	3
Mfap4	0.39784	0.433	0.053	2.92551e-15	3
Jag1	0.671553	0.533	0.093	2.4752e-13	3
Sfrp1	0.879292	0.733	0.177	1.10193e-12	3
Tbx1	0.358332	0.3	0.03	1.44637e-12	3
Foxc1	0.482738	0.567	0.104	6.26049e-12	3
Fbn2	0.625135	0.567	0.111	6.5666e-12	3
Cxxc4	0.327961	0.333	0.045	9.10805e-10	3
Nkx2-5	0.31019	0.267	0.029	1.99783e-09	3
Hmga2	0.833101	1	0.735	3.68017e-09	3
Wls	0.917669	0.933	0.537	4.01001e-09	3
Rgs5	0.441692	0.467	0.089	1.02799e-08	3
Irx5	0.62105	0.533	0.126	1.69796e-08	3
Fgf8	0.721511	0.7	0.203	4.68413e-08	3
Rbm24	0.510618	0.4	0.073	7.60276e-08	3
Mmp14	0.466023	0.567	0.135	8.034e-08	3
Tspan7	0.651749	0.667	0.215	1.46293e-07	3
Id3	0.788724	1	0.823	2.90156e-07	3
Prdm1	0.263061	0.267	0.036	6.57412e-07	3
Meis1	0.482313	0.533	0.135	9.03913e-07	3
Bmp5	0.323994	0.367	0.067	1.52163e-06	3
H2afy2	0.64743	0.933	0.511	4.08496e-06	3
Grb10	0.723841	0.967	0.719	4.96495e-06	3
Mn1	0.420417	0.4	0.086	1.88821e-05	3
Npm3	0.512467	1	0.935	2.36995e-05	3
Irx1	0.295254	0.4	0.086	3.13048e-05	3
Clmp	0.325357	0.367	0.082	0.000206767	3
Ppp1r1a	0.386663	0.733	0.296	0.000236533	3
Mpped2	0.394573	0.6	0.208	0.000605827	3
Rbms1	0.549811	0.933	0.631	0.000662354	3
Mmd	0.524534	0.6	0.244	0.00212274	3
Ubb	0.300818	1	0.998	0.00215008	3
Col23a1	0.195112	0.267	0.05	0.00225923	3
Sms	0.50516	1	0.769	0.00270847	3
Prmt1	0.353313	1	0.982	0.00295417	3
Tpgs2	0.460064	0.867	0.448	0.00328436	3
Ifitm1	0.554835	0.967	0.698	0.00432698	3
Tgfb2	0.338299	0.3	0.067	0.00568775	3
Cd81	0.436269	0.933	0.681	0.00587845	3
Sox4	0.585301	0.967	0.58	0.0121202	3
C530008M17Rik	0.3319	0.433	0.131	0.0124103	3
Id1	0.566204	0.9	0.597	0.0142988	3
Tmsb10	0.367757	1	0.976	0.0167437	3
RP23-220F20.2	0.411165	0.6	0.255	0.0172595	3
Shisa2	0.30643	0.433	0.13	0.0246166	3
Crabp1	0.372954	0.8	0.371	0.0304688	3
Prtg	0.56869	1	0.718	0.0364796	3
Crnde	0.290635	0.4	0.119	0.0396291	3
Nadk2	0.390779	0.833	0.473	0.0439063	3
Tbx1	0.653494	0.482	0.025	2.0799e-79	4
Bik	0.409033	0.411	0.021	6.82628e-67	4
Foxc2	0.537523	0.571	0.063	2.38011e-44	4
Tcf15	1.13599	0.732	0.113	4.54404e-43	4
Pcp4	0.305225	0.268	0.016	4.99946e-36	4
Prrx2	0.776024	0.696	0.144	2.25022e-29	4
Cer1	0.617761	0.482	0.066	1.82691e-28	4
Smarcd3	0.647695	0.661	0.143	1.47521e-24	4
Irx5	0.584513	0.589	0.122	1.76259e-22	4
Meis1	0.689574	0.571	0.132	8.02921e-20	4
Crnde	0.415546	0.536	0.114	5.15077e-18	4
Myl7	0.834027	0.768	0.261	7.72437e-18	4
Hmga2	0.859254	0.982	0.734	1.32419e-17	4
Ifitm1	0.940072	1	0.695	2.04743e-17	4
Ppp1r1a	0.928159	0.804	0.291	2.38489e-17	4
Jag1	0.415037	0.464	0.091	6.05721e-17	4
Fbn2	0.476055	0.5	0.109	1.22358e-16	4
Nnat	0.903535	0.875	0.409	1.38301e-16	4
Crabp1	0.828224	0.875	0.366	5.3455e-16	4
Gata6	0.626983	0.589	0.157	1.33238e-15	4
RP23-220F20.2	0.542016	0.696	0.25	4.01643e-13	4
Sfrp1	0.623306	0.589	0.175	5.70801e-13	4
Aplnr	0.43965	0.643	0.195	6.59134e-13	4
Dact1	0.395766	0.464	0.111	7.00617e-13	4
Pkdcc	0.445691	0.554	0.158	1.45213e-12	4
Prtg	0.684646	0.982	0.716	8.41337e-12	4
Mmd	0.580373	0.661	0.24	9.10818e-12	4
Ppp3ca	0.563717	0.679	0.262	4.5774e-11	4
Fgf8	0.614826	0.607	0.201	6.4116e-11	4
Fam213a	0.636927	0.732	0.347	1.06256e-10	4
Wls	0.695823	0.911	0.534	1.77011e-10	4
Irx1	0.331214	0.375	0.084	2.96161e-10	4
Prrx1	0.300474	0.321	0.064	7.30125e-10	4
Fgf10	0.29578	0.321	0.066	2.15231e-09	4
H2afy2	0.543114	0.893	0.508	2.25749e-09	4
Greb1l	0.550946	0.804	0.411	2.30628e-09	4
Col23a1	0.199639	0.268	0.048	3.68927e-09	4
Cfc1	0.312555	0.536	0.164	1.07402e-08	4
Sms	0.553191	0.982	0.767	2.18317e-08	4
Fzd2	0.426235	0.571	0.2	2.45996e-08	4
Foxc1	0.389138	0.393	0.103	5.35212e-08	4
Fn1	0.505512	0.964	0.558	7.67733e-08	4
Npm3	0.427826	0.982	0.935	1.95031e-07	4
Otx2	0.262085	0.446	0.124	2.27186e-07	4
Epb41l3	0.538443	0.714	0.34	2.60549e-07	4
Peg3	0.473556	0.982	0.772	4.89155e-07	4
Cd24a	0.514487	0.982	0.826	5.24515e-07	4
Fst	0.41112	0.768	0.35	1.26523e-06	4
Marcks	0.50637	0.946	0.668	1.61278e-06	4
Mycn	0.525159	0.875	0.564	1.61558e-06	4
Rasgrp3	0.368205	0.5	0.171	1.66204e-06	4
Tmsb10	0.346721	1	0.975	1.69073e-06	4
Prmt1	0.314922	1	0.982	1.75975e-06	4
Pard6g	0.415607	0.518	0.194	1.76207e-06	4
Nudt4	0.418281	0.929	0.65	1.90826e-06	4
Faap100	0.236372	0.268	0.059	2.24359e-06	4
Hoxb3os	0.335303	0.643	0.248	3.61906e-06	4
Meis2	0.446605	0.821	0.427	5.43229e-06	4
Lrig3	0.318629	0.321	0.086	6.23474e-06	4
Pdgfra	0.35908	0.536	0.204	1.02084e-05	4
Irx3	0.396098	0.661	0.292	1.61609e-05	4
Nexn	0.17832	0.268	0.062	2.10275e-05	4
Npm1	0.213957	1	1	2.18166e-05	4
Laptm4b	0.440049	0.821	0.454	2.19508e-05	4
Smoc1	0.293174	0.411	0.136	3.06851e-05	4
Meox1	0.208504	0.304	0.077	4.03953e-05	4
Ptma	0.242049	1	1	7.67754e-05	4
Rcor2	0.367994	0.696	0.359	8.18635e-05	4
H2afy	0.395836	0.946	0.715	9.39343e-05	4
Prdx6	0.340425	1	0.973	0.000156073	4
Lhfpl2	0.340739	0.393	0.133	0.000215868	4
Cdkn1c	0.382147	0.786	0.437	0.000235338	4
Phip	0.380326	0.875	0.547	0.000257781	4
Hmgn1	0.238389	1	0.998	0.000391541	4
Mdk	0.339858	1	0.97	0.000422903	4
Add3	0.300398	0.446	0.172	0.000433866	4
Foxf1	0.151139	0.464	0.157	0.000604623	4
Fstl1	0.318514	0.679	0.329	0.000708452	4
Zfp362	0.26097	0.268	0.076	0.00125318	4
Mid1ip1	0.353076	0.518	0.228	0.00137368	4
Tmem132a	0.280496	0.554	0.255	0.00163708	4
H3f3a	0.297105	1	0.985	0.00184913	4
Jam3	0.336694	0.536	0.246	0.00191332	4
Hdac2	0.320433	0.964	0.838	0.00204864	4
Pbx1	0.307861	0.875	0.526	0.00264438	4
Dapk1	0.270521	0.446	0.182	0.0028051	4
Ywhaq	0.255446	1	0.992	0.00331759	4
Vamp4	0.302853	0.589	0.299	0.00434664	4
Sox4	0.366868	0.929	0.578	0.00451292	4
Ran	0.176544	1	0.998	0.00454882	4
E2f5	0.359388	0.804	0.55	0.00513052	4
Ncam1	0.143443	0.286	0.085	0.00622023	4
Hmgn3	0.402124	0.696	0.404	0.00629277	4
Bmp7	0.284067	0.411	0.164	0.00654053	4
Zic3	0.371513	0.661	0.333	0.00687937	4
2810417H13Rik	0.355575	1	0.894	0.00797916	4
Snn	0.18238	0.357	0.125	0.00949659	4
Dusp5	0.237019	0.375	0.146	0.00964969	4
Ttc3	0.341948	0.929	0.668	0.00989021	4
Fzd7	0.19576	0.464	0.192	0.0139851	4
Top1	0.272765	0.982	0.954	0.0140689	4
Anxa11	0.19768	0.357	0.129	0.0148004	4
Hnrnph2	0.296278	0.929	0.69	0.0168492	4
Sall1	0.336271	0.571	0.293	0.0177974	4
Wdr86	0.202636	0.339	0.122	0.0195674	4
Igfbpl1	0.270978	0.268	0.084	0.0214657	4
Isl1	0.250489	0.268	0.085	0.0257515	4
Hnrnpa1	0.18559	1	0.998	0.0270834	4
Snrnp48	0.291108	0.643	0.369	0.0276696	4
Tenm4	0.224002	0.321	0.114	0.0324712	4
Dynll1	0.204949	1	0.999	0.0350876	4
Greb1	0.289853	0.518	0.254	0.0374571	4
Sumo2	0.188795	1	0.999	0.0400996	4
Zfp521	0.19607	0.268	0.089	0.0404308	4
Foxp1	0.392859	0.571	0.301	0.0414199	4
Sox11	0.347862	0.857	0.558	0.0423353	4
Gpx8	0.295086	0.571	0.286	0.0427796	4
Marcksl1	0.266752	1	0.958	0.0450084	4
Nasp	0.290742	1	0.948	0.0466139	4
Alx1	1.24874	0.857	0.025	1.59927e-258	anterior Pxm
Ptgfr	0.42245	0.414	0.013	2.36229e-114	anterior Pxm
Tmem119	0.450106	0.486	0.021	3.45753e-108	anterior Pxm
Cer1	0.92846	0.757	0.058	4.75057e-106	anterior Pxm
Tcf15	1.32514	0.814	0.108	2.23284e-73	anterior Pxm
Foxc2	0.636254	0.629	0.059	2.24673e-71	anterior Pxm
Sfrp1	1.17288	0.929	0.166	2.36617e-69	anterior Pxm
Ebf2	0.337286	0.271	0.01	4.55007e-63	anterior Pxm
Cd248	0.290532	0.329	0.017	1.66214e-61	anterior Pxm
Ppp1r1a	1.94763	1	0.285	1.62223e-59	anterior Pxm
Foxc1	0.729393	0.714	0.095	1.83388e-57	anterior Pxm
Shisa2	0.887496	0.771	0.119	4.06812e-57	anterior Pxm
Myl7	1.19028	0.971	0.254	2.14475e-52	anterior Pxm
Pcolce	0.605471	0.614	0.082	7.35691e-52	anterior Pxm
Col23a1	0.451168	0.457	0.043	4.0119e-51	anterior Pxm
Cyp26a1	1.15967	0.871	0.198	4.83094e-51	anterior Pxm
Adrb3	0.315506	0.3	0.018	1.02593e-48	anterior Pxm
Tmem132c	0.513959	0.5	0.056	3.55546e-47	anterior Pxm
Mfap4	0.411518	0.443	0.048	7.3079e-42	anterior Pxm
Rspo1	0.540867	0.429	0.046	8.68742e-42	anterior Pxm
Tbx1	0.322552	0.329	0.026	2.19998e-41	anterior Pxm
Pitx2	0.495599	0.5	0.064	1.15641e-40	anterior Pxm
Prrx2	0.590477	0.671	0.142	2.19819e-30	anterior Pxm
Pkdcc	0.573174	0.671	0.154	4.03763e-30	anterior Pxm
Irx1	0.436052	0.486	0.081	1.08546e-28	anterior Pxm
Lrig3	0.423671	0.486	0.081	1.62796e-28	anterior Pxm
Mn1	0.436531	0.471	0.081	3.84028e-27	anterior Pxm
Otx2	0.472914	0.6	0.119	5.3749e-27	anterior Pxm
Fbn2	0.507613	0.543	0.106	9.86235e-27	anterior Pxm
Ptgds	0.33909	0.386	0.053	1.03321e-26	anterior Pxm
Flrt2	0.270901	0.3	0.033	7.37046e-26	anterior Pxm
Wls	0.837918	0.971	0.532	2.5226e-25	anterior Pxm
H2afy2	0.833901	0.971	0.505	4.81278e-25	anterior Pxm
Col13a1	0.291882	0.357	0.049	1.02994e-24	anterior Pxm
Nfil3	0.377151	0.371	0.055	1.79953e-24	anterior Pxm
Pdlim2	0.445488	0.529	0.109	4.84818e-24	anterior Pxm
Cald1	0.810077	0.971	0.597	1.04371e-21	anterior Pxm
Lhfp	0.463536	0.514	0.111	1.29454e-21	anterior Pxm
Pdgfra	0.524852	0.7	0.199	1.58758e-20	anterior Pxm
Irx5	0.488972	0.529	0.122	1.942e-20	anterior Pxm
Epb41l3	0.595799	0.871	0.335	2.04194e-20	anterior Pxm
Pxylp1	0.270071	0.3	0.043	2.2175e-19	anterior Pxm
Lpar3	0.267926	0.286	0.04	7.95451e-19	anterior Pxm
Nnat	0.67871	0.886	0.406	8.81231e-19	anterior Pxm
Dynll1	0.390234	1	0.999	2.3909e-18	anterior Pxm
Cdh11	0.434121	0.457	0.097	2.55527e-18	anterior Pxm
Rab3il1	0.320479	0.429	0.087	6.35778e-18	anterior Pxm
Tgfb2	0.329155	0.357	0.063	1.02377e-17	anterior Pxm
Hmga2	0.671198	1	0.732	1.86597e-17	anterior Pxm
Col2a1	0.211365	0.257	0.036	1.14995e-16	anterior Pxm
Crnde	0.348195	0.471	0.114	5.52838e-16	anterior Pxm
Nrep	0.432412	0.6	0.182	1.52296e-15	anterior Pxm
Twist1	0.24458	0.314	0.055	3.01002e-15	anterior Pxm
Hesx1	0.245558	0.3	0.05	1.51203e-14	anterior Pxm
Ror1	0.294432	0.371	0.08	5.68996e-14	anterior Pxm
Ap1s2	0.355607	0.571	0.177	1.12119e-13	anterior Pxm
Trib2	0.303074	0.329	0.068	7.83077e-13	anterior Pxm
Cd24a	0.558761	1	0.825	1.34727e-12	anterior Pxm
Lpar1	0.514673	0.614	0.222	1.40671e-12	anterior Pxm
Clmp	0.236999	0.357	0.079	1.85404e-12	anterior Pxm
Crabp1	0.583255	0.8	0.366	1.97413e-12	anterior Pxm
Bmp7	0.381949	0.514	0.161	2.52585e-12	anterior Pxm
Mfap2	0.419444	0.629	0.227	1.35215e-11	anterior Pxm
Tmeff1	0.555099	0.9	0.527	2.03605e-11	anterior Pxm
Igfbp5	0.308509	0.371	0.089	2.68581e-11	anterior Pxm
Fzd2	0.392729	0.571	0.198	5.06801e-11	anterior Pxm
Tmsb10	0.368136	1	0.975	9.51009e-11	anterior Pxm
Timp3	0.260511	0.314	0.069	1.24519e-10	anterior Pxm
Npm1	0.243683	1	1	2.15112e-10	anterior Pxm
Vcan	0.37596	0.457	0.144	3.93931e-10	anterior Pxm
Jag1	0.270782	0.357	0.092	1.06243e-09	anterior Pxm
Trp53i11	0.440014	0.486	0.165	1.12909e-09	anterior Pxm
Tspan7	0.402695	0.571	0.212	1.13702e-09	anterior Pxm
H3f3a	0.35501	1	0.984	1.1747e-09	anterior Pxm
Rasl11a	0.430925	0.629	0.25	1.50571e-09	anterior Pxm
Sall1	0.426083	0.671	0.29	3.07287e-09	anterior Pxm
Tmem88	0.302946	0.557	0.191	3.34125e-09	anterior Pxm
Foxp1	0.448038	0.671	0.298	6.10174e-09	anterior Pxm
Lmo1	0.230892	0.3	0.07	8.59266e-09	anterior Pxm
Zfp36l1	0.491029	0.857	0.572	8.76562e-09	anterior Pxm
Ifitm1	0.358983	1	0.694	1.03375e-08	anterior Pxm
Dync2li1	0.300029	0.371	0.106	1.07987e-08	anterior Pxm
Stxbp6	0.367989	0.614	0.246	1.91499e-08	anterior Pxm
Pard6g	0.373281	0.514	0.193	3.62414e-08	anterior Pxm
Elavl2	0.314442	0.443	0.144	4.25393e-08	anterior Pxm
Limd2	0.430492	0.986	0.628	7.05914e-08	anterior Pxm
Sox4	0.434706	0.943	0.576	1.25704e-07	anterior Pxm
Gng5	0.281173	1	0.99	1.40261e-07	anterior Pxm
Cnn2	0.339613	0.829	0.468	4.14866e-07	anterior Pxm
Nexn	0.215651	0.257	0.061	5.74041e-07	anterior Pxm
Prmt1	0.284265	1	0.982	1.78411e-06	anterior Pxm
Cdh2	0.308021	0.6	0.254	2.16941e-06	anterior Pxm
Armcx2	0.348377	0.743	0.366	2.26633e-06	anterior Pxm
Ubb	0.253265	1	0.998	3.57273e-06	anterior Pxm
Hmgn3	0.429107	0.729	0.402	3.68438e-06	anterior Pxm
Aplnr	0.211081	0.529	0.196	8.26531e-06	anterior Pxm
Ms4a4d	0.177774	0.286	0.078	1.21421e-05	anterior Pxm
Ptma	0.219319	1	1	1.32277e-05	anterior Pxm
Ppia	0.214071	1	0.998	1.34601e-05	anterior Pxm
Rasgrp3	0.26875	0.457	0.17	1.71648e-05	anterior Pxm
Sms	0.353142	0.986	0.766	2.00506e-05	anterior Pxm
Rbms1	0.386137	0.886	0.629	2.94563e-05	anterior Pxm
Eif4ebp1	0.338073	1	0.927	5.56404e-05	anterior Pxm
Zcchc3	0.409408	0.757	0.482	5.76029e-05	anterior Pxm
Marcks	0.370789	0.943	0.667	5.93075e-05	anterior Pxm
Mest	0.114275	0.871	0.546	0.000112924	anterior Pxm
Mid1ip1	0.332363	0.514	0.227	0.000137859	anterior Pxm
Sulf1	0.224954	0.443	0.175	0.000139366	anterior Pxm
Arl4a	0.261223	0.471	0.207	0.000148481	anterior Pxm
Laptm4a	0.388057	0.957	0.865	0.000149833	anterior Pxm
Fgf13	0.251622	0.414	0.159	0.00015255	anterior Pxm
H2afy	0.36534	0.9	0.715	0.000152655	anterior Pxm
Nynrin	0.186918	0.286	0.087	0.000162733	anterior Pxm
Crabp2	0.402597	0.729	0.407	0.000163426	anterior Pxm
Plpp3	0.306796	0.414	0.167	0.000223508	anterior Pxm
Tfpi	0.235383	0.471	0.186	0.000230436	anterior Pxm
Rab34	0.305842	0.686	0.366	0.000243404	anterior Pxm
Asb4	0.32867	0.4	0.158	0.000301493	anterior Pxm
Sumo2	0.199881	1	0.999	0.000407534	anterior Pxm
Pgam1	0.226257	1	0.99	0.000437742	anterior Pxm
Pkm	0.205228	1	0.998	0.00048912	anterior Pxm
Gprc5c	0.186297	0.329	0.113	0.000541204	anterior Pxm
Mnat1	0.287236	0.757	0.445	0.000603023	anterior Pxm
Colec12	0.180939	0.314	0.105	0.000618108	anterior Pxm
Nadk2	0.356214	0.743	0.471	0.000672402	anterior Pxm
Apip	0.224698	0.614	0.301	0.000701501	anterior Pxm
Prtg	0.341322	0.971	0.715	0.000842033	anterior Pxm
Larp7	0.239244	0.929	0.747	0.000842152	anterior Pxm
Ctnnb1	0.313198	0.986	0.875	0.000886473	anterior Pxm
Ywhaq	0.215981	1	0.992	0.00099524	anterior Pxm
Pcbp2	0.228319	1	0.983	0.00114816	anterior Pxm
Gmds	0.254014	0.314	0.111	0.00127681	anterior Pxm
Fbln1	0.282597	0.7	0.393	0.0012858	anterior Pxm
Tuba1b	0.254438	1	0.963	0.00145814	anterior Pxm
Car14	0.332776	0.686	0.386	0.00165499	anterior Pxm
Myo1b	0.272297	0.471	0.22	0.00179672	anterior Pxm
Nit2	0.28219	0.586	0.323	0.00196665	anterior Pxm
Ehbp1	0.191939	0.271	0.089	0.00208684	anterior Pxm
Nono	0.269782	1	0.951	0.00223019	anterior Pxm
Pcbp4	0.324353	0.986	0.758	0.00231129	anterior Pxm
Tcf7l1	0.249438	0.5	0.235	0.00273946	anterior Pxm
Ran	0.161917	1	0.998	0.00299386	anterior Pxm
Hmgn2	0.273524	0.957	0.828	0.00309162	anterior Pxm
Greb1l	0.350345	0.686	0.412	0.00330729	anterior Pxm
Laptm4b	0.316798	0.757	0.454	0.00335795	anterior Pxm
Cd302	0.192152	0.329	0.122	0.00415429	anterior Pxm
Myrf	0.211475	0.257	0.083	0.00417236	anterior Pxm
Gas1	0.269304	0.457	0.2	0.00462171	anterior Pxm
Spcs2	0.254486	0.986	0.91	0.00509893	anterior Pxm
Ephb3	0.165567	0.271	0.091	0.00523022	anterior Pxm
Ccdc90b	0.232602	0.629	0.349	0.00574317	anterior Pxm
Nenf	0.252526	0.757	0.449	0.00577959	anterior Pxm
Pgrmc1	0.365083	0.914	0.721	0.00611716	anterior Pxm
Grb10	0.289852	0.914	0.717	0.00688701	anterior Pxm
Tead2	0.293388	0.957	0.757	0.00722551	anterior Pxm
Hsd11b2	0.249602	0.257	0.086	0.00905596	anterior Pxm
Gm9844	0.304173	0.929	0.727	0.00940193	anterior Pxm
Smarcd3	0.18466	0.371	0.147	0.00953023	anterior Pxm
Ube2e3	0.342051	1	0.847	0.0098934	anterior Pxm
Pbx1	0.290389	0.843	0.525	0.0100683	anterior Pxm
Bhlhb9	0.259286	0.6	0.317	0.010727	anterior Pxm
Jam3	0.287632	0.486	0.246	0.0115126	anterior Pxm
Rhobtb3	0.231057	0.514	0.244	0.0127864	anterior Pxm
Rps11	0.106426	1	1	0.0128947	anterior Pxm
Gm3788	0.301576	0.857	0.543	0.0130259	anterior Pxm
Trim59	0.317427	0.814	0.605	0.0133524	anterior Pxm
1110004F10Rik	0.264965	1	0.882	0.0146726	anterior Pxm
Btf3	0.159253	1	0.998	0.0147237	anterior Pxm
Ncam1	0.151774	0.257	0.085	0.0152976	anterior Pxm
Serbp1	0.181003	1	0.996	0.0186061	anterior Pxm
Psmb6	0.176689	1	0.991	0.0210131	anterior Pxm
Slc35a1	0.274076	0.743	0.48	0.0219047	anterior Pxm
2006-09-01	0.251806	0.529	0.267	0.022663	anterior Pxm
Hnrnph2	0.313883	0.9	0.69	0.0247175	anterior Pxm
Hmgb1	0.269165	1	0.939	0.0249153	anterior Pxm
Ptn	0.103592	0.643	0.309	0.0292205	anterior Pxm
Tspan6	0.298275	0.929	0.636	0.0308878	anterior Pxm
Ilf2	0.264909	0.943	0.765	0.0320141	anterior Pxm
Tenm4	0.220034	0.3	0.114	0.0324504	anterior Pxm
H2afv	0.258646	1	0.928	0.0455247	anterior Pxm
Hnrnpa1	0.171704	1	0.998	0.0469228	anterior Pxm
Mmp14	0.223338	0.329	0.135	0.0470435	anterior Pxm
Tcf15	1.89594	0.932	0.109	5.0336e-91	5
Foxc2	0.789658	0.644	0.061	7.6776e-66	5
Meox1	0.997345	0.678	0.07	2.2611e-62	5
Pcdh19	0.995702	0.797	0.14	1.20132e-43	5
Prrx2	1.09768	0.78	0.142	2.96751e-43	5
Lefty2	0.356186	0.271	0.016	7.64796e-38	5
Cer1	0.721941	0.525	0.065	3.75868e-37	5
Rasgrp3	0.700956	0.78	0.165	2.28198e-33	5
Cpa2	0.409401	0.424	0.053	3.07729e-29	5
Ntm	0.267108	0.288	0.028	1.57386e-24	5
Ifitm1	1.23899	1	0.695	2.71261e-24	5
Nnat	1.14737	0.932	0.407	2.13952e-23	5
Ppp1r1a	0.979674	0.847	0.29	3.97361e-23	5
Dll3	0.487506	0.576	0.116	3.33339e-22	5
Pcsk5	0.372644	0.288	0.032	5.21319e-22	5
Crabp1	1.0711	0.898	0.365	2.04064e-21	5
Foxc1	0.446682	0.525	0.1	7.88979e-21	5
Twist1	0.376051	0.373	0.055	1.68234e-20	5
Actc1	0.426466	0.373	0.057	5.23132e-20	5
Trp53i11	0.634946	0.627	0.164	5.37874e-20	5
Stra6	0.446186	0.322	0.043	2.31263e-19	5
Pappa	0.251226	0.254	0.027	3.67899e-19	5
Ptgds	0.443572	0.356	0.055	2.15386e-18	5
Epb41l3	0.678993	0.814	0.338	6.87022e-15	5
Aldh1a2	0.571492	0.593	0.163	1.88909e-14	5
Laptm4b	0.785429	0.847	0.454	2.5892e-14	5
Pdlim4	0.60123	0.746	0.292	5.73025e-13	5
Zfp362	0.371377	0.356	0.074	4.71472e-12	5
Efnb2	0.496946	0.559	0.174	8.96446e-12	5
Mesp1	0.399914	0.475	0.121	2.17215e-11	5
Mid1ip1	0.536453	0.627	0.226	1.4436e-10	5
Hmgn3	0.619323	0.814	0.402	2.13073e-10	5
Hmga2	0.632038	0.966	0.734	2.53059e-10	5
Lef1	0.633938	0.78	0.374	8.66884e-10	5
Foxp1	0.528956	0.712	0.298	2.61504e-09	5
Amotl1	0.360655	0.627	0.238	6.82347e-09	5
Prtg	0.573405	1	0.716	9.52469e-09	5
Aplnr	0.478302	0.559	0.196	1.78979e-08	5
Mmd	0.420955	0.61	0.241	2.70531e-08	5
Lrig3	0.301026	0.339	0.085	1.17152e-07	5
Smoc1	0.345645	0.441	0.135	1.55577e-07	5
Sms	0.490396	0.966	0.767	2.18398e-07	5
Lhfpl2	0.337195	0.424	0.132	6.2829e-07	5
Irx5	0.267076	0.424	0.125	6.36281e-07	5
Fn1	0.528903	0.864	0.559	8.71455e-07	5
Epha4	0.509801	0.644	0.291	2.07507e-06	5
Irx1	0.275869	0.322	0.085	2.83173e-06	5
H2afy2	0.467749	0.864	0.508	4.21106e-06	5
Fignl2	0.312219	0.475	0.173	4.49934e-06	5
Sox4	0.510023	0.915	0.578	5.6664e-06	5
Tmsb10	0.351137	1	0.975	6.35282e-06	5
Fgfr1	0.508975	0.831	0.459	7.90575e-06	5
Emb	0.134381	1	0.879	1.02422e-05	5
Hoxa2	0.296593	0.322	0.088	1.35745e-05	5
Add3	0.372761	0.458	0.171	1.70183e-05	5
Irx3	0.347258	0.661	0.291	2.27357e-05	5
Hoxb1	0.481327	0.593	0.269	2.37863e-05	5
Notch1	0.365151	0.373	0.121	3.14429e-05	5
Cd24a	0.465596	1	0.826	3.42478e-05	5
2810417H13Rik	0.430665	1	0.894	3.47537e-05	5
Marcks	0.507582	0.932	0.668	3.60855e-05	5
Zic3	0.391454	0.712	0.332	3.75283e-05	5
Tmem132c	0.218742	0.254	0.062	4.05813e-05	5
Capn2	0.420311	0.576	0.273	4.39737e-05	5
Tspan6	0.46405	0.915	0.637	7.96364e-05	5
Meis2	0.428316	0.814	0.427	0.000107156	5
Dpysl2	0.449011	0.678	0.378	0.000117449	5
H2afv	0.386077	1	0.929	0.000139744	5
Ppp3ca	0.352685	0.576	0.264	0.000236093	5
Irf2bpl	0.256836	0.356	0.117	0.000244194	5
Crnde	0.278016	0.356	0.117	0.00026075	5
Hoxb3os	0.428067	0.559	0.249	0.000502762	5
Pdgfra	0.34914	0.492	0.204	0.000680997	5
Gas1	0.371291	0.475	0.2	0.000775154	5
Nucks1	0.308756	1	0.938	0.00093161	5
Tfpi	0.2816	0.475	0.187	0.00115842	5
H3f3a	0.297787	1	0.985	0.00136275	5
Tnni1	0.264357	0.356	0.124	0.00190861	5
Ubb	0.212368	1	0.998	0.00203885	5
Ptma	0.22756	1	1	0.00205187	5
Ccnd1	0.363677	0.814	0.477	0.002107	5
Laptm4a	0.388303	0.966	0.865	0.00382104	5
Smarcd3	0.274923	0.39	0.148	0.00383752	5
Meis1	0.241428	0.373	0.135	0.00396213	5
Sfrp1	0.334628	0.441	0.177	0.00494275	5
Gja1	0.386095	0.881	0.634	0.00536956	5
Ncam1	0.220573	0.271	0.085	0.00669091	5
Dynll1	0.227151	1	0.999	0.00699081	5
Marcksl1	0.283863	0.983	0.958	0.00863379	5
Mdk	0.327235	1	0.97	0.00874437	5
Gpx8	0.282738	0.576	0.286	0.0110868	5
Fzd2	0.225686	0.475	0.201	0.0118261	5
Zic5	0.348319	0.576	0.291	0.0128255	5
Tspan3	0.33115	0.932	0.768	0.0141161	5
Rasl11a	0.315482	0.508	0.253	0.014722	5
Anp32a	0.308265	0.983	0.905	0.0157637	5
Hmgb3	0.333017	0.932	0.836	0.0185741	5
Scoc	0.359113	0.814	0.615	0.0244863	5
Pdzrn3	0.279048	0.305	0.108	0.0275257	5
Greb1l	0.381585	0.678	0.413	0.0335168	5
Ifitm2	0.319573	0.983	0.761	0.0348382	5
Rdh10	0.307515	0.373	0.158	0.046236	5
H1fx	0.297021	0.763	0.495	0.0471233	5
Ripply2	1.13656	0.609	0.009	3.46296e-139	6
Pcdh8	1.24929	0.783	0.023	5.83615e-105	6
Pou3f3	0.28754	0.304	0.003	6.46143e-93	6
Foxc2	1.06748	0.87	0.066	8.37943e-50	6
Rhbg	0.531062	0.522	0.026	5.26587e-41	6
Meox1	1.41579	0.826	0.076	1.34974e-37	6
Lefty2	0.431306	0.391	0.018	1.51933e-31	6
Pcdh19	1.55294	1	0.146	1.75957e-31	6
Rimbp2	0.370398	0.391	0.019	4.90513e-31	6
Foxc1	0.998515	0.87	0.103	1.68992e-30	6
Cdh17	0.237835	0.261	0.008	6.16637e-29	6
Mesp2	0.343534	0.261	0.009	4.19864e-28	6
Aldh1a2	1.59248	1	0.165	1.37452e-27	6
Stra6	0.521337	0.565	0.045	7.88972e-27	6
Smoc1	0.955587	0.913	0.135	9.19721e-26	6
Tcf15	1.12934	0.87	0.118	1.45454e-25	6
Rasgrp3	1.20923	1	0.171	5.45656e-25	6
Pappa	0.413673	0.435	0.029	7.09716e-25	6
Srrm4	0.309773	0.304	0.016	1.29536e-21	6
Lect1	0.291191	0.348	0.021	1.11433e-20	6
Slc38a8	0.176749	0.261	0.012	1.65351e-20	6
Ptgds	0.651351	0.522	0.057	3.41561e-17	6
Dll1	1.01201	0.783	0.131	4.44733e-17	6
Dach1	0.531624	0.522	0.057	4.60771e-17	6
Sparcl1	0.29545	0.348	0.025	1.07598e-16	6
Limch1	0.652802	0.652	0.092	1.13577e-16	6
Lrig1	0.407345	0.478	0.049	2.30287e-16	6
Notch1	0.666047	0.739	0.121	3.70865e-16	6
Dll3	0.818789	0.739	0.12	4.01158e-16	6
Hoxb1	1.02959	1	0.27	3.68661e-14	6
Epha4	1.13506	0.957	0.293	1.50692e-13	6
Pdlim4	1.21452	0.957	0.296	2.16153e-13	6
Add3	0.669155	0.783	0.172	7.65765e-13	6
Tenm4	0.613492	0.652	0.114	1.00994e-12	6
Pcsk5	0.353937	0.348	0.034	1.23074e-11	6
Crabp1	1.25007	1	0.37	1.49098e-11	6
Wnt5a	0.598715	0.696	0.138	5.30824e-11	6
Meis2	1.24847	1	0.429	6.64323e-11	6
Pdzrn3	0.596738	0.609	0.108	8.42017e-11	6
Tmem145	0.294268	0.304	0.028	1.47736e-10	6
Slc5a3	0.311763	0.565	0.088	2.76977e-10	6
Myl2	0.41435	0.391	0.047	3.31741e-10	6
Cpa2	0.388286	0.435	0.057	3.47222e-10	6
Mesp1	0.741246	0.652	0.123	6.73992e-10	6
Greb1	0.757689	0.87	0.254	9.85985e-10	6
Ifitm1	1.39255	1	0.698	2.45247e-09	6
Tbx6	0.456378	0.696	0.135	4.20987e-09	6
Hoxb3os	0.869323	0.87	0.25	5.18164e-09	6
Col23a1	0.294748	0.391	0.049	5.5214e-09	6
Ntm	0.232429	0.304	0.031	5.59605e-09	6
Lef1	1.21548	0.957	0.377	1.21894e-08	6
Slc44a5	0.27424	0.304	0.032	2.7102e-08	6
Nnat	0.944006	1	0.412	2.78346e-08	6
Zic3	0.789727	0.913	0.335	4.5819e-08	6
Lhfpl2	0.521092	0.609	0.134	5.15077e-08	6
Fn1	1.01479	1	0.562	7.16612e-08	6
Adgrl2	0.710031	0.826	0.286	1.31863e-07	6
Gli1	0.271211	0.304	0.036	2.28061e-07	6
Gas1	0.548289	0.739	0.202	6.41438e-07	6
Efnb2	0.465644	0.696	0.177	8.60927e-07	6
Ppp1r1a	0.659979	0.87	0.296	1.00117e-06	6
Laptm4b	0.825467	0.957	0.457	1.17382e-06	6
Prrx2	0.74556	0.609	0.15	1.18316e-06	6
Plxna2	0.502706	0.522	0.105	1.19975e-06	6
Cachd1	0.604991	0.739	0.226	1.25526e-06	6
Fgfr1	0.810439	0.957	0.462	1.40413e-06	6
Smarcd3	0.372937	0.652	0.148	1.74907e-06	6
Hoxa2	0.414447	0.478	0.089	1.81071e-06	6
Cpne5	0.210185	0.304	0.038	1.88483e-06	6
Foxp1	0.544266	0.913	0.302	2.02041e-06	6
Cdh11	0.295352	0.522	0.102	3.30026e-06	6
Fam120b	0.275972	0.348	0.051	3.6623e-06	6
Zfp362	0.313045	0.435	0.077	4.47958e-06	6
Prtg	0.828328	1	0.719	5.32013e-06	6
Sgk1	0.493186	0.826	0.249	1.46396e-05	6
Syngr2	0.870534	0.913	0.437	2.0663e-05	6
Car3	0.599264	0.565	0.132	2.15772e-05	6
Arg1	0.377537	0.391	0.068	2.51113e-05	6
Scd2	0.709964	1	0.758	2.71554e-05	6
Meis1	0.426497	0.565	0.136	3.76349e-05	6
Pdgfra	0.555354	0.696	0.206	5.43657e-05	6
H3f3a	0.551541	1	0.985	7.87804e-05	6
Igfbp4	0.674702	0.957	0.473	9.05882e-05	6
Camk2n1	0.263629	0.391	0.071	0.000120136	6
Rnf213	0.284637	0.391	0.071	0.000120522	6
Rspo3	0.845767	0.783	0.275	0.000123148	6
Actc1	0.372322	0.348	0.061	0.000155955	6
Sms	0.715413	1	0.769	0.00019021	6
Pknox2	0.311843	0.478	0.106	0.000227388	6
Hoxa1	0.597109	0.957	0.374	0.000227726	6
Hmgn1	0.367352	1	0.998	0.000285002	6
Chst1	0.224445	0.261	0.036	0.000385741	6
Slc35d2	0.253148	0.261	0.037	0.000430728	6
Aplnr	0.386295	0.696	0.199	0.000547251	6
Lbh	0.24137	0.304	0.049	0.000554104	6
Tmem132c	0.294662	0.348	0.064	0.000809835	6
Sulf1	0.614022	0.565	0.178	0.00082448	6
Zeb2	0.57578	0.696	0.232	0.000909525	6
Frzb	0.716247	0.739	0.284	0.000965139	6
Acly	0.60143	0.957	0.586	0.00169584	6
Hoxb2	0.461818	0.783	0.274	0.00234145	6
Fst	0.253608	0.957	0.353	0.00243602	6
Gpc3	0.616445	0.957	0.544	0.00334931	6
Hmga2	0.634622	1	0.736	0.00419855	6
Adgra3	0.514035	0.739	0.305	0.0046213	6
Rbp1	0.604769	1	0.714	0.00486707	6
Fam43a	0.20288	0.304	0.055	0.00500171	6
Hipk2	0.307668	0.478	0.122	0.0050731	6
Smad5	0.378584	0.652	0.218	0.00521757	6
Mn1	0.286384	0.391	0.087	0.0056743	6
Abca1	0.24504	0.261	0.041	0.00633132	6
H2afv	0.495195	1	0.929	0.0063357	6
Smad3	0.246588	0.478	0.12	0.00652803	6
Pth1r	0.332386	0.652	0.221	0.00733796	6
Capn2	0.565758	0.696	0.275	0.00763956	6
Mid1ip1	0.578951	0.652	0.23	0.00788139	6
Zadh2	0.169779	0.261	0.042	0.00792127	6
Cdk6	0.361493	0.565	0.182	0.00816225	6
Lrig3	0.302565	0.391	0.088	0.00841842	6
Rdh10	0.402666	0.522	0.16	0.0084371	6
Wnt2	0.371938	0.261	0.045	0.00935917	6
Hmgn3	0.480658	0.87	0.406	0.00963255	6
Ephb1	0.224244	0.304	0.056	0.0101533	6
Anxa11	0.414327	0.478	0.131	0.0104335	6
Cdh2	0.374644	0.739	0.258	0.0116677	6
Mthfd2l	0.389874	0.739	0.268	0.0117513	6
Fam64a	0.441149	0.783	0.342	0.0160381	6
Epb41l3	0.569097	0.783	0.343	0.0163327	6
Twist1	0.247834	0.304	0.059	0.0180841	6
Magi1	0.456001	0.478	0.143	0.0196675	6
Dpysl5	0.354573	0.435	0.111	0.0203409	6
Pbx1	0.568855	0.913	0.529	0.0203441	6
Cited2	0.624257	1	0.833	0.0204939	6
Ptma	0.284094	1	1	0.0221727	6
Ypel3	0.494766	0.826	0.364	0.023997	6
Abhd11os	0.375507	0.522	0.16	0.027454	6
Wwox	0.188038	0.261	0.046	0.0292987	6
Fignl2	0.308613	0.565	0.175	0.0302825	6
Rap2a	0.189003	0.261	0.047	0.0303964	6
Pxylp1	0.253266	0.261	0.047	0.0313457	6
Mmp2	0.243987	0.435	0.11	0.0323963	6
Ptch1	0.404362	0.739	0.29	0.0375113	6
Gm20721	0.219056	0.261	0.048	0.0387984	6
Igf1r	0.351717	0.739	0.301	0.0408797	6
Mrfap1	0.330805	1	0.987	0.0415497	6
Marcksl1	0.408003	1	0.959	0.0454237	6
Rgma	0.327875	0.478	0.142	0.045642	6

## Sheet: Fig 8F
Related to Fig 8F
Identification of uniquely expressed genes in cluster 1,2 3,4,5 and 6 from the E7+14h dataset
gene	avg_logFC	pct.1	pct.2	p_val_adj	cluster			Abreviations:
Tnnc1	0.664334	0.545	0.023	1.6603e-18	1			gene: the unique feature
Tbx20	0.837533	0.939	0.155	6.21336e-18	1			avg_logFC: log fold-change of the average expression between the two groups. Positive values indicate that the feature is more highly expressed in the first group relative to the second group, where the first group is the cluster of interest and the second group are all the other clusters within the experiment.
Pmp22	1.7529	0.879	0.164	7.55357e-18	1			pct.1: percentage of cells in cluster of interest expressing the gene.
Cryab	0.571399	0.576	0.032	2.44394e-17	1			pct.2: percentage of cells expressing the gene in all the other clusters but not the cluster of interest.
Tnnt2	1.17379	0.788	0.109	3.39774e-17	1			p_val_adj: p value adjusted using the bonferroni multiple testing correction
Capn6	0.593473	0.667	0.059	9.85582e-17	1
Pkp2	0.525512	0.667	0.073	4.4001e-15	1			Subcluster	Cell number
Ahnak	0.761842	0.697	0.095	6.87848e-15	1			1	34
Myl4	0.991809	0.758	0.123	1.0944e-14	1			2	55
Csrp3	0.387129	0.364	0.005	8.23856e-14	1			3	30
Hoxd1	0.56417	0.545	0.05	3.66799e-12	1			4	56
Krt18	1.40142	1	0.723	6.15978e-12	1			5	59
Wbp5	0.863838	1	0.991	1.63969e-11	1			6	23
Cobll1	0.418951	0.485	0.041	1.64147e-11	1
Krt8	1.35719	1	0.636	2.09765e-11	1
Stard8	0.975548	0.667	0.118	3.1355e-11	1
Ngfrap1	0.777032	1	0.995	5.01638e-11	1
Mest	1.46957	1	0.805	6.60144e-11	1
Dok4	0.566374	0.636	0.095	7.61483e-11	1
Tmem88	0.876675	0.879	0.295	1.01414e-10	1
Bmp4	0.734973	0.758	0.173	1.14993e-10	1
H19	1.10639	1	0.909	1.70858e-10	1
Hand1	1.25248	0.727	0.186	2.16459e-10	1
Csrp2	0.912684	1	0.836	4.77555e-10	1
Emp2	0.314165	0.364	0.018	7.06504e-10	1
Ugdh	0.776389	0.879	0.341	1.27033e-09	1
Car4	1.12671	0.97	0.659	1.48335e-09	1
Rgs5	0.782251	0.939	0.309	1.91773e-09	1
Gyg	0.910269	0.97	0.382	2.42434e-09	1
Mtus2	0.266308	0.333	0.014	2.49474e-09	1
AV026068	0.689696	0.727	0.164	7.97837e-09	1
St3gal6	0.417042	0.636	0.114	1.62169e-08	1
Homer2	0.692322	0.758	0.195	2.23102e-08	1
Popdc2	0.423339	0.515	0.073	3.86151e-08	1
S100a10	0.798599	1	0.641	5.41313e-08	1
Nrp1	0.810334	0.667	0.173	5.83317e-08	1
Igf2	0.71325	0.909	0.35	9.73603e-08	1
Vim	0.802654	0.939	0.541	1.5225e-07	1
Smtnl2	0.583999	0.727	0.2	1.58088e-07	1
Spin2c	0.655995	0.576	0.118	1.80998e-07	1
Ccnd3	0.769505	1	0.609	2.39529e-07	1
Gata5	0.61017	0.667	0.173	2.71705e-07	1
St3gal5	0.542527	0.727	0.2	6.99077e-07	1
Gucy1b3	0.392239	0.455	0.064	1.06159e-06	1
3632451O06Rik	0.591121	0.636	0.145	1.45001e-06	1
Peg10	0.785313	1	0.582	1.47166e-06	1
Irs1	0.421586	0.667	0.164	2.04484e-06	1
Tmem108	0.476533	0.576	0.123	2.04491e-06	1
Pxmp2	0.308331	0.424	0.055	2.34236e-06	1
Msx1	0.821886	0.667	0.191	2.87233e-06	1
Csrp1	0.649409	0.879	0.445	3.02889e-06	1
Msx2	0.618294	0.515	0.1	3.37994e-06	1
Fam46a	0.158952	0.182	0	3.88934e-06	1
Ccnd2	0.701185	1	0.818	4.13464e-06	1
Anxa2	0.335779	0.485	0.077	4.65128e-06	1
Myl7	1.18471	0.939	0.668	4.82599e-06	1
Nebl	0.337336	0.333	0.032	5.35791e-06	1
Gm2694	0.439265	0.485	0.086	6.35801e-06	1
Manf	0.637713	1	0.923	8.41633e-06	1
Perp	0.225199	0.394	0.05	1.53249e-05	1
Serpinh1	0.586999	1	0.923	2.10081e-05	1
Fgfr3	0.461255	0.576	0.136	2.53617e-05	1
Kalrn	0.268134	0.455	0.073	2.5407e-05	1
Pcgf5	0.428505	0.545	0.118	3.23887e-05	1
Rbbp7	0.578963	1	0.964	3.5689e-05	1
Snai2	0.38578	0.364	0.045	3.75578e-05	1
Bbx	0.496778	0.788	0.314	4.71568e-05	1
Dlk1	0.545692	0.485	0.105	4.86799e-05	1
Nuak1	0.295557	0.394	0.059	6.8803e-05	1
Cdkn1c	0.794276	1	0.686	7.03791e-05	1
Tagln	0.340714	0.333	0.041	7.26914e-05	1
Hand2	0.539595	0.667	0.209	7.57837e-05	1
Prdm6	0.419181	0.576	0.15	9.18348e-05	1
Crip2	0.793359	0.606	0.195	0.00010172	1
Hey2	0.231977	0.333	0.041	0.000111569	1
Hspa12b	0.131325	0.212	0.009	0.000129167	1
Wisp1	0.129631	0.152	0	0.000136276	1
Tinagl1	0.128287	0.152	0	0.000136276	1
Chil1	0.111798	0.152	0	0.000136276	1
Tnni1	0.698143	0.788	0.318	0.000143189	1
Slc51a	0.180969	0.182	0.005	0.000148416	1
Cpne4	0.177723	0.182	0.005	0.000156573	1
Hoxb5	0.105676	0.182	0.005	0.000204353	1
Bmp2	0.375567	0.606	0.15	0.000214502	1
Tbx5	0.354394	0.424	0.082	0.000288458	1
Wnt2	0.427029	0.697	0.209	0.000371994	1
Unc5c	0.36239	0.485	0.105	0.000401068	1
Cd44	0.348216	0.424	0.082	0.000435223	1
Amph	0.418009	0.576	0.164	0.000475026	1
Tnnt3	0.336685	0.455	0.091	0.000517525	1
Gfpt2	0.192143	0.303	0.036	0.000707279	1
Mme	0.215106	0.333	0.045	0.000731555	1
Nxf7	0.204246	0.273	0.027	0.000790933	1
Sfrp5	0.510108	0.636	0.191	0.000890587	1
Ndrg1	0.189387	0.212	0.014	0.00116065	1
Ephb2	0.294551	0.394	0.073	0.00132469	1
Ryr2	0.162335	0.212	0.014	0.00156016	1
Lrrc3b	0.217167	0.242	0.023	0.0017201	1
P3h2	0.412295	0.727	0.259	0.00192709	1
Nabp1	0.35743	0.485	0.118	0.00231767	1
Ppic	0.608565	0.848	0.609	0.00271296	1
R3hdml	0.140274	0.182	0.009	0.00275267	1
Morc4	0.358454	0.455	0.109	0.0028309	1
Rab17	0.106761	0.182	0.009	0.00330694	1
Slc25a24	0.330885	0.545	0.155	0.00344617	1
Ccdc80	0.15879	0.182	0.009	0.00346154	1
Cmtm7	0.592806	0.848	0.523	0.0038551	1
Mgarp	0.383106	0.515	0.15	0.00386773	1
Pard6b	0.367438	0.424	0.091	0.00386858	1
Plekha2	0.379128	0.424	0.095	0.00393023	1
Rras2	0.500916	1	0.682	0.00417297	1
Lypd6	0.267561	0.303	0.045	0.00462126	1
Gdf6	0.113299	0.121	0	0.00473256	1
Gm45123	0.112011	0.121	0	0.00473256	1
Man1a	0.240085	0.333	0.055	0.00511993	1
Vcam1	0.173654	0.152	0.005	0.00571402	1
Lrpap1	0.486116	0.818	0.436	0.00761912	1
Pgam2	0.252065	0.273	0.036	0.0078707	1
Fbn1	0.239665	0.455	0.105	0.00830317	1
Polg	0.596489	0.879	0.505	0.00863766	1
Tead4	0.151489	0.212	0.018	0.0098758	1
Llgl2	0.23389	0.333	0.059	0.0101192	1
Spon1	0.223206	0.303	0.045	0.0103786	1
Gm15261	0.232375	0.273	0.036	0.0103911	1
Creb3	0.240748	0.364	0.073	0.0110836	1
Zar1	0.259676	0.333	0.059	0.0118399	1
Smad6	0.299843	0.394	0.086	0.0148369	1
Myrf	0.315085	0.455	0.118	0.0164224	1
Tceal8	0.370624	1	1	0.0174801	1
Tpm1	0.412919	1	0.841	0.0185249	1
Gpx3	0.521998	0.818	0.464	0.0187237	1
Cbln1	0.28256	0.182	0.014	0.0217652	1
Dse	0.343124	0.545	0.155	0.0221492	1
Plac8	0.421814	0.727	0.309	0.026231	1
Cnn2	0.693694	0.818	0.568	0.0269899	1
Ets1	0.255791	0.273	0.041	0.0274681	1
Mef2c	0.717941	0.818	0.423	0.0305323	1
Foxo4	0.313914	0.545	0.173	0.0323032	1
Krt19	0.238277	0.273	0.041	0.0345678	1
Amot	0.466745	0.97	0.568	0.0366842	1
Hs6st2	0.417709	0.636	0.245	0.0375445	1
Gm5868	0.17431	0.273	0.041	0.0398674	1
Slc2a1	0.91783	0.879	0.673	0.041139	1
Wdr1	0.38414	0.818	0.427	0.0420744	1
Meg3	0.692725	0.939	0.65	0.0454905	1
Asb4	0.498875	0.727	0.355	0.046347	1
Igf2r	0.411018	0.545	0.186	0.0502565	1
Arhgap31	0.147077	0.273	0.041	0.0529065	1
Rbms3	0.201403	0.303	0.055	0.0566291	1
Mum1l1	0.464824	0.727	0.332	0.0574388	1
Gng11	0.201853	0.364	0.077	0.0668117	1
Tdo2	0.109009	0.152	0.009	0.0789855	1
D430013B06Rik	0.103991	0.152	0.009	0.0824875	1
Foxf1	0.57071	0.727	0.359	0.0827505	1
Klf4	0.243534	0.273	0.045	0.0837189	1
Dcaf12l1	0.219011	0.394	0.091	0.0865391	1
Tpm4	0.331688	1	0.977	0.0919166	1
Smarcd3	0.465843	0.909	0.636	0.0940629	1
Rbm20	0.192401	0.242	0.036	0.100859	1
4921524J17Rik	0.456453	0.939	0.536	0.107249	1
Kitl	0.346826	0.667	0.245	0.116259	1
Nfxl1	0.417139	0.758	0.368	0.120283	1
Clic1	0.480461	0.818	0.532	0.128368	1
Smoc2	0.166973	0.182	0.018	0.136523	1
Ephb1	0.286514	0.394	0.105	0.146405	1
Cst3	0.440029	0.97	0.827	0.150743	1
Hoxb4	0.156784	0.212	0.027	0.163787	1
Prr5l	0.157928	0.242	0.036	0.168865	1
Aprt	0.374236	1	0.982	0.185209	1
Ramp1	0.110171	0.121	0.005	0.188048	1
Akap12	0.246335	0.394	0.105	0.225336	1
Tceal5	0.14771	0.212	0.027	0.237621	1
Braf	0.331275	0.697	0.309	0.237958	1
Lamc1	0.352583	0.515	0.177	0.252998	1
Apela	0.191293	0.455	0.127	0.255982	1
Tacc1	0.208954	0.394	0.105	0.268175	1
Actg1	0.245805	1	1	0.307148	1
Tagln2	0.384245	0.788	0.436	0.364775	1
Ece1	0.278898	0.485	0.155	0.366662	1
B4galt6	0.364154	0.667	0.309	0.383359	1
Itm2a	0.544805	0.667	0.332	0.397844	1
Cgnl1	0.279223	0.424	0.132	0.409481	1
Pdia6	0.322715	1	0.973	0.462239	1
Acta2	0.47467	0.273	0.055	0.462716	1
Sparc	0.369909	0.97	0.745	0.467269	1
Lrrn4	0.298033	0.576	0.214	0.477633	1
Crb2	0.237546	0.333	0.082	0.478724	1
Rgs5	0.626823	0.818	0.273	3.84778e-09	2
Nkx2-5	0.587513	0.564	0.106	6.18613e-09	2
Krt8	0.612016	0.964	0.606	2.14987e-07	2
Csrp2	0.538355	1	0.818	2.57257e-07	2
Cdkn1c	0.824161	0.927	0.672	3.08501e-07	2
Peg10	0.544975	0.982	0.54	7.80387e-07	2
Hand2	0.410873	0.636	0.167	8.46209e-07	2
Id2	0.649053	0.982	0.586	1.16865e-06	2
Mef2c	0.628214	0.818	0.379	2.75376e-06	2
Bmp5	0.442181	0.618	0.192	7.56594e-06	2
Cfc1	0.562181	0.8	0.384	1.46726e-05	2
Amph	0.355609	0.527	0.131	2.63264e-05	2
Runx1t1	0.369953	0.6	0.192	8.23665e-05	2
Rbbp7	0.375721	1	0.96	0.000234477	2
Nrp1	0.323497	0.545	0.152	0.000296718	2
Apoe	0.490314	1	0.975	0.0006552	2
Tpm1	0.502643	0.945	0.838	0.000865881	2
Krt18	0.377249	0.964	0.702	0.0012931	2
Prdm6	0.287687	0.473	0.131	0.00190872	2
Gata5	0.253281	0.527	0.157	0.00433962	2
Ppic	0.401692	0.873	0.576	0.00501609	2
Bmper	0.23226	0.309	0.061	0.00584794	2
Zfpm1	0.276623	0.545	0.187	0.00595058	2
Lrrn4	0.320342	0.527	0.187	0.0070892	2
AV026068	0.268874	0.509	0.162	0.00720534	2
H19	0.401698	1	0.899	0.00920156	2
9430020K01Rik	0.257473	0.545	0.182	0.0130183	2
Rbm24	0.370389	0.655	0.268	0.0148662	2
Podxl	0.424661	0.691	0.354	0.0190701	2
Isl1	0.409182	0.6	0.253	0.0265909	2
Vim	0.39256	0.873	0.515	0.0270546	2
Tbx20	0.349109	0.509	0.187	0.0317042	2
Rps6ka6	0.298477	0.945	0.687	0.0630543	2
Egln1	0.171983	0.2	0.025	0.0713634	2
Fam213a	0.389421	0.836	0.525	0.0785454	2
Ldha	0.204471	1	1	0.0813124	2
Zfp383	0.157959	0.236	0.04	0.09888	2
Phlda1	0.364933	0.655	0.343	0.122921	2
Cgnl1	0.216372	0.382	0.111	0.139248	2
Bmp2	0.359562	0.418	0.152	0.142552	2
Id1	0.429989	0.855	0.606	0.143358	2
Hmga2	0.308464	1	0.985	0.150515	2
Homer2	0.25671	0.509	0.202	0.162966	2
Bambi	0.356856	0.655	0.343	0.188648	2
Wnt2	0.235456	0.527	0.202	0.195509	2
Has2	0.148777	0.236	0.045	0.237013	2
Polg	0.298044	0.818	0.48	0.253818	2
Gata6	0.320615	0.836	0.465	0.355268	2
Rbpms	0.296918	0.855	0.551	0.441352	2
Id3	0.673746	1	0.871	6.11298e-05	3
Dkk1	0.604779	0.586	0.147	6.83817e-05	3
Apoe	0.542589	1	0.978	0.00133872	3
Id2	0.77186	0.966	0.634	0.00145026	3
Alx1	0.624769	0.552	0.134	0.00233143	3
Id1	0.64116	0.897	0.629	0.0242857	3
Scn4a	0.108354	0.103	0	0.0312095	3
Gad1os	0.107726	0.103	0	0.0312095	3
Dhtkd1	0.170765	0.172	0.013	0.110039	3
Gm16136	0.165592	0.138	0.009	0.34457	3
Penk	0.157391	0.138	0.009	0.34457	3
Wls	0.44537	0.931	0.808	0.495807	3
Bik	0.368584	0.411	0.051	2.64215e-08	4
Tbx1	0.511917	0.482	0.137	0.000169239	4
Fst	0.813714	0.768	0.447	0.00017114	4
Cntfr	0.233088	0.232	0.041	0.061556	4
Nudt4	0.298721	0.929	0.782	0.214556	4
Irx5	0.368086	0.589	0.305	0.339124	4
Tcf15	1.28689	0.93	0.388	6.4013e-17	6
Pcdh19	0.700571	0.789	0.276	1.80386e-09	6
Ifitm1	0.503519	1	0.969	2.52131e-07	6
Meox1	0.679996	0.667	0.209	2.94073e-07	6
Pou5f1	0.551583	0.912	0.612	6.09225e-06	6
Dll3	0.403727	0.561	0.158	1.75285e-05	6
Trp53i11	0.522476	0.614	0.27	0.000136194	6
Pdlim4	0.488084	0.737	0.332	0.000136695	6
Rbp1	0.651934	0.825	0.546	0.000496611	6
Zic5	0.464127	0.579	0.245	0.00638655	6
Lef1	0.467071	0.772	0.526	0.0076951	6
Nnat	0.583909	0.93	0.776	0.0104704	6
Efnb2	0.452574	0.544	0.23	0.0109022	6
Ppp1r1a	0.557449	0.86	0.628	0.0196616	6
Laptm4b	0.428504	0.842	0.755	0.0624305	6
WPRE-tdTomato	0.397341	0.579	0.235	0.0680973	6
Foxc2	0.41381	0.632	0.347	0.0854608	6
Cer1	0.554215	0.526	0.23	0.0898678	6
Hmgn3	0.445921	0.807	0.561	0.0969156	6
Cd164l2	0.2227	0.211	0.036	0.161746	6
Emb	0.361888	1	0.964	0.168655	6
Dut	0.254644	1	1	0.309849	6
Notch1	0.344981	0.368	0.128	0.54366	6
Actc1	0.317789	0.386	0.148	0.606354	6
Irx3	0.30379	0.684	0.378	0.685122	6
Smox	0.166745	0.14	0.015	0.84562	6
Mesp1	0.339466	0.474	0.214	0.86808	6
Pcdh8	1.19328	0.783	0.048	1.55752e-22	7
Ripply2	1.09657	0.609	0.026	2.18912e-18	7
Sgk1	0.857696	0.826	0.113	7.88628e-15	7
Dll1	1.12806	0.783	0.109	4.93192e-14	7
Aldh1a2	1.48981	1	0.326	2.00104e-12	7
Tbx6	0.647341	0.696	0.083	5.14345e-12	7
Foxb1	0.411217	0.435	0.022	2.42776e-11	7
Pcdh19	1.26448	1	0.33	1.13015e-10	7
Hes7	0.444555	0.435	0.026	2.50641e-10	7
Rhbg	0.512038	0.522	0.048	5.55944e-10	7
Limch1	0.654802	0.652	0.091	8.76201e-10	7
Smoc1	0.842497	0.913	0.222	1.15285e-09	7
Lrig1	0.417437	0.478	0.039	1.97676e-09	7
Notch1	0.635305	0.739	0.126	3.0279e-09	7
Rspo3	1.26387	0.783	0.178	3.65076e-09	7
Pou3f3	0.283737	0.304	0.009	5.74007e-09	7
Tmem145	0.317136	0.304	0.009	7.06507e-09	7
Hoxb1	0.968778	1	0.352	1.626e-08	7
Pdlim4	1.13793	0.957	0.37	1.77923e-08	7
Pik3c2b	0.273429	0.217	0	2.39318e-08	7
Cdh17	0.240192	0.261	0.004	2.79892e-08	7
Rbp1	1.20614	1	0.57	4.35588e-08	7
Syngr2	1.05458	0.913	0.309	6.41619e-08	7
Hoxa1	0.883852	0.957	0.378	9.95246e-07	7
Meis2	1.06628	1	0.683	1.06766e-06	7
Wnt5a	0.614143	0.696	0.157	1.08787e-06	7
Slc38a8	0.177178	0.261	0.009	1.46044e-06	7
Cpne5	0.236209	0.304	0.017	2.97549e-06	7
Cachd1	0.680207	0.739	0.222	4.22398e-06	7
Rnf213	0.344958	0.391	0.039	4.31228e-06	7
Dgkg	0.158494	0.174	0	4.6512e-06	7
Nkd2	0.1556	0.217	0.004	4.66346e-06	7
Epha4	0.919259	0.957	0.478	6.52049e-06	7
Meox1	1.05584	0.826	0.261	2.98694e-05	7
Dll3	0.736939	0.739	0.2	3.367e-05	7
Ypel3	0.683087	0.826	0.261	3.57826e-05	7
Wfdc21	0.309813	0.217	0.009	0.000107853	7
Acly	0.717027	0.957	0.517	0.000111428	7
Lect1	0.28043	0.348	0.035	0.000116411	7
Htra1	0.280076	0.304	0.026	0.00022518	7
Scd2	0.64517	1	0.843	0.000273213	7
Foxc2	0.668703	0.87	0.365	0.00027837	7
Celf4	0.332927	0.435	0.065	0.000409858	7
Dach1	0.488401	0.522	0.109	0.000424245	7
Lef1	1.07044	0.957	0.543	0.000485229	7
Foxc1	0.694029	0.87	0.361	0.000551421	7
Tcea3	0.489187	0.522	0.104	0.000669661	7
Gm42449	0.142143	0.174	0.004	0.000722956	7
Igfbp4	0.700949	0.957	0.617	0.000812411	7
Slc17a7	0.172963	0.13	0	0.000894022	7
Bhmt2	0.129176	0.13	0	0.000894022	7
Ntrk3	0.122072	0.13	0	0.000894022	7
Gm44171	0.121	0.13	0	0.000894022	7
Tenm1	0.119403	0.13	0	0.000894022	7
Clstn2	0.113888	0.13	0	0.000894022	7
Klf5	0.111482	0.13	0	0.000894022	7
Gm16244	0.10839	0.13	0	0.000894022	7
Stk32c	0.106275	0.13	0	0.000894022	7
Cd72	0.103348	0.13	0	0.000894022	7
Srrm4	0.292195	0.304	0.03	0.000954089	7
Car3	0.614533	0.565	0.126	0.00102307	7
Zic3	0.658222	0.913	0.483	0.00107874	7
Ifitm1	0.590126	1	0.974	0.00116871	7
Stra6	0.387826	0.565	0.122	0.00168947	7
Greb1	0.623779	0.87	0.365	0.00202131	7
Rasgrp3	0.78213	1	0.565	0.00220052	7
Rmnd5b	0.327109	0.391	0.061	0.00266962	7
Cdx1	0.495924	0.652	0.191	0.0028129	7
Pou5f1	0.672477	0.957	0.652	0.00370687	7
Slc5a3	0.30061	0.565	0.13	0.00468696	7
Slc44a5	0.275509	0.304	0.035	0.00515438	7
Fn1	0.617944	1	0.887	0.00581479	7
Fgfr1	0.641655	0.957	0.617	0.00600814	7
Rimbp2	0.312209	0.391	0.065	0.00738335	7
Cited2	0.698728	1	0.909	0.0110005	7
Fam120b	0.26974	0.348	0.052	0.013838	7
5930420M18Rik	0.148359	0.174	0.009	0.0157377	7
Cbr3	0.160269	0.217	0.017	0.0182759	7
Kcna2	0.118213	0.174	0.009	0.018739	7
T	0.488081	0.522	0.135	0.0190165	7
Zfp385b	0.112195	0.174	0.009	0.0198568	7
Ephb4	0.289414	0.522	0.13	0.0290511	7
Fblim1	0.251662	0.391	0.074	0.0298653	7
Pdzrn3	0.500135	0.609	0.191	0.030246	7
Fam212a	0.346987	0.609	0.183	0.0381368	7
Plxna2	0.487199	0.522	0.143	0.0385009	7
Magi1	0.489736	0.478	0.126	0.0403675	7
Sema6a	0.38742	0.522	0.139	0.0409908	7
Fam43a	0.213395	0.304	0.043	0.0544616	7
Nrip1	0.421822	0.435	0.104	0.0623733	7
Ube2c	0.669182	1	0.83	0.0738671	7
Cited1	0.67972	0.696	0.352	0.0748077	7
Kdf1	0.122793	0.13	0.004	0.0831973	7
Tesk2	0.118004	0.13	0.004	0.0831973	7
Tbx18	0.11703	0.13	0.004	0.0889319	7
Zcchc18	0.10376	0.13	0.004	0.0950444	7
Ppp1r13l	0.101379	0.13	0.004	0.0950444	7
Mesp1	0.692992	0.652	0.235	0.0979278	7
Hoxa3	0.159133	0.217	0.022	0.0990596	7
Ptgs1	0.146072	0.13	0.004	0.101558	7
Adgrl2	0.519842	0.826	0.452	0.133505	7
Fabp7	0.234352	0.348	0.065	0.147451	7
Ntn1	0.175724	0.304	0.048	0.150002	7
Phlpp2	0.153249	0.174	0.013	0.16648	7
Gm7831	0.147451	0.174	0.013	0.16648	7
Gm14776	0.126993	0.174	0.013	0.183686	7
Itpk1	0.366367	0.391	0.087	0.192893	7
Abhd11os	0.409791	0.522	0.161	0.200378	7
Chst1	0.221969	0.261	0.035	0.202488	7
Mesp2	0.257618	0.261	0.035	0.217162	7
Pea15a	0.42571	0.652	0.239	0.230929	7
Sparcl1	0.236112	0.348	0.065	0.237079	7
Fam160b1	0.275293	0.348	0.074	0.257931	7
Wwox	0.201325	0.261	0.039	0.323169	7
Fst	0.470511	0.957	0.474	0.344631	7
Zadh2	0.178761	0.261	0.039	0.368922	7
Pappa	0.319336	0.435	0.109	0.423871	7
Add3	0.408742	0.783	0.404	0.446303	7

## Sheet: PairWise comparaison
Differential gene expression analysis from pairwise tests between cluster 1 and 2
	Gene	p_val	avg_logFC	pct.1	pct.2	p_val_adj
	Wbp5	6.42683e-09	0.666319	1	1	0.000143768
	Pmp22	8.12048e-09	1.43461	0.882	0.364	0.000181655
	Krt18	4.14862e-08	0.795443	1	0.964	0.000928046		Abreviations:
	Ngfrap1	5.01918e-08	0.565442	1	1	0.00112279		gene: the unique feature
	Mest	7.31393e-08	0.966467	1	0.927	0.00163613		avg_logFC: log fold-change of the average expression between the two groups. Positive values indicate that the feature is more highly expressed in the first group relative to the second group
	Id2	1.42111e-07	-0.784664	0.794	0.982	0.00317903		pct: percentage of cells in cluster of interest expressing the gene.
	Tnnc1	1.76152e-07	0.629189	0.559	0.073	0.00394052		p_val_adj: p value adjusted using the bonferroni multiple testing correction
	Ugdh	1.83132e-07	0.640429	0.882	0.509	0.00409666
	Csrp1	3.3675e-07	0.622991	0.882	0.527	0.0075331
	Cryab	7.47242e-07	0.591378	0.588	0.091	0.0167158
	Sox11	1.28733e-06	-0.53972	0.676	0.964	0.0287975
	Myl4	2.32031e-06	0.81171	0.765	0.345	0.0519054
	Car4	2.5186e-06	0.669481	0.971	0.836	0.0563411
	H19	2.8381e-06	0.572386	1	1	0.0634883
	Emp2	4.71753e-06	0.349766	0.382	0.018	0.105531
	S100a10	4.96319e-06	0.543144	1	0.836	0.111027
	Tnnt2	7.61022e-06	0.920182	0.794	0.382	0.170241
	Pkp2	9.05916e-06	0.41198	0.647	0.2	0.202653
	Ahnak	9.18611e-06	0.574984	0.676	0.255	0.205493
	Capn6	1.12991e-05	0.448344	0.647	0.182	0.252761
	Emb	1.26426e-05	-0.48249	0.912	0.945	0.282814
	Ifitm1	1.29044e-05	-0.56694	0.853	1	0.288672
	Hand1	1.31967e-05	0.955744	0.735	0.436	0.295211
	Csrp3	1.7416e-05	0.364608	0.353	0.018	0.389597
	Gm2694	1.75556e-05	0.45435	0.471	0.091	0.392719
	Krt8	2.12272e-05	0.578805	1	0.964	0.474852
	Bmp4	2.67121e-05	0.539432	0.735	0.382	0.597549
	Ccnd3	2.92181e-05	0.566066	1	0.8	0.653609
Differential gene expression analysis from pairwise tests between cluster 3 and 4
	Gene	p_val	avg_logFC	pct.1	pct.2	p_val_adj
	Tcf15	1.33672e-06	-1.18357	0.233	0.732	0.0299024
	Meis2	1.50709e-06	-0.767288	0.333	0.821	0.0337136
	Apoe	2.00898e-06	0.55321	1	0.964	0.0449408
	Fn1	4.76586e-06	-0.663032	0.733	0.964	0.106612
	Hoxb3os	5.97046e-06	-0.606118	0.167	0.643	0.133559
	Id1	1.01806e-05	0.669479	0.9	0.696	0.227739
	Id3	1.63832e-05	0.539456	1	0.893	0.366492
Differential gene expression analysis from pairwise tests between cluster 6 and 7
	Gene	p_val	avg_logFC	pct.1	pct.2	p_val_adj
	Sgk1	2.53428e-09	-0.818026	0.153	0.826	5.66919e-05
	Pcdh8	1.65291e-08	-1.00318	0.153	0.783	0.000369756
	Aldh1a2	3.82814e-08	-1.00795	0.593	1	0.000856354
	Wnt5a	1.6721e-07	-0.642072	0.136	0.696	0.0037405
	Rspo3	3.75129e-07	-1.10257	0.22	0.783	0.00839164
	Dach1	4.73108e-07	-0.551229	0.051	0.522	0.0105834
	Meis2	9.16328e-07	-0.812615	0.814	1	0.0204983
	Acly	1.21727e-06	-0.683836	0.508	0.957	0.0272303
	Lrig1	1.42308e-06	-0.388177	0.034	0.478	0.0318344
	Ube2c	2.53714e-06	-0.847257	0.678	1	0.0567557
	Ripply2	3.31059e-06	-0.913074	0.102	0.609	0.0740578
	Hes7	4.04966e-06	-0.437272	0.034	0.435	0.090591
	Foxb1	4.38961e-06	-0.397997	0.034	0.435	0.0981956
	Plxna2	5.54284e-06	-0.52366	0.068	0.522	0.123993
	Dll1	8.10367e-06	-0.833608	0.322	0.783	0.181279
	Cachd1	8.81144e-06	-0.596281	0.288	0.739	0.197112
	Lpp	9.60102e-06	-0.431822	0.102	0.565	0.214775
	Tmem145	1.14721e-05	-0.325722	0	0.304	0.25663
	Rnf213	1.22186e-05	-0.361224	0.034	0.391	0.273331
	Smoc1	1.34324e-05	-0.606265	0.441	0.913	0.300482
	Paics	1.57126e-05	-0.504313	0.831	1	0.351492
	Hoxa1	1.66984e-05	-0.646077	0.475	0.957	0.373544
	Lect1	1.71757e-05	-0.303101	0.017	0.348	0.38422
	Syngr2	2.36332e-05	-0.742276	0.475	0.913	0.528675
