# Supplementary material for: Ventricular, atrial, and outflow tract heart progenitors arise from spatially and molecularly distinct regions of the primitive streak
Source: PLoS Biol. 2021 May 17;19(5):e3001200. doi: 10.1371/journal.pbio.3001200 (PMC8158918; doi:10.1371/journal.pbio.3001200)
Supplement: S7 Source Data — (XLSX) [file pbio.3001200.s024.xlsx]

## Sheet: Fig.6B
Figure 9B	Clustering of the E6+21h datasets, six TnEGP-CreERT2/+ R26Rtdtomato/tdtomat embryos at the MS-LS stages (shown in A)
gene	avg_logFC	pct.1	pct.2	p_val_adj	cluster	avg_logFC: log fold-change of the average expression between the two groups. Positive values indicate that the feature is more highly expressed in the first group relative to the second group, where the first group is the cluster of interest and the second group are all the other clusters within the experiment.
Utf1	1.04118	0.702	0.16	5.1083e-166	Epiblast	pct.1: percentage of cells in cluster of interest expressing the gene.
Dnmt3b	0.892826	0.951	0.646	1.71655e-157	Epiblast	pct.2: percentage of cells expressing the gene in all the other clusters but not in the cluster of interest.
Pim2	0.848908	0.786	0.302	1.34974e-133	Epiblast	p_val_adj: p value adjusted using the bonferroni multiple testing correction
Pou5f1	0.540896	0.972	0.739	1.41205e-98	Epiblast
Slc7a3	0.62708	0.404	0.082	4.66169e-80	Epiblast
Pou3f1	0.546296	0.368	0.076	1.77116e-68	Epiblast
Wfdc2	0.505392	0.448	0.173	1.03053e-50	Epiblast		Cell number
Epcam	0.517634	0.69	0.408	1.78129e-50	Epiblast	LPM_ExMesoderm	212
Snrpn	0.411224	0.886	0.673	1.16473e-47	Epiblast	Endoderm	130
Calm2	0.254914	0.997	0.987	1.43983e-47	Epiblast	Primitive_Streak	318
Mkrn1	0.474689	0.68	0.414	4.36957e-46	Epiblast	Epiblast	1001
Rasgrp2	0.463498	0.483	0.21	1.12295e-44	Epiblast	Nascent_Mesoderm	363
Sox2	0.416956	0.289	0.072	9.11535e-43	Epiblast	Endothelial_Blood	75
Rbpms2	0.434524	0.539	0.296	2.11498e-36	Epiblast	Node	58
Psip1	0.311148	0.9	0.777	8.62501e-33	Epiblast	Anterior_Primitive_Streak	36
Bex1	0.334301	0.833	0.638	3.765e-32	Epiblast	PGC	26
Tpd52	0.369243	0.414	0.191	6.26085e-32	Epiblast	Misc	178
G3bp2	0.385777	0.707	0.519	6.55492e-30	Epiblast
Dnmt3a	0.38622	0.383	0.176	1.86142e-29	Epiblast
Zfp462	0.293705	0.193	0.042	3.23691e-29	Epiblast
Chchd10	0.353783	0.464	0.241	5.74242e-29	Epiblast
1700019D03Rik	0.268887	0.173	0.034	9.40413e-28	Epiblast
L1td1	0.339494	0.281	0.103	1.99705e-27	Epiblast
Trh	0.281801	0.443	0.219	3.55914e-26	Epiblast
Syce2	0.307738	0.752	0.589	6.80443e-24	Epiblast
Sall2	0.272663	0.214	0.067	1.37897e-22	Epiblast
Rangrf	0.294146	0.674	0.51	4.30812e-21	Epiblast
2810025M15Rik	0.337162	0.622	0.463	4.72345e-21	Epiblast
Zic5	0.358561	0.422	0.246	5.51355e-21	Epiblast
Gng3	0.321036	0.302	0.139	4.3038e-20	Epiblast
Sema6a	0.319949	0.306	0.148	2.66004e-19	Epiblast
Rian	0.34797	0.419	0.25	5.6345e-19	Epiblast
Cdh1	0.307421	0.377	0.203	2.98095e-18	Epiblast
Spry2	0.504781	0.507	0.333	8.23861e-18	Epiblast
Cdca7	0.30213	0.501	0.327	8.53701e-18	Epiblast
Ldhb	0.294377	0.6	0.41	9.09841e-18	Epiblast
Igfbp2	0.293231	0.642	0.454	3.29541e-17	Epiblast
Pdzd4	0.271156	0.21	0.08	5.69973e-17	Epiblast
Sms	0.27763	0.732	0.579	9.00059e-17	Epiblast
Slc2a1	0.286871	0.441	0.27	4.66817e-16	Epiblast
Dennd5b	0.287848	0.689	0.534	1.137e-15	Epiblast
Meg3	0.314352	0.335	0.188	1.23312e-15	Epiblast
Pmaip1	0.263471	0.559	0.389	8.22044e-15	Epiblast
Pcsk1n	0.256015	0.257	0.12	1.66882e-14	Epiblast
Fam60a	0.261049	0.698	0.564	3.51002e-14	Epiblast
Slamf1	0.387803	0.489	0.34	4.35659e-14	Epiblast
Gm13075	0.459639	0.726	0.6	7.29541e-14	Epiblast
Fabp5	0.256591	0.572	0.42	8.44746e-14	Epiblast
Tuba1a	0.273065	0.605	0.457	2.94963e-13	Epiblast
Stxbp6	0.256592	0.332	0.189	4.32402e-13	Epiblast
B230312C02Rik	0.297137	0.668	0.525	5.75446e-13	Epiblast
Snhg14	0.283052	0.398	0.251	6.12559e-13	Epiblast
Exosc2	0.294449	0.725	0.594	1.37263e-12	Epiblast
Pla2g12a	0.265062	0.274	0.145	1.96322e-12	Epiblast
Loxl2	0.426414	0.772	0.66	2.51529e-12	Epiblast
Tgif1	0.258215	0.524	0.389	3.99297e-12	Epiblast
Bptf	0.251251	0.393	0.29	2.83535e-07	Epiblast
A330069E16Rik	0.38653	0.175	0.09	1.73855e-06	Epiblast
Fst	0.837697	0.711	0.195	7.11517e-84	Primitive_Streak
Apln	0.392912	0.314	0.051	9.69097e-49	Primitive_Streak
Eomes	0.53997	0.742	0.325	1.55001e-39	Primitive_Streak
Fgf8	0.472326	0.698	0.291	1.38462e-35	Primitive_Streak
Nefl	0.430901	0.44	0.146	1.42072e-29	Primitive_Streak
Nanog	0.316319	0.311	0.087	2.6363e-25	Primitive_Streak
T	0.34549	0.399	0.137	3.0027e-24	Primitive_Streak
Tceal8	0.390408	0.965	0.794	8.37991e-24	Primitive_Streak
Mixl1	0.30281	0.406	0.151	3.48111e-20	Primitive_Streak
Khdrbs1	0.318891	0.736	0.443	1.11306e-15	Primitive_Streak
Hk2	0.260507	0.563	0.308	1.89183e-11	Primitive_Streak
Scd2	0.269576	0.682	0.418	3.20304e-10	Primitive_Streak
Foxa2	1.21368	0.694	0.088	1.83531e-31	Anterior_Primitive_Streak
Chrd	0.399005	0.278	0.021	2.76823e-18	Anterior_Primitive_Streak
Gsc	1.0418	0.556	0.119	8.19896e-13	Anterior_Primitive_Streak
Upp1	0.838661	0.611	0.147	3.0886e-11	Anterior_Primitive_Streak
Lhx1	1.05954	0.694	0.205	7.86984e-11	Anterior_Primitive_Streak
Dact1	0.677881	0.472	0.098	8.08434e-10	Anterior_Primitive_Streak
Tdgf1	0.815191	0.917	0.494	3.12104e-07	Anterior_Primitive_Streak
Hhex	0.568642	0.333	0.065	1.64943e-06	Anterior_Primitive_Streak
Epha2	0.671871	0.361	0.077	4.03002e-06	Anterior_Primitive_Streak
Larp7	0.960969	0.889	0.629	6.29383e-05	Anterior_Primitive_Streak
Ninj2	0.31452	0.139	0.017	0.000763223	Anterior_Primitive_Streak
Aff1	0.392095	0.194	0.033	0.00223909	Anterior_Primitive_Streak
Dgkk	0.345108	0.222	0.042	0.00306698	Anterior_Primitive_Streak
Fam89a	0.253403	0.111	0.013	0.0098472	Anterior_Primitive_Streak
Rpl22l1	0.261286	1	1	0.0123466	Anterior_Primitive_Streak
Emb	0.563052	0.972	0.786	0.0127602	Anterior_Primitive_Streak
Calm1	0.518001	0.972	0.887	0.0235513	Anterior_Primitive_Streak
Sumf1	0.278457	0.167	0.029	0.034886	Anterior_Primitive_Streak
Apela	0.383427	0.389	0.128	0.0589561	Anterior_Primitive_Streak
Pkdcc	0.583886	0.278	0.081	0.147358	Anterior_Primitive_Streak
Dapk2	0.322127	0.139	0.024	0.172057	Anterior_Primitive_Streak
Krt7	0.317108	0.167	0.033	0.180224	Anterior_Primitive_Streak
Cyp26a1	0.617562	0.5	0.216	0.307047	Anterior_Primitive_Streak
Tcea3	0.413003	0.361	0.13	0.402325	Anterior_Primitive_Streak
Mesp1	1.07263	0.766	0.131	4.25777e-156	Nascent_Mesoderm
Lefty2	1.12219	0.51	0.045	1.35301e-146	Nascent_Mesoderm
Lhx1	0.855702	0.636	0.136	2.018e-99	Nascent_Mesoderm
Ifitm1	0.884061	0.848	0.325	1.3664e-93	Nascent_Mesoderm
Fn1	0.884655	0.705	0.215	3.08372e-89	Nascent_Mesoderm
Cyp26a1	0.830421	0.612	0.15	2.83906e-83	Nascent_Mesoderm
Dll3	0.520099	0.32	0.034	3.03449e-75	Nascent_Mesoderm
Snai1	0.568571	0.331	0.043	2.80621e-69	Nascent_Mesoderm
Arl4d	0.460856	0.278	0.031	9.13854e-63	Nascent_Mesoderm
Pdgfra	0.505268	0.32	0.046	1.49639e-61	Nascent_Mesoderm
Phlda2	0.579725	0.851	0.399	2.68869e-59	Nascent_Mesoderm
Frzb	0.645073	0.457	0.114	1.16116e-58	Nascent_Mesoderm
Myl7	1.22229	0.523	0.172	9.52086e-57	Nascent_Mesoderm
Tdgf1	0.681955	0.851	0.438	8.38684e-56	Nascent_Mesoderm
Lmo1	0.473813	0.275	0.038	1.44217e-52	Nascent_Mesoderm
Fgf3	0.470371	0.336	0.061	3.62598e-52	Nascent_Mesoderm
Rasgrp3	0.334569	0.223	0.023	7.35257e-51	Nascent_Mesoderm
Dlc1	0.541265	0.355	0.079	1.35588e-48	Nascent_Mesoderm
Pcdh7	0.379356	0.309	0.056	1.40769e-47	Nascent_Mesoderm
Hmga2	0.653109	0.725	0.383	5.73826e-43	Nascent_Mesoderm
Wnt5a	0.304015	0.209	0.026	5.55716e-42	Nascent_Mesoderm
Mesp2	0.296146	0.163	0.014	2.63123e-40	Nascent_Mesoderm
Mixl1	0.516756	0.444	0.138	9.46292e-40	Nascent_Mesoderm
Gata6	0.45497	0.413	0.121	5.248e-39	Nascent_Mesoderm
Dll1	0.330092	0.19	0.024	2.16862e-38	Nascent_Mesoderm
Hes1	0.551877	0.939	0.743	3.28333e-37	Nascent_Mesoderm
Rbms1	0.546769	0.51	0.2	9.95161e-36	Nascent_Mesoderm
Cdh11	0.348847	0.281	0.062	6.9143e-35	Nascent_Mesoderm
Prtg	0.515148	0.634	0.311	1.24717e-32	Nascent_Mesoderm
Aplnr	0.346243	0.218	0.039	2.12492e-32	Nascent_Mesoderm
Ap3s1	0.489898	0.785	0.549	2.74483e-30	Nascent_Mesoderm
Smad1	0.409096	0.41	0.145	6.20796e-30	Nascent_Mesoderm
Lhfp	0.323394	0.229	0.047	6.46337e-30	Nascent_Mesoderm
Cxcr4	0.295089	0.198	0.035	7.93919e-30	Nascent_Mesoderm
Meis2	0.338811	0.22	0.045	1.22588e-29	Nascent_Mesoderm
Greb1	0.378425	0.342	0.106	6.20401e-29	Nascent_Mesoderm
Cdh2	0.453338	0.394	0.142	1.23563e-27	Nascent_Mesoderm
Peg3	0.530926	0.639	0.366	1.49154e-26	Nascent_Mesoderm
Efna3	0.287319	0.19	0.039	7.69718e-24	Nascent_Mesoderm
Epha4	0.332777	0.218	0.054	1.98664e-23	Nascent_Mesoderm
Eomes	0.424506	0.628	0.336	9.3811e-23	Nascent_Mesoderm
Lef1	0.418795	0.41	0.173	2.49845e-22	Nascent_Mesoderm
S100a10	0.370466	0.623	0.338	5.05625e-21	Nascent_Mesoderm
Ypel3	0.437882	0.653	0.386	7.50438e-21	Nascent_Mesoderm
Laptm4b	0.35042	0.364	0.142	1.4e-20	Nascent_Mesoderm
Robo1	0.270555	0.231	0.065	6.34493e-20	Nascent_Mesoderm
Lhx1os	0.279132	0.237	0.068	8.59197e-20	Nascent_Mesoderm
Gas1	0.34287	0.27	0.092	1.37763e-18	Nascent_Mesoderm
Pbx1	0.429288	0.537	0.311	2.05272e-18	Nascent_Mesoderm
Emb	0.314886	0.906	0.768	1.44506e-17	Nascent_Mesoderm
Fhl3	0.306971	0.165	0.041	6.04897e-16	Nascent_Mesoderm
Mpc2	0.312955	0.262	0.097	1.23787e-14	Nascent_Mesoderm
Ccnd2	0.305393	0.405	0.195	8.15877e-14	Nascent_Mesoderm
Gpc3	0.328827	0.518	0.293	1.08806e-13	Nascent_Mesoderm
Chic2	0.356943	0.675	0.474	1.46751e-13	Nascent_Mesoderm
Id1	0.309288	0.501	0.27	3.69363e-13	Nascent_Mesoderm
Gm2694	0.276633	0.295	0.123	7.91538e-13	Nascent_Mesoderm
Flnb	0.250607	0.229	0.084	2.5153e-12	Nascent_Mesoderm
Socs2	0.348373	0.565	0.375	8.43196e-12	Nascent_Mesoderm
Mrps33	0.27099	0.895	0.769	4.08718e-11	Nascent_Mesoderm
Crabp1	0.250934	0.209	0.076	4.4189e-11	Nascent_Mesoderm
T	0.261016	0.32	0.145	5.97257e-11	Nascent_Mesoderm
Tcf7l2	0.269021	0.314	0.147	7.18533e-11	Nascent_Mesoderm
Tpm4	0.29912	0.76	0.564	2.57555e-10	Nascent_Mesoderm
Ppic	0.268356	0.358	0.179	5.3588e-10	Nascent_Mesoderm
Hacd1	0.288353	0.518	0.323	1.27359e-08	Nascent_Mesoderm
Tmem47	0.263392	0.303	0.157	1.25689e-07	Nascent_Mesoderm
Npc2	0.265586	0.614	0.429	5.72082e-07	Nascent_Mesoderm
Actb	0.353992	0.986	0.955	1.00662e-06	Nascent_Mesoderm
Actn1	0.252387	0.402	0.25	5.77413e-06	Nascent_Mesoderm
Atp2a2	0.261276	0.446	0.306	0.000131027	Nascent_Mesoderm
Hand1	1.00009	0.509	0.038	6.94318e-129	LPM_ExMesoderm
Phlda2	2.07984	0.995	0.416	2.40727e-120	LPM_ExMesoderm
Foxf1	0.787249	0.401	0.021	5.27792e-118	LPM_ExMesoderm
Pmp22	0.776693	0.392	0.031	1.25729e-92	LPM_ExMesoderm
Peg10	0.998197	0.533	0.098	7.174e-73	LPM_ExMesoderm
Ppic	0.879131	0.642	0.164	1.3172e-64	LPM_ExMesoderm
Spin2c	0.494852	0.255	0.026	3.356e-48	LPM_ExMesoderm
Kdr	0.671865	0.382	0.071	7.20543e-46	LPM_ExMesoderm
S100a10	0.799789	0.769	0.344	6.16257e-43	LPM_ExMesoderm
Stard8	0.43846	0.193	0.017	5.59541e-39	LPM_ExMesoderm
Ifitm1	0.661894	0.788	0.367	9.8691e-36	LPM_ExMesoderm
Tbx3	0.486306	0.255	0.038	1.26008e-35	LPM_ExMesoderm
Peg3	0.773753	0.741	0.375	1.4636e-34	LPM_ExMesoderm
Msx2	0.484281	0.259	0.04	1.60434e-34	LPM_ExMesoderm
Mest	0.863708	0.566	0.216	2.41075e-34	LPM_ExMesoderm
Ccnd2	0.730025	0.538	0.196	6.59528e-33	LPM_ExMesoderm
Tbx20	0.368473	0.193	0.022	7.70778e-33	LPM_ExMesoderm
Bmp4	0.292698	0.132	0.008	8.24134e-32	LPM_ExMesoderm
Wls	0.568512	0.443	0.133	7.17169e-31	LPM_ExMesoderm
Fn1	0.736002	0.618	0.257	8.67752e-30	LPM_ExMesoderm
H19	0.812292	0.604	0.28	7.19262e-27	LPM_ExMesoderm
Vstm2b	0.33481	0.208	0.032	3.03414e-26	LPM_ExMesoderm
Slc6a6	0.574716	0.481	0.194	1.18435e-23	LPM_ExMesoderm
Amot	0.65713	0.561	0.259	1.98778e-23	LPM_ExMesoderm
Gpx4	0.546373	0.863	0.641	3.04631e-23	LPM_ExMesoderm
Rbms1	0.562954	0.524	0.22	7.19048e-23	LPM_ExMesoderm
Tmem88	0.463452	0.288	0.072	4.46013e-22	LPM_ExMesoderm
Pdlim4	0.322236	0.231	0.05	5.5314e-20	LPM_ExMesoderm
Greb1l	0.306622	0.175	0.03	2.55512e-19	LPM_ExMesoderm
Etv2	0.68389	0.392	0.146	5.85008e-19	LPM_ExMesoderm
Nkd1	0.360367	0.212	0.045	7.0391e-19	LPM_ExMesoderm
Rps6ka6	0.605619	0.557	0.291	1.57974e-18	LPM_ExMesoderm
Msx1	0.321649	0.236	0.055	2.26272e-18	LPM_ExMesoderm
Vldlr	0.27104	0.156	0.025	3.12124e-18	LPM_ExMesoderm
Krt8	0.567343	0.41	0.158	1.12487e-17	LPM_ExMesoderm
Mrps33	0.463622	0.896	0.778	1.37142e-17	LPM_ExMesoderm
Gpc3	0.586213	0.566	0.303	2.23953e-17	LPM_ExMesoderm
Hmga2	0.580142	0.67	0.412	3.35295e-17	LPM_ExMesoderm
Asb4	0.452433	0.335	0.115	1.28311e-16	LPM_ExMesoderm
Morc4	0.373643	0.236	0.062	6.0137e-16	LPM_ExMesoderm
Cdh11	0.449437	0.264	0.079	8.0212e-16	LPM_ExMesoderm
Slc25a4	0.480504	0.807	0.635	2.08512e-15	LPM_ExMesoderm
Polg	0.293363	0.236	0.064	3.52095e-15	LPM_ExMesoderm
Rspo3	0.436684	0.264	0.079	5.3851e-15	LPM_ExMesoderm
Hes1	0.446468	0.925	0.758	1.22418e-14	LPM_ExMesoderm
Mum1l1	0.303405	0.212	0.054	1.24188e-14	LPM_ExMesoderm
Ngfrap1	0.341253	0.958	0.911	2.94712e-14	LPM_ExMesoderm
Igf2	0.252795	0.156	0.031	4.57472e-14	LPM_ExMesoderm
Cox4i2	0.254785	0.132	0.022	5.97051e-14	LPM_ExMesoderm
Zfp516	0.273926	0.151	0.03	7.5789e-14	LPM_ExMesoderm
Igfbp4	0.458488	0.34	0.129	9.87199e-14	LPM_ExMesoderm
Krt18	0.700005	0.453	0.234	1.86697e-12	LPM_ExMesoderm
Bambi	0.42552	0.316	0.124	8.78504e-12	LPM_ExMesoderm
Dusp9	0.360708	0.269	0.095	2.95585e-11	LPM_ExMesoderm
Serpinh1	0.478709	0.646	0.438	1.99232e-10	LPM_ExMesoderm
Pcdh18	0.25663	0.132	0.029	7.15216e-10	LPM_ExMesoderm
Mesp1	0.499158	0.425	0.208	9.94789e-10	LPM_ExMesoderm
Fgf3	0.364077	0.245	0.089	3.84102e-09	LPM_ExMesoderm
Prtg	0.443523	0.547	0.341	4.80161e-09	LPM_ExMesoderm
Tgfb1	0.25191	0.16	0.043	7.27559e-09	LPM_ExMesoderm
Dsp	0.267006	0.165	0.047	8.2048e-09	LPM_ExMesoderm
Ptpn18	0.259299	0.175	0.05	8.57344e-09	LPM_ExMesoderm
mt-Nd2	0.273198	0.991	0.909	1.83687e-08	LPM_ExMesoderm
Sparc	0.362159	0.354	0.17	3.63928e-08	LPM_ExMesoderm
Ptch1	0.358983	0.245	0.099	1.01035e-07	LPM_ExMesoderm
Maged1	0.436985	0.486	0.302	1.82581e-07	LPM_ExMesoderm
Cdkn1c	0.388255	0.212	0.079	2.05166e-07	LPM_ExMesoderm
Tpm4	0.378537	0.731	0.58	2.57084e-07	LPM_ExMesoderm
Tead1	0.321689	0.269	0.117	6.1431e-07	LPM_ExMesoderm
Sh3glb1	0.368066	0.358	0.189	1.24277e-06	LPM_ExMesoderm
Fam178a	0.262344	0.217	0.084	1.34782e-06	LPM_ExMesoderm
Gata6	0.323468	0.316	0.151	2.12886e-06	LPM_ExMesoderm
Mpc2	0.302705	0.255	0.109	2.21539e-06	LPM_ExMesoderm
Slc38a4	0.333096	0.264	0.119	4.44252e-06	LPM_ExMesoderm
Sh3bgrl3	0.39873	0.651	0.519	1.55471e-05	LPM_ExMesoderm
Cited2	0.334245	0.401	0.226	2.16222e-05	LPM_ExMesoderm
Braf	0.336982	0.264	0.125	2.58017e-05	LPM_ExMesoderm
Gata4	0.258325	0.146	0.049	5.02588e-05	LPM_ExMesoderm
Cmtm7	0.288285	0.25	0.115	7.84267e-05	LPM_ExMesoderm
Tor2a	0.281928	0.193	0.086	0.00234681	LPM_ExMesoderm
Npc2	0.274558	0.594	0.444	0.00356478	LPM_ExMesoderm
Grb10	0.319022	0.5	0.362	0.00650488	LPM_ExMesoderm
Zfand6	0.353434	0.623	0.523	0.0087965	LPM_ExMesoderm
Myl7	0.493424	0.33	0.215	0.0649486	LPM_ExMesoderm
Fscn1	0.29659	0.571	0.459	0.0696483	LPM_ExMesoderm
Laptm4b	0.283944	0.278	0.166	0.0803875	LPM_ExMesoderm
Cst3	0.257391	0.604	0.478	0.181257	LPM_ExMesoderm
Plac8	0.262314	0.231	0.135	0.317016	LPM_ExMesoderm
Lmo2	1.61347	0.707	0.023	1.80251e-176	Endothelial_Blood
Gadd45g	1.73486	0.733	0.036	6.60245e-144	Endothelial_Blood
Fli1	0.623743	0.347	0.003	4.78045e-140	Endothelial_Blood
Tal1	0.626871	0.307	0.003	7.46469e-112	Endothelial_Blood
Phlda1	1.10547	0.613	0.044	2.23956e-90	Endothelial_Blood
Rhoj	0.380299	0.173	0.002	4.92796e-60	Endothelial_Blood
Hapln1	0.388033	0.173	0.003	1.93073e-56	Endothelial_Blood
Tek	0.3099	0.147	0.001	2.6476e-55	Endothelial_Blood
Kdr	0.99765	0.6	0.082	9.59232e-49	Endothelial_Blood
Igfbp4	1.1785	0.707	0.13	7.42896e-47	Endothelial_Blood
Sox7	0.403077	0.187	0.006	1.85019e-42	Endothelial_Blood
Fam212a	0.668104	0.427	0.048	5.85743e-39	Endothelial_Blood
Bmp2	0.911569	0.467	0.069	2.43587e-33	Endothelial_Blood
Ppic	0.971861	0.72	0.19	6.28915e-30	Endothelial_Blood
Gata2	0.37502	0.173	0.009	2.15847e-28	Endothelial_Blood
Lifr	0.551071	0.347	0.046	6.41391e-26	Endothelial_Blood
F2r	0.978761	0.653	0.181	1.59404e-25	Endothelial_Blood
Etv2	1.16612	0.6	0.153	3.13794e-24	Endothelial_Blood
Nrp2	0.434856	0.227	0.02	7.96331e-24	Endothelial_Blood
Rspo3	0.664332	0.453	0.084	4.2226e-23	Endothelial_Blood
B4galt6	0.504379	0.36	0.055	2.36924e-22	Endothelial_Blood
Hhex	0.50426	0.373	0.059	8.64808e-22	Endothelial_Blood
Mest	0.889207	0.72	0.231	1.26885e-21	Endothelial_Blood
Apoe	0.90982	0.867	0.459	5.44989e-20	Endothelial_Blood
Egfl7	0.933578	0.68	0.245	2.04418e-18	Endothelial_Blood
Stard8	0.302242	0.227	0.027	4.68957e-17	Endothelial_Blood
Clic1	0.8715	0.787	0.355	6.11765e-17	Endothelial_Blood
Amot	0.889583	0.693	0.273	2.78678e-16	Endothelial_Blood
Npl	0.318033	0.2	0.022	2.97439e-16	Endothelial_Blood
Zfp711	0.311645	0.133	0.009	5.01948e-16	Endothelial_Blood
Fgf3	0.603109	0.413	0.093	6.31903e-16	Endothelial_Blood
Runx1	0.399167	0.173	0.018	8.3491e-15	Endothelial_Blood
Ramp2	0.505842	0.293	0.051	1.16088e-14	Endothelial_Blood
Serpinh1	0.783698	0.84	0.444	1.70194e-14	Endothelial_Blood
Pfn1	0.361597	1	0.998	2.0043e-14	Endothelial_Blood
Rap1a	0.84273	0.747	0.402	7.57899e-14	Endothelial_Blood
Dusp3	0.251591	0.173	0.019	9.54325e-14	Endothelial_Blood
Kctd12	0.262994	0.12	0.009	1.60243e-13	Endothelial_Blood
Flt1	0.516746	0.293	0.057	7.5029e-13	Endothelial_Blood
Sapcd1	0.278428	0.173	0.02	1.26538e-12	Endothelial_Blood
Fn1	0.599953	0.707	0.276	4.83211e-12	Endothelial_Blood
Calm2	0.437239	1	0.991	1.0212e-11	Endothelial_Blood
Ppp1r15a	0.526911	0.36	0.09	2.01904e-11	Endothelial_Blood
Cd59a	0.347424	0.213	0.035	1.85689e-10	Endothelial_Blood
Vim	0.409936	0.28	0.059	3.43108e-10	Endothelial_Blood
Crip2	0.702148	0.707	0.355	3.06939e-09	Endothelial_Blood
Tgfb1	0.324636	0.24	0.048	5.53894e-09	Endothelial_Blood
Ddah2	0.56219	0.413	0.134	1.05438e-08	Endothelial_Blood
Rbms1	0.559411	0.573	0.236	1.14134e-08	Endothelial_Blood
Fbn2	0.275401	0.187	0.031	1.19238e-08	Endothelial_Blood
Mapre2	0.413858	0.427	0.137	1.38082e-08	Endothelial_Blood
Polg	0.375784	0.293	0.072	1.66806e-08	Endothelial_Blood
Morc4	0.42438	0.293	0.071	1.99694e-08	Endothelial_Blood
Mfge8	0.260724	0.147	0.02	3.48636e-08	Endothelial_Blood
Cycs	0.38226	1	0.974	1.024e-07	Endothelial_Blood
H19	0.617861	0.627	0.298	1.82532e-07	Endothelial_Blood
Scarb1	0.297875	0.16	0.026	2.3915e-07	Endothelial_Blood
Fkbp1a	0.426507	0.987	0.915	2.58201e-07	Endothelial_Blood
Cited2	0.615948	0.533	0.232	2.95903e-07	Endothelial_Blood
S100a10	0.496241	0.733	0.37	3.38142e-07	Endothelial_Blood
Slc25a4	0.557613	0.893	0.642	4.01447e-07	Endothelial_Blood
Ptpn18	0.367064	0.24	0.056	4.11857e-07	Endothelial_Blood
Ets1	0.290967	0.147	0.022	4.37333e-07	Endothelial_Blood
Efnb2	0.404231	0.32	0.096	1.88075e-06	Endothelial_Blood
Fth1.1	0.391667	1	0.949	2.23182e-06	Endothelial_Blood
Gyg	0.41576	0.333	0.102	2.5084e-06	Endothelial_Blood
Rcn1	0.527042	0.533	0.243	3.37974e-06	Endothelial_Blood
Sh3glb1	0.44312	0.48	0.195	6.66366e-06	Endothelial_Blood
Aplnr	0.357827	0.24	0.061	9.4398e-06	Endothelial_Blood
Jun	0.409418	0.32	0.101	1.50364e-05	Endothelial_Blood
Cd9	0.556082	0.413	0.162	1.7505e-05	Endothelial_Blood
Ablim1	0.250502	0.16	0.033	9.73905e-05	Endothelial_Blood
Rap1b	0.456529	0.8	0.581	0.000134945	Endothelial_Blood
Rhob	0.29449	0.267	0.079	0.000151625	Endothelial_Blood
Zc3hav1	0.320877	0.227	0.061	0.000159891	Endothelial_Blood
Anxa5	0.341417	0.173	0.039	0.000165809	Endothelial_Blood
Gng11	0.272928	0.147	0.028	0.000167633	Endothelial_Blood
Phf6	0.465308	0.48	0.217	0.000199839	Endothelial_Blood
T	0.437535	0.413	0.164	0.000260718	Endothelial_Blood
Pcgf5	0.343288	0.24	0.069	0.000278029	Endothelial_Blood
Selk	0.50273	0.853	0.698	0.000368306	Endothelial_Blood
Actn1	0.491548	0.507	0.265	0.00051094	Endothelial_Blood
Sypl	0.503043	0.467	0.222	0.000600212	Endothelial_Blood
Agpat2	0.392992	0.2	0.055	0.00105716	Endothelial_Blood
4921524J17Rik	0.454082	0.547	0.3	0.00198772	Endothelial_Blood
Tspan12	0.290641	0.16	0.038	0.00226017	Endothelial_Blood
Surf4	0.420383	0.427	0.194	0.00248338	Endothelial_Blood
Ckb	0.3363	0.333	0.129	0.00291427	Endothelial_Blood
Litaf	0.283743	0.267	0.089	0.00397993	Endothelial_Blood
Nme1	0.257852	0.987	0.978	0.00477534	Endothelial_Blood
Sccpdh	0.290893	0.24	0.078	0.00538297	Endothelial_Blood
Zeb2	0.271003	0.187	0.051	0.00612908	Endothelial_Blood
Asns	0.297789	0.333	0.13	0.00772118	Endothelial_Blood
Timm10b	0.462419	0.747	0.484	0.00817009	Endothelial_Blood
Mtap	0.367599	0.427	0.194	0.00919208	Endothelial_Blood
Abcf2	0.353894	0.427	0.202	0.0109241	Endothelial_Blood
Baz1a	0.27054	0.213	0.068	0.0158312	Endothelial_Blood
Mydgf	0.385968	0.573	0.313	0.0170419	Endothelial_Blood
Adprh	0.262194	0.24	0.081	0.0172542	Endothelial_Blood
Arfrp1	0.352323	0.373	0.162	0.0205589	Endothelial_Blood
Ydjc	0.258297	0.147	0.037	0.0335336	Endothelial_Blood
Fermt2	0.286406	0.333	0.141	0.0406933	Endothelial_Blood
Zfp593	0.380852	0.373	0.171	0.0438183	Endothelial_Blood
Cer1	2.26986	0.9	0.03	5.71655e-293	Definitive_endoderm
Sox17	1.2006	0.631	0.018	3.1505e-205	Definitive_endoderm
Hesx1	0.576427	0.285	0.007	2.42964e-93	Definitive_endoderm
Upp1	1.05272	0.754	0.119	4.89586e-88	Definitive_endoderm
Hhex	0.726625	0.462	0.047	1.4655e-70	Definitive_endoderm
Krt8	1.02302	0.754	0.148	3.9928e-70	Definitive_endoderm
Lefty1	0.683362	0.338	0.025	2.00994e-64	Definitive_endoderm
Emb	1.09171	0.992	0.777	3.04803e-52	Definitive_endoderm
Pga5	0.280189	0.146	0.003	3.8353e-51	Definitive_endoderm
Lhx1os	0.66428	0.477	0.071	3.96088e-50	Definitive_endoderm
Cfc1	0.65563	0.423	0.057	1.88173e-49	Definitive_endoderm
Sfrp1	0.686617	0.408	0.055	9.8669e-48	Definitive_endoderm
Shisa2	0.599556	0.362	0.048	6.06557e-43	Definitive_endoderm
Cd24a	1.0151	0.954	0.579	1.3024e-42	Definitive_endoderm
Zc3hav1	0.512246	0.362	0.049	3.968e-40	Definitive_endoderm
Amot	1.01446	0.762	0.259	7.99738e-39	Definitive_endoderm
Sema6d	0.33794	0.208	0.015	6.34974e-38	Definitive_endoderm
Foxa2	0.645636	0.438	0.078	1.38766e-37	Definitive_endoderm
Lhx1	0.823296	0.677	0.185	3.33102e-37	Definitive_endoderm
Dkk1	0.786256	0.285	0.033	3.77876e-37	Definitive_endoderm
Fgf8	0.853059	0.831	0.318	3.96511e-37	Definitive_endoderm
Flt1	0.480419	0.338	0.049	3.38452e-35	Definitive_endoderm
Krt18	0.776124	0.708	0.228	2.86434e-34	Definitive_endoderm
Ctsc	0.730481	0.577	0.153	4.24138e-33	Definitive_endoderm
Fzd5	0.47429	0.285	0.037	4.93002e-32	Definitive_endoderm
Gsc	0.706216	0.477	0.105	5.27124e-32	Definitive_endoderm
Slc16a1	0.910781	0.762	0.326	6.41925e-32	Definitive_endoderm
Ovol2	0.360898	0.208	0.021	5.74766e-29	Definitive_endoderm
Gpc4	0.350317	0.231	0.028	7.28968e-27	Definitive_endoderm
Gata6	0.624178	0.523	0.145	1.49675e-26	Definitive_endoderm
Fzd8	0.259305	0.169	0.015	1.55882e-25	Definitive_endoderm
Samd3	0.256629	0.154	0.012	1.59139e-25	Definitive_endoderm
Kit	0.304095	0.192	0.022	1.85638e-23	Definitive_endoderm
Trh	1.11822	0.685	0.291	2.00254e-23	Definitive_endoderm
Dgkk	0.351669	0.231	0.034	5.33934e-22	Definitive_endoderm
Calm1	0.509669	0.962	0.884	1.6142e-21	Definitive_endoderm
Tcf7l2	0.568883	0.492	0.154	3.71387e-21	Definitive_endoderm
Cdh2	0.569702	0.508	0.161	1.34871e-20	Definitive_endoderm
Slc25a4	0.565246	0.946	0.633	1.46095e-20	Definitive_endoderm
Manf	0.693295	0.954	0.785	1.9147e-20	Definitive_endoderm
Cldn6	0.591676	0.569	0.207	6.45687e-20	Definitive_endoderm
Perp	0.318636	0.215	0.034	6.98093e-19	Definitive_endoderm
Car2	0.634679	0.738	0.372	2.14039e-18	Definitive_endoderm
Larp7	0.638843	0.892	0.618	4.13926e-18	Definitive_endoderm
Mest	0.665488	0.585	0.227	3.18455e-17	Definitive_endoderm
Cyb5a	0.578706	0.9	0.641	1.0365e-16	Definitive_endoderm
Tmsb10	0.266409	1	0.996	1.06921e-16	Definitive_endoderm
Atp8a1	0.268668	0.185	0.027	1.26662e-16	Definitive_endoderm
Pkdcc	0.510046	0.3	0.072	2.54354e-16	Definitive_endoderm
Cst3	0.588261	0.808	0.471	1.03536e-15	Definitive_endoderm
Car4	0.570032	0.892	0.656	3.39311e-15	Definitive_endoderm
Lrpap1	0.396271	0.423	0.133	8.83779e-15	Definitive_endoderm
Sat1	0.3795	0.3	0.081	3.11548e-13	Definitive_endoderm
Cald1	0.495857	0.431	0.157	2.29879e-12	Definitive_endoderm
Stmn1	0.419075	0.969	0.864	1.50727e-10	Definitive_endoderm
H2afy2	0.454034	0.438	0.176	1.56527e-10	Definitive_endoderm
Npm3	0.364634	0.977	0.874	1.58204e-10	Definitive_endoderm
Slc2a3	0.522936	0.669	0.368	1.7005e-10	Definitive_endoderm
Hes1	0.489311	0.962	0.762	1.8167e-10	Definitive_endoderm
Cystm1	0.268226	0.208	0.048	2.42944e-10	Definitive_endoderm
Tspan7	0.357	0.323	0.108	6.96544e-10	Definitive_endoderm
Cyp26a1	0.43709	0.485	0.205	1.07431e-09	Definitive_endoderm
Fgf5	0.419014	0.638	0.324	2.13415e-09	Definitive_endoderm
Plekha8	0.266643	0.238	0.065	2.92596e-09	Definitive_endoderm
Bambi	0.36128	0.354	0.129	6.0718e-09	Definitive_endoderm
Tnfrsf12a	0.255246	0.162	0.034	2.09968e-08	Definitive_endoderm
Fam213a	0.436206	0.331	0.123	5.26772e-08	Definitive_endoderm
Flrt3	0.250304	0.185	0.046	9.64509e-08	Definitive_endoderm
Mdk	0.288407	0.992	0.954	1.19549e-07	Definitive_endoderm
N4bp2	0.307658	0.308	0.109	1.28019e-07	Definitive_endoderm
Nptx2	0.256193	0.162	0.037	1.62718e-07	Definitive_endoderm
Jarid2	0.31334	0.508	0.239	7.50144e-07	Definitive_endoderm
Txndc12	0.328208	0.446	0.208	2.24243e-06	Definitive_endoderm
Lamb1	0.25673	0.246	0.081	2.36683e-06	Definitive_endoderm
Spink1	1.00887	0.792	0.693	2.54631e-06	Definitive_endoderm
Creld2	0.429212	0.454	0.22	3.36093e-06	Definitive_endoderm
Ddx3y	0.26763	0.315	0.12	3.9285e-06	Definitive_endoderm
Cd9	0.294484	0.369	0.158	9.0267e-06	Definitive_endoderm
Spint2	0.339473	0.562	0.301	1.37604e-05	Definitive_endoderm
Pdia6	0.418508	0.854	0.674	1.83691e-05	Definitive_endoderm
Bmp2	0.266676	0.223	0.074	2.40783e-05	Definitive_endoderm
Fth1.1	0.278099	0.985	0.948	3.92875e-05	Definitive_endoderm
Calr	0.368136	0.862	0.671	4.64734e-05	Definitive_endoderm
Tmeff1	0.278393	0.5	0.255	7.56189e-05	Definitive_endoderm
Zic3	0.330646	0.385	0.178	7.83385e-05	Definitive_endoderm
Tdgf1	0.364428	0.738	0.487	0.000181015	Definitive_endoderm
Arhgef26	0.257693	0.192	0.063	0.000207716	Definitive_endoderm
Hsp90b1	0.346025	0.915	0.829	0.000208245	Definitive_endoderm
Otx2	0.366712	0.477	0.272	0.000372946	Definitive_endoderm
Grb10	0.341792	0.6	0.361	0.000417719	Definitive_endoderm
Commd3	0.252212	0.3	0.127	0.000538886	Definitive_endoderm
Tnks	0.254586	0.292	0.125	0.000595972	Definitive_endoderm
Fkbp11	0.374472	0.531	0.328	0.000678071	Definitive_endoderm
S100a10	0.315893	0.615	0.368	0.00113777	Definitive_endoderm
Hspa5	0.359248	0.831	0.712	0.00128133	Definitive_endoderm
Asb4	0.307184	0.285	0.126	0.00257013	Definitive_endoderm
Sdf2l1	0.31523	0.462	0.252	0.00294334	Definitive_endoderm
Sgk1	0.306848	0.446	0.247	0.00411343	Definitive_endoderm
Cited2	0.299444	0.423	0.231	0.00660323	Definitive_endoderm
Pls3	0.294711	0.415	0.239	0.0138098	Definitive_endoderm
Polr2h	0.251719	0.762	0.612	0.0329412	Definitive_endoderm
Aatf	0.27898	0.231	0.101	0.0353511	Definitive_endoderm
Sall1	0.252571	0.346	0.182	0.0483862	Definitive_endoderm
Id3	0.258342	0.792	0.625	0.0595575	Definitive_endoderm
Ndufb4	0.25323	0.608	0.399	0.0740195	Definitive_endoderm
Bet1	0.286314	0.538	0.341	0.075073	Definitive_endoderm
Rnf5	0.257424	0.446	0.262	0.140123	Definitive_endoderm
Spcs2	0.259383	0.938	0.848	0.169374	Definitive_endoderm
Pdia3	0.270113	0.862	0.663	0.178772	Definitive_endoderm
Cldn7	0.298458	0.323	0.177	0.202316	Definitive_endoderm
1110017D15Rik	1.36735	0.586	0.006	2.27646e-215	Node
Foxj1	1.21466	0.552	0.009	5.30517e-164	Node
Pifo	1.27242	0.534	0.012	1.50435e-137	Node
Riiad1	1.30015	0.5	0.018	1.2689e-101	Node
Dnajb13	0.546803	0.19	0.001	4.866e-79	Node
1700016K19Rik	0.795537	0.293	0.008	4.55e-68	Node
Enkur	0.614854	0.224	0.003	4.55207e-67	Node
Tekt1	0.51148	0.224	0.004	1.42169e-63	Node
Chrd	0.799242	0.345	0.017	5.30192e-53	Node
Cfap53	0.322725	0.121	0	3.35527e-51	Node
Tekt2	0.447139	0.155	0.002	1.78054e-47	Node
Fam183b	0.334654	0.121	0.001	5.19604e-45	Node
Efcab10	1.28752	0.517	0.055	2.37686e-44	Node
Dynlrb2	0.474437	0.155	0.003	5.87698e-44	Node
Tppp3	0.484716	0.155	0.003	5.99931e-44	Node
Cfap206	0.308231	0.103	0	1.65722e-42	Node
2410004P03Rik	0.5169	0.224	0.008	8.67185e-42	Node
Krt7	0.856111	0.362	0.027	1.22684e-40	Node
Rsph9	0.5174	0.172	0.004	7.64105e-40	Node
Calca	0.994068	0.431	0.041	5.49096e-39	Node
Noto	0.353032	0.138	0.003	1.27279e-36	Node
9530026P05Rik	0.449243	0.155	0.004	9.61203e-36	Node
Nme5	0.685314	0.276	0.018	3.07439e-33	Node
Cfap126	0.614959	0.172	0.007	1.86876e-29	Node
Tmem107	1.22665	0.741	0.189	6.71494e-29	Node
Apela	1.5475	0.586	0.121	3.59514e-26	Node
Capsl	0.841714	0.362	0.043	2.59024e-25	Node
1700007K13Rik	0.636758	0.224	0.016	3.32176e-24	Node
Ccno	0.327181	0.121	0.004	4.75019e-23	Node
Rsph4a	0.309384	0.103	0.003	7.60647e-23	Node
Mlf1	0.877223	0.431	0.071	5.99069e-22	Node
Spa17	0.600025	0.276	0.03	1.03348e-19	Node
Ccpg1os	0.88982	0.362	0.059	1.69635e-17	Node
Larp7	1.13185	0.914	0.626	2.74519e-17	Node
Ndrg1	0.500631	0.207	0.021	1.73847e-15	Node
Samd3	0.48396	0.172	0.016	1.27549e-13	Node
Oscp1	0.424829	0.138	0.011	2.23288e-12	Node
Foxa2	0.878686	0.397	0.09	5.57948e-12	Node
Iqcg	0.280111	0.103	0.006	8.98118e-12	Node
Cstb	0.894328	0.845	0.507	4.47433e-11	Node
Atpif1	0.440607	1	0.985	3.2663e-10	Node
Mvb12b	0.664971	0.224	0.036	1.88074e-09	Node
Saxo2	0.335051	0.138	0.015	1.69584e-08	Node
Tomm7	0.410311	1	0.986	2.45552e-08	Node
Adamts9	0.540904	0.276	0.059	4.51108e-08	Node
B9d1	0.74222	0.569	0.258	1.99414e-07	Node
Itm2b	0.76603	0.586	0.307	5.7567e-06	Node
Nsmf	0.26623	0.103	0.011	8.03833e-06	Node
Ift22	0.599867	0.293	0.078	9.58757e-06	Node
Ccdc34	0.568944	0.776	0.472	1.12964e-05	Node
Rfx3	0.552014	0.293	0.081	1.58939e-05	Node
Gas2l1	0.279965	0.121	0.015	1.61891e-05	Node
Grcc10	0.530014	0.362	0.118	3.29793e-05	Node
Morn2	0.48078	0.241	0.059	6.44001e-05	Node
Tmsb4x	0.701232	0.672	0.409	0.000101171	Node
Car4	0.851272	0.81	0.666	0.000121491	Node
Med31	0.687233	0.466	0.208	0.000214152	Node
H2afv	0.541612	0.948	0.909	0.000297315	Node
Map1lc3b	0.584393	0.845	0.711	0.000414245	Node
Malat1	0.557295	0.983	0.953	0.00048101	Node
Bbs5	0.494153	0.293	0.091	0.00055472	Node
Lztfl1	0.696473	0.362	0.143	0.00110672	Node
Mdk	0.360532	1	0.955	0.00113226	Node
Gm1673	0.533842	0.345	0.125	0.00115244	Node
Cthrc1	0.524921	0.362	0.14	0.00194407	Node
Upp1	0.596838	0.379	0.148	0.00205254	Node
Pih1d2	0.330958	0.138	0.025	0.00242026	Node
Tagln2	0.77148	0.466	0.238	0.00251733	Node
Dact1	0.55245	0.293	0.099	0.00315539	Node
Cep162	0.269963	0.121	0.02	0.00430167	Node
Pkig	0.660637	0.569	0.335	0.00614764	Node
Ap1s3	0.486446	0.293	0.106	0.0109693	Node
Dap	0.387421	0.224	0.065	0.0146102	Node
Stk26	0.398579	0.155	0.035	0.0157529	Node
Epha2	0.512756	0.241	0.077	0.0211979	Node
Trh	0.669295	0.534	0.307	0.0371398	Node
Mest	0.674709	0.448	0.242	0.0679619	Node
Stx7	0.438495	0.362	0.161	0.0684975	Node
B9d2	0.351228	0.19	0.054	0.0705561	Node
Ift57	0.350699	0.19	0.054	0.0771388	Node
Dync2li1	0.375281	0.121	0.025	0.0830104	Node
Psmb6	0.260484	0.983	0.932	0.107501	Node
Casp6	0.545506	0.328	0.141	0.113502	Node
Mxi1	0.25362	0.121	0.025	0.124794	Node
Rpgr	0.342625	0.19	0.056	0.160035	Node
Sepp1	0.409872	0.224	0.075	0.198357	Node
Wdfy1	0.325061	0.138	0.033	0.206076	Node
Cox17	0.403367	0.897	0.77	0.221219	Node
Crip2	0.520077	0.552	0.361	0.2367	Node
Adam19	0.380791	0.241	0.087	0.252732	Node
Cdk2ap2	0.644511	0.431	0.242	0.270229	Node
Plxna2	0.264514	0.121	0.027	0.270794	Node
Polr2h	0.4828	0.724	0.617	0.33974	Node
Fam210b	0.331461	0.19	0.059	0.346685	Node
Usmg5	0.257774	0.966	0.986	0.368556	Node
Uqcrb	0.319166	1	0.988	0.39363	Node
Dgkk	0.251876	0.155	0.042	0.396851	Node
Irak1bp1	0.365771	0.259	0.099	0.413024	Node
Sprr2a3	1.10521	0.346	0	1.04323e-158	PGC
Ifitm3	2.13105	0.692	0.105	7.9664e-21	PGC
Cdx2	0.812556	0.231	0.011	1.82554e-18	PGC
Phlda2	1.63505	0.923	0.463	1.23107e-07	PGC
Dppa3	0.409367	0.115	0.006	4.71576e-07	PGC
Mxd3	0.414288	0.115	0.007	2.0373e-05	PGC
Ifitm1	1.72957	0.769	0.4	4.36453e-05	PGC
S100a10	1.21849	0.769	0.377	5.48982e-05	PGC
Tdrd5	0.403217	0.115	0.009	0.000736788	PGC
Prdm1	0.424823	0.154	0.016	0.00162837	PGC
Psme2	1.36829	0.731	0.423	0.00189781	PGC
Tfap2c	0.780894	0.154	0.017	0.00356804	PGC
Mtrf1	0.40814	0.154	0.019	0.0101896	PGC
Sct	0.324582	0.115	0.011	0.0174363	PGC
Zfand6	0.856047	0.769	0.529	0.0220983	PGC
Rspo3	1.01042	0.346	0.093	0.0256774	PGC
Ifitm2	0.869103	0.923	0.827	0.0289959	PGC
S100a11	0.911717	0.385	0.117	0.0324828	PGC
T	0.920399	0.462	0.168	0.0832221	PGC
Tmem185a	0.685726	0.269	0.062	0.0921501	PGC
mt-Cytb	0.433559	1	0.958	0.163454	PGC
Id1	0.798166	0.615	0.302	0.211805	PGC
Dlk1	0.34728	0.115	0.013	0.225362	PGC
Irgm1	0.538757	0.154	0.024	0.408484	PGC
Ubb	0.634541	0.989	0.998	2.8379e-52	Misc
Rpl35	0.27584	1	1	1.83875e-26	Misc
Prdx1	0.353577	1	1	6.7111e-19	Misc
Ftl1	0.337957	1	1	2.54273e-13	Misc
Cox7c	0.256253	0.994	0.999	1.22431e-10	Misc
Ndufa4	0.332213	0.949	0.99	4.82464e-07	Misc
Eif5a	0.256863	0.961	0.996	6.874e-07	Misc
Cycs	0.34909	0.91	0.98	2.35658e-06	Misc
Ndufc1	0.317843	0.854	0.967	5.58017e-06	Misc
Cox6c	0.293109	0.91	0.982	2.38426e-05	Misc
Eno1	0.361808	0.888	0.978	5.35076e-05	Misc
Spink1	0.397372	0.326	0.729	5.59157e-05	Misc
Atp5k	0.286434	0.944	0.993	0.00034302	Misc
Rpl5	0.290321	0.899	0.983	0.000364432	Misc
Atpif1	0.26364	0.927	0.991	0.000597581	Misc
Atp5j2	0.326248	0.904	0.966	0.000662758	Misc
Apoe	0.265188	0.197	0.493	0.00101543	Misc
Mrpl42	0.314007	0.904	0.971	0.00123822	Misc
Snrpd3	0.372871	0.747	0.897	0.00512517	Misc
Park7	0.274053	0.843	0.957	0.00917266	Misc
Cox7b	0.375598	0.764	0.941	0.0111174	Misc
Uqcr10	0.269428	0.893	0.975	0.017508	Misc
Atp5o	0.322543	0.798	0.93	0.0180971	Misc
Ube2s	0.299757	0.826	0.967	0.067176	Misc
Atp5j	0.263545	0.848	0.972	0.108618	Misc
Ndufab1	0.307197	0.747	0.893	0.141465	Misc
Slirp	0.296327	0.815	0.928	0.15896	Misc
Eif2s2	0.306579	0.893	0.973	0.204889	Misc
Pomp	0.252047	0.809	0.93	0.265652	Misc
Eif4ebp1	0.364524	0.68	0.823	0.482538	Misc

## Sheet: Fig. 6C
Figure 9C	Clustering of the OB-EB datasets, four TnEGP-CreERT2/+ R26Rtdtomato/tdtomat embryos at the OB-EB stages (shown in A)
gene	avg_logFC	pct.1	pct.2	p_val_adj	Identity	avg_logFC: log fold-change of the average expression between the two groups. Positive values indicate that the feature is more highly expressed in the first group relative to the second group, where the first group is the cluster of interest and the second group are all the other clusters within the experiment.
Dnmt3b	1.20134	0.885	0.473	2.13337e-224	Epiblast	pct.1: percentage of cells in cluster of interest expressing the gene.
Pim2	1.17357	0.575	0.097	4.93045e-184	Epiblast	pct.2: percentage of cells expressing the gene in all the other clusters but not in the cluster of interest.
Pou3f1	1.16161	0.499	0.068	1.00047e-164	Epiblast	p_val_adj: p value adjusted using the bonferroni multiple testing correction
Pou5f1	0.870451	0.83	0.436	3.8235e-149	Epiblast
Utf1	1.06991	0.438	0.057	4.60233e-141	Epiblast
Sox2	0.855476	0.317	0.032	4.53863e-103	Epiblast		Cell number
Epcam	0.705666	0.488	0.183	1.23359e-74	Epiblast	Epiblast	1227
Slc7a3	0.583915	0.215	0.022	2.54621e-64	Epiblast	Primitive_Streak	252
Snrpn	0.573227	0.722	0.492	1.37759e-58	Epiblast	Nascent_Mesoderm	720
Chchd10	0.628883	0.373	0.125	1.07805e-57	Epiblast	LPM_ExMesoderm	429
Psip1	0.467804	0.8	0.63	2.09668e-50	Epiblast	Endothelial_Blood	142
Calm2	0.275713	0.987	0.979	1.12888e-48	Epiblast	Definitive_endoderm	190
Wfdc2	0.577824	0.307	0.098	8.59335e-48	Epiblast	Node	66
Bex1	0.472112	0.633	0.391	5.17098e-44	Epiblast	Misc	346
Gng3	0.494863	0.256	0.072	1.65681e-41	Epiblast
Zfp462	0.417547	0.17	0.026	4.81219e-41	Epiblast
Tpd52	0.518908	0.293	0.108	9.04328e-37	Epiblast
Pcsk1n	0.460359	0.23	0.068	9.45617e-35	Epiblast
Igfbp2	0.520506	0.432	0.228	1.10045e-34	Epiblast
Snhg14	0.52659	0.416	0.222	3.79694e-33	Epiblast
Rasgrp2	0.450297	0.298	0.121	2.45597e-31	Epiblast
1700019D03Rik	0.319686	0.124	0.018	3.47149e-29	Epiblast
G3bp2	0.463648	0.623	0.463	4.91149e-29	Epiblast
Mkrn1	0.486168	0.357	0.182	1.65374e-28	Epiblast
Cfl1	0.322619	0.982	0.969	1.55771e-27	Epiblast
Rian	0.466321	0.363	0.193	6.3586e-27	Epiblast
Rbpms2	0.452303	0.324	0.158	1.9028e-26	Epiblast
Gnai2	0.385789	0.631	0.464	1.10235e-25	Epiblast
Fam60a	0.35034	0.726	0.595	2.85156e-23	Epiblast
Syce2	0.4293	0.42	0.25	2.86569e-23	Epiblast
Cdh1	0.353172	0.204	0.073	3.83262e-23	Epiblast
Bex4	0.36758	0.543	0.366	4.18725e-23	Epiblast
Phc1	0.360871	0.186	0.063	2.00236e-22	Epiblast
L1td1	0.336068	0.137	0.034	3.60155e-22	Epiblast
Stxbp6	0.370776	0.323	0.168	2.17727e-21	Epiblast
Sema6a	0.350865	0.216	0.087	4.40387e-21	Epiblast
Meg3	0.402646	0.312	0.167	5.40631e-20	Epiblast
Zic5	0.378362	0.363	0.21	1.36076e-19	Epiblast
Lpar4	0.383211	0.323	0.179	1.58915e-18	Epiblast
Cldn7	0.319436	0.14	0.043	3.89834e-18	Epiblast
Sall2	0.317043	0.167	0.06	6.02606e-18	Epiblast
Lpl	0.286063	0.126	0.036	1.7372e-17	Epiblast
Gm13075	0.66065	0.651	0.531	5.57458e-17	Epiblast
Id2	0.363767	0.256	0.128	1.13337e-16	Epiblast
Sms	0.273752	0.764	0.639	1.80655e-16	Epiblast
Ptn	0.265444	0.126	0.037	4.16047e-16	Epiblast
Bst2	0.288892	0.157	0.057	8.17009e-16	Epiblast
Mt1	0.376352	0.316	0.181	8.39279e-16	Epiblast
Arl4c	0.287279	0.167	0.066	3.85503e-15	Epiblast
Pdzd4	0.268045	0.123	0.038	6.34345e-15	Epiblast
Slc1a3	0.278496	0.14	0.05	1.61777e-14	Epiblast
Amt	0.399872	0.399	0.266	3.07956e-14	Epiblast
Ldhb	0.320398	0.359	0.227	1.16945e-12	Epiblast
Pls3	0.331538	0.259	0.146	1.73725e-12	Epiblast
Gldc	0.27099	0.178	0.08	2.0572e-12	Epiblast
Acsl4	0.280877	0.147	0.06	4.4766e-12	Epiblast
Slamf1	0.368436	0.352	0.229	6.98488e-12	Epiblast
Tgif1	0.33157	0.434	0.314	7.03736e-12	Epiblast
Fabp5	0.328816	0.385	0.263	1.63699e-11	Epiblast
Loxl2	0.439394	0.665	0.557	1.87331e-11	Epiblast
Myl12b	0.306644	0.342	0.22	2.02807e-11	Epiblast
Dnmt3a	0.270811	0.185	0.09	5.1848e-11	Epiblast
Spint2	0.285851	0.237	0.132	1.71035e-10	Epiblast
1810037I17Rik	0.268396	0.632	0.54	4.7868e-10	Epiblast
Pdpn	0.320674	0.224	0.126	5.90969e-10	Epiblast
Stmn2	0.28131	0.146	0.065	6.01444e-10	Epiblast
Bnip3	0.283656	0.324	0.216	7.46306e-10	Epiblast
Jmjd1c	0.270761	0.183	0.096	4.46473e-09	Epiblast
Otx2	0.262676	0.17	0.085	5.67755e-09	Epiblast
Dqx1	0.703268	0.418	0.325	1.39475e-08	Epiblast
Crip1	0.263076	0.28	0.176	1.86323e-08	Epiblast
Wdr76	0.274474	0.21	0.119	1.86346e-08	Epiblast
Rif1	0.27779	0.377	0.272	2.52152e-08	Epiblast
Atp6v1f	0.252744	0.628	0.543	1.0125e-07	Epiblast
Spry2	0.292062	0.525	0.42	2.77984e-07	Epiblast
Apela	0.370062	0.197	0.112	3.19268e-07	Epiblast
Cdca7	0.282257	0.35	0.25	3.67383e-07	Epiblast
Stx3	0.268502	0.2	0.116	5.76742e-07	Epiblast
Exosc2	0.257188	0.635	0.56	7.17536e-07	Epiblast
Pten	0.275448	0.262	0.176	1.21312e-06	Epiblast
Zfp36l2	0.312313	0.378	0.298	2.1495e-06	Epiblast
Sp8	0.278822	0.254	0.168	8.54374e-06	Epiblast
Tnrc6c	0.251068	0.304	0.217	9.25739e-06	Epiblast
Skil	0.256519	0.362	0.272	1.00403e-05	Epiblast
Rangrf	0.256738	0.386	0.298	1.51437e-05	Epiblast
2010204K13Rik	0.26578	0.355	0.271	5.96412e-05	Epiblast
T	0.9619	0.59	0.169	5.14423e-45	Primitive Streak
Fst	0.968422	0.634	0.216	5.38024e-38	Primitive Streak
Frzb	0.794427	0.514	0.165	4.98688e-31	Primitive Streak
Gas1	0.686665	0.355	0.107	3.88482e-21	Primitive Streak
Apln	0.51983	0.246	0.058	1.03592e-18	Primitive Streak
Tceal8	0.564187	0.929	0.743	6.57599e-16	Primitive Streak
Mixl1	0.61051	0.295	0.091	1.1192e-15	Primitive Streak
Eomes	0.48881	0.355	0.132	2.9881e-13	Primitive Streak
Pmaip1	0.583735	0.612	0.35	1.52876e-10	Primitive Streak
Mesp1	0.53265	0.475	0.227	2.02354e-10	Primitive Streak
Cxx1a	0.524885	0.29	0.112	2.13815e-09	Primitive Streak
Sp8	0.539771	0.393	0.191	3.48238e-08	Primitive Streak
Fgf8	0.43695	0.355	0.159	7.73545e-08	Primitive Streak
Rbp1	0.482841	0.344	0.161	1.86444e-07	Primitive Streak
Rbbp7	0.397921	0.71	0.486	2.41303e-07	Primitive Streak
Meis2	0.38125	0.257	0.102	5.98049e-07	Primitive Streak
Tcea3	0.341042	0.224	0.09	5.10187e-05	Primitive Streak
Eif3e	0.297488	0.934	0.794	0.000318039	Primitive Streak
Sp5	0.263759	0.153	0.054	0.000492327	Primitive Streak
Tdgf1	0.285552	0.383	0.211	0.00143846	Primitive Streak
Ap3s1	0.33114	0.727	0.58	0.00512119	Primitive Streak
Ube2v2	0.269746	0.798	0.682	0.048411	Primitive Streak
Lef1	0.25578	0.415	0.265	0.0784625	Primitive Streak
Dusp6	0.251397	0.355	0.218	0.204556	Primitive Streak
Tspan13	0.288567	0.257	0.144	0.232866	Primitive Streak
Ppp2r1b	0.255809	0.251	0.139	0.233967	Primitive Streak
Sall3	0.285716	0.186	0.093	0.332225	Primitive Streak
Cited2	0.297837	0.486	0.348	0.339973	Primitive Streak
Phlda2	1.68894	0.986	0.561	7.52084e-178	LPM_ExMesoderm
Peg10	1.26733	0.559	0.119	4.30538e-118	LPM_ExMesoderm
Hand1	1.01901	0.392	0.048	5.27755e-111	LPM_ExMesoderm
Foxf1	0.761978	0.289	0.034	1.0856e-79	LPM_ExMesoderm
Ccnd2	0.865304	0.723	0.364	5.71512e-60	LPM_ExMesoderm
Pmp22	0.628617	0.205	0.027	9.51542e-51	LPM_ExMesoderm
H19	0.919737	0.536	0.222	9.40006e-50	LPM_ExMesoderm
Bmp4	0.496459	0.17	0.018	1.3561e-47	LPM_ExMesoderm
Tmsb10	0.301281	1	1	1.52297e-45	LPM_ExMesoderm
S100a10	0.769217	0.536	0.238	1.33696e-43	LPM_ExMesoderm
Tbx20	0.510837	0.198	0.032	3.97564e-41	LPM_ExMesoderm
Mest	0.788597	0.366	0.137	1.88552e-32	LPM_ExMesoderm
Zc3hav1	0.628949	0.261	0.074	1.55279e-30	LPM_ExMesoderm
Krt18	0.74921	0.403	0.169	2.07338e-30	LPM_ExMesoderm
Msx2	0.490135	0.179	0.036	1.10119e-29	LPM_ExMesoderm
Msx1	0.437775	0.159	0.028	9.02405e-29	LPM_ExMesoderm
Ifitm1	0.530094	0.711	0.443	3.53889e-27	LPM_ExMesoderm
Stard8	0.433599	0.149	0.027	2.49517e-26	LPM_ExMesoderm
Ahnak	0.426239	0.119	0.017	7.04439e-26	LPM_ExMesoderm
Ppic	0.593484	0.319	0.121	1.28382e-25	LPM_ExMesoderm
Gpc3	0.741017	0.559	0.34	1.93918e-25	LPM_ExMesoderm
Slc25a4	0.504422	0.662	0.434	8.52113e-24	LPM_ExMesoderm
Krt8	0.617409	0.284	0.111	3.27871e-21	LPM_ExMesoderm
Spin2c	0.355907	0.105	0.017	3.85126e-20	LPM_ExMesoderm
Amot	0.425564	0.531	0.301	5.35089e-19	LPM_ExMesoderm
Peg3	0.47168	0.639	0.432	1.87576e-18	LPM_ExMesoderm
Tmem88	0.375641	0.17	0.052	3.82531e-16	LPM_ExMesoderm
Fth1.1	0.384202	0.89	0.817	9.05954e-16	LPM_ExMesoderm
Kdr	0.439226	0.203	0.071	1.61139e-15	LPM_ExMesoderm
Cdh11	0.4068	0.212	0.078	3.68165e-15	LPM_ExMesoderm
Hmga2	0.460013	0.681	0.521	4.6383e-15	LPM_ExMesoderm
Mrps33	0.39444	0.744	0.605	1.19094e-14	LPM_ExMesoderm
Tbx3	0.3229	0.114	0.028	1.21713e-13	LPM_ExMesoderm
Rbms1	0.44995	0.429	0.262	9.53064e-13	LPM_ExMesoderm
Kdm6b	0.558751	0.431	0.278	1.85662e-12	LPM_ExMesoderm
S100a11	0.405794	0.259	0.122	1.82519e-11	LPM_ExMesoderm
Igfbp4	0.374125	0.238	0.106	2.15665e-11	LPM_ExMesoderm
Ngfrap1	0.339391	0.865	0.796	3.27483e-11	LPM_ExMesoderm
Hoxb3os	0.323596	0.105	0.027	3.32138e-11	LPM_ExMesoderm
Mdk	0.259783	0.932	0.909	2.65292e-10	LPM_ExMesoderm
Ptch1	0.422073	0.2	0.087	3.20657e-10	LPM_ExMesoderm
Actb	0.290978	1	0.999	4.08244e-10	LPM_ExMesoderm
Asb4	0.450851	0.259	0.128	1.15141e-09	LPM_ExMesoderm
Wls	0.459743	0.266	0.14	1.72476e-09	LPM_ExMesoderm
Csrp2	0.419299	0.221	0.103	1.83634e-09	LPM_ExMesoderm
Slc38a4	0.3994	0.235	0.114	2.18473e-09	LPM_ExMesoderm
Cdkn1c	0.373571	0.138	0.049	4.32381e-09	LPM_ExMesoderm
Serpinh1	0.433287	0.459	0.314	5.13429e-09	LPM_ExMesoderm
Rps6ka6	0.412778	0.408	0.268	1.93724e-08	LPM_ExMesoderm
Morc4	0.330223	0.117	0.039	6.82061e-08	LPM_ExMesoderm
Greb1l	0.33142	0.145	0.057	6.84886e-08	LPM_ExMesoderm
Hes1	0.391471	0.473	0.331	7.47015e-08	LPM_ExMesoderm
Dusp9	0.397829	0.177	0.083	1.14021e-06	LPM_ExMesoderm
Ets1	0.288851	0.107	0.037	1.53618e-06	LPM_ExMesoderm
Mum1l1	0.299733	0.142	0.059	1.96469e-06	LPM_ExMesoderm
Igsf3	0.258103	0.114	0.042	1.98519e-06	LPM_ExMesoderm
Tpm4	0.312179	0.671	0.585	6.71766e-06	LPM_ExMesoderm
Cited2	0.32322	0.462	0.339	1.5183e-05	LPM_ExMesoderm
Tpm1	0.364173	0.42	0.311	2.3461e-05	LPM_ExMesoderm
Tead1	0.338981	0.219	0.12	3.77428e-05	LPM_ExMesoderm
Zfand6	0.372428	0.599	0.542	4.3525e-05	LPM_ExMesoderm
Fn1	0.323743	0.417	0.289	4.74647e-05	LPM_ExMesoderm
Crabp1	0.36999	0.205	0.11	6.6459e-05	LPM_ExMesoderm
Fli1	1.02582	0.408	0.002	5.51315e-229	Endothelial_Blood
Lmo2	1.44966	0.599	0.019	1.31883e-226	Endothelial_Blood
Gadd45g	1.54102	0.669	0.054	2.66609e-151	Endothelial_Blood
Hapln1	0.770141	0.211	0.002	3.35711e-104	Endothelial_Blood
Phlda1	1.11598	0.5	0.051	2.31535e-91	Endothelial_Blood
Tal1	0.431834	0.183	0.003	2.24373e-81	Endothelial_Blood
Gata2	0.576599	0.211	0.006	5.12642e-81	Endothelial_Blood
Nrip3	0.478076	0.162	0.002	6.27493e-77	Endothelial_Blood
F2r	1.29167	0.669	0.129	8.99772e-74	Endothelial_Blood
Runx1	0.679758	0.275	0.016	3.06363e-70	Endothelial_Blood
Egfl7	1.19269	0.669	0.141	7.62838e-66	Endothelial_Blood
Cbfa2t3	0.396078	0.127	0.001	6.18585e-62	Endothelial_Blood
Myzap	0.344908	0.12	0.001	1.4733e-57	Endothelial_Blood
H19	1.18678	0.803	0.24	3.29304e-56	Endothelial_Blood
Zfp711	0.544757	0.211	0.014	9.10888e-50	Endothelial_Blood
Prkar2b	0.727646	0.317	0.035	9.70693e-50	Endothelial_Blood
Ramp2	0.633894	0.296	0.03	2.16637e-49	Endothelial_Blood
Rhoj	0.310107	0.106	0.002	1.93197e-43	Endothelial_Blood
Bmp2	0.757018	0.303	0.044	1.51786e-35	Endothelial_Blood
Gata1	0.314052	0.106	0.003	2.56499e-35	Endothelial_Blood
Kdr	0.902285	0.387	0.075	8.43769e-35	Endothelial_Blood
Tspan12	0.865304	0.366	0.071	6.16621e-33	Endothelial_Blood
Pfn1	0.365625	1	0.998	5.43815e-32	Endothelial_Blood
Gas7	0.350335	0.12	0.007	8.73222e-29	Endothelial_Blood
Hhex	0.553735	0.261	0.04	3.56864e-28	Endothelial_Blood
Rspo3	0.793329	0.373	0.092	1.54668e-24	Endothelial_Blood
Rnd2	0.467374	0.155	0.016	1.03376e-23	Endothelial_Blood
Kalrn	0.407664	0.176	0.021	2.51716e-23	Endothelial_Blood
Crip2	0.760335	0.606	0.234	1.12867e-22	Endothelial_Blood
Fth1.1	0.598582	0.972	0.82	1.81029e-21	Endothelial_Blood
Cited2	0.897225	0.669	0.341	3.34247e-20	Endothelial_Blood
Igfbp4	0.776727	0.387	0.111	5.18553e-20	Endothelial_Blood
Ppic	0.628873	0.43	0.135	2.31757e-19	Endothelial_Blood
Flt1	0.449611	0.19	0.03	1.33736e-18	Endothelial_Blood
Rbm38	0.438609	0.232	0.044	2.18985e-18	Endothelial_Blood
Serpinh1	0.671166	0.683	0.318	4.39678e-18	Endothelial_Blood
Fam212a	0.476918	0.275	0.061	7.00742e-18	Endothelial_Blood
Fgf3	0.695283	0.324	0.089	8.06082e-17	Endothelial_Blood
Nrgn	0.321156	0.12	0.013	2.09769e-16	Endothelial_Blood
Lifr	0.396234	0.254	0.056	3.24747e-16	Endothelial_Blood
Abcb10	0.300807	0.113	0.012	1.37162e-15	Endothelial_Blood
Phf6	0.685972	0.479	0.191	1.47853e-15	Endothelial_Blood
Junb	0.377769	0.176	0.031	2.16612e-14	Endothelial_Blood
B4galt6	0.48127	0.261	0.065	2.92335e-14	Endothelial_Blood
Gyg	0.524559	0.268	0.069	4.18017e-14	Endothelial_Blood
Fbn2	0.497535	0.218	0.049	5.30671e-14	Endothelial_Blood
Igf2	0.455947	0.148	0.023	5.34971e-14	Endothelial_Blood
Efnb2	0.507429	0.282	0.076	5.79225e-14	Endothelial_Blood
Slc25a4	0.584754	0.754	0.452	4.58623e-13	Endothelial_Blood
Fn1	0.535598	0.627	0.292	7.32506e-13	Endothelial_Blood
Timm10	0.623303	0.493	0.209	9.8188e-13	Endothelial_Blood
Cd59a	0.377457	0.169	0.032	1.18515e-12	Endothelial_Blood
Clic1	0.654996	0.465	0.198	1.7134e-12	Endothelial_Blood
Zc3hav1	0.488073	0.303	0.09	4.47736e-12	Endothelial_Blood
Fkbp1a	0.433475	0.937	0.837	7.03458e-12	Endothelial_Blood
Tacc1	0.594913	0.345	0.117	7.864e-12	Endothelial_Blood
4921524J17Rik	0.543522	0.472	0.201	2.30821e-11	Endothelial_Blood
Dcaf12l1	0.311473	0.134	0.023	8.06165e-11	Endothelial_Blood
Col4a1	0.44149	0.239	0.066	8.61627e-11	Endothelial_Blood
Cyr61	0.33068	0.134	0.024	4.37393e-10	Endothelial_Blood
Myc	0.340691	0.183	0.042	4.67324e-10	Endothelial_Blood
Ccnd2	0.575922	0.697	0.401	5.27928e-10	Endothelial_Blood
Cycs	0.455949	0.958	0.897	8.48165e-10	Endothelial_Blood
Myo10	0.487983	0.303	0.104	1.16059e-09	Endothelial_Blood
Akt1	0.337047	0.176	0.04	1.23589e-09	Endothelial_Blood
Dusp3	0.280719	0.113	0.018	3.33102e-09	Endothelial_Blood
Sh3bgrl3	0.52633	0.648	0.373	4.53489e-09	Endothelial_Blood
Prkab1	0.37481	0.162	0.036	4.8007e-09	Endothelial_Blood
Pcgf5	0.356731	0.197	0.053	1.67448e-08	Endothelial_Blood
Mest	0.465821	0.387	0.159	1.85599e-08	Endothelial_Blood
Vcan	0.276988	0.127	0.025	3.59715e-08	Endothelial_Blood
Rap1b	0.562266	0.732	0.516	3.82156e-08	Endothelial_Blood
Stard8	0.31349	0.162	0.039	8.99673e-08	Endothelial_Blood
Fgf13	0.37468	0.176	0.046	1.23064e-07	Endothelial_Blood
Unc5c	0.271304	0.12	0.023	1.57262e-07	Endothelial_Blood
Itm2a	0.489366	0.31	0.12	1.6456e-07	Endothelial_Blood
Apoe	0.460327	0.634	0.37	2.69147e-07	Endothelial_Blood
S100a10	0.503886	0.514	0.269	3.22597e-07	Endothelial_Blood
Baz1a	0.31031	0.197	0.057	4.22887e-07	Endothelial_Blood
Srm	0.484412	0.739	0.553	6.44713e-07	Endothelial_Blood
Cobll1	0.274701	0.113	0.022	7.66205e-07	Endothelial_Blood
Ets1	0.258622	0.162	0.042	8.97485e-07	Endothelial_Blood
Zeb2	0.437902	0.254	0.091	1.00583e-06	Endothelial_Blood
Kdelr2	0.478374	0.585	0.347	4.46985e-06	Endothelial_Blood
Rap1a	0.584585	0.472	0.264	4.4907e-06	Endothelial_Blood
Amot	0.45944	0.549	0.323	6.9164e-06	Endothelial_Blood
Ddah2	0.412499	0.232	0.083	8.16687e-06	Endothelial_Blood
Nuak1	0.363438	0.155	0.043	9.80487e-06	Endothelial_Blood
Scoc	0.426963	0.507	0.295	5.04165e-05	Endothelial_Blood
Rasgrp2	0.493926	0.38	0.183	5.91283e-05	Endothelial_Blood
Cer1	2.04614	0.7	0.021	0	Definitive_endoderm
Sox17	1.17105	0.479	0.01	5.71502e-227	Definitive_endoderm
Hhex	0.85363	0.363	0.029	5.61204e-90	Definitive_endoderm
Shisa2	0.858008	0.368	0.031	1.37406e-87	Definitive_endoderm
Trh	1.20898	0.505	0.098	7.60098e-62	Definitive_endoderm
Sfrp1	0.840951	0.332	0.038	4.41853e-61	Definitive_endoderm
Fzd5	0.557419	0.221	0.015	3.6901e-59	Definitive_endoderm
Upp1	0.756371	0.347	0.046	1.06402e-56	Definitive_endoderm
Prdm1	0.319404	0.132	0.003	3.3439e-55	Definitive_endoderm
Foxa2	0.521387	0.232	0.02	9.06393e-51	Definitive_endoderm
Amot	1.45007	0.732	0.307	3.95758e-50	Definitive_endoderm
Cd24a	1.05783	0.895	0.603	2.02982e-47	Definitive_endoderm
Emb	0.995132	0.921	0.697	2.87885e-47	Definitive_endoderm
Krt8	0.793064	0.489	0.111	1.92413e-46	Definitive_endoderm
Slc16a1	1.18043	0.616	0.203	8.25607e-46	Definitive_endoderm
Dgkk	0.571755	0.263	0.032	5.68758e-45	Definitive_endoderm
Krt18	0.942832	0.574	0.177	8.96657e-39	Definitive_endoderm
Gsc	0.505974	0.195	0.02	5.57978e-37	Definitive_endoderm
Lhx1os	0.674724	0.337	0.066	1.31589e-35	Definitive_endoderm
Ap1s3	0.682653	0.342	0.073	8.91025e-34	Definitive_endoderm
Lhx1	0.867333	0.589	0.193	1.14758e-33	Definitive_endoderm
Mecom	0.304541	0.137	0.01	2.49765e-33	Definitive_endoderm
Car2	0.709213	0.458	0.136	5.72025e-30	Definitive_endoderm
Foxa1	0.327532	0.121	0.008	8.77369e-30	Definitive_endoderm
Dkk1	0.378172	0.142	0.013	6.25865e-29	Definitive_endoderm
Six3	0.292626	0.116	0.008	1.92142e-27	Definitive_endoderm
Slc2a3	0.855134	0.568	0.227	4.42622e-27	Definitive_endoderm
Rabgap1l	0.307896	0.116	0.009	7.25291e-26	Definitive_endoderm
Spink1	2.34698	0.832	0.655	3.36947e-25	Definitive_endoderm
Ctsc	0.62202	0.268	0.059	6.1117e-24	Definitive_endoderm
Atp8a1	0.295242	0.137	0.017	4.40102e-21	Definitive_endoderm
Kit	0.319283	0.121	0.013	6.22187e-21	Definitive_endoderm
Tcf7l2	0.733277	0.521	0.225	1.20672e-19	Definitive_endoderm
Jag1	0.626758	0.3	0.081	1.88469e-19	Definitive_endoderm
Nptx2	0.326285	0.137	0.019	7.17351e-19	Definitive_endoderm
Tspan7	0.487302	0.237	0.056	2.03758e-18	Definitive_endoderm
Kitl	0.401846	0.147	0.024	2.55602e-17	Definitive_endoderm
Cfc1	0.45301	0.247	0.063	2.40083e-16	Definitive_endoderm
Gpc4	0.36336	0.137	0.022	8.6057e-16	Definitive_endoderm
Flrt3	0.351075	0.163	0.033	2.5638e-14	Definitive_endoderm
Cldn6	0.47794	0.268	0.081	7.29079e-14	Definitive_endoderm
Fgf5	0.569685	0.421	0.18	1.25741e-12	Definitive_endoderm
Asb4	0.473509	0.353	0.133	2.20097e-12	Definitive_endoderm
Gata6	0.37154	0.253	0.079	8.11156e-12	Definitive_endoderm
Elmo1	0.309676	0.158	0.036	1.58706e-11	Definitive_endoderm
Cystm1	0.275464	0.111	0.019	2.88538e-11	Definitive_endoderm
Fth1.1	0.495339	0.916	0.821	7.37232e-11	Definitive_endoderm
Cdh2	0.472718	0.458	0.215	1.23882e-10	Definitive_endoderm
Stk26	0.292861	0.137	0.03	3.31007e-10	Definitive_endoderm
Slc25a4	0.467938	0.721	0.45	3.74396e-10	Definitive_endoderm
Hdac6	0.293345	0.147	0.035	9.61581e-10	Definitive_endoderm
Flt1	0.323499	0.137	0.031	1.48687e-09	Definitive_endoderm
Calm1	0.442641	0.805	0.684	1.58332e-09	Definitive_endoderm
Cd9	0.326983	0.205	0.061	1.82112e-09	Definitive_endoderm
H2afy2	0.395801	0.332	0.135	3.02009e-09	Definitive_endoderm
Grb10	0.583939	0.511	0.302	5.48485e-09	Definitive_endoderm
Plekha8	0.297138	0.174	0.049	6.66338e-09	Definitive_endoderm
Bmp2	0.345774	0.174	0.049	7.71886e-09	Definitive_endoderm
Car4	0.517634	0.611	0.392	8.83489e-09	Definitive_endoderm
Fgf8	0.47681	0.353	0.159	2.71327e-08	Definitive_endoderm
Pkdcc	0.306091	0.147	0.038	4.65458e-08	Definitive_endoderm
Cd59a	0.297215	0.132	0.032	6.20332e-08	Definitive_endoderm
Cald1	0.471753	0.384	0.186	6.40366e-08	Definitive_endoderm
Pls3	0.41028	0.374	0.18	2.67514e-07	Definitive_endoderm
Hcfc1r1	0.437272	0.311	0.139	4.10381e-07	Definitive_endoderm
Larp7	0.505291	0.716	0.56	5.8467e-07	Definitive_endoderm
Crip1	0.451613	0.4	0.206	6.43328e-07	Definitive_endoderm
Cst3	0.394736	0.547	0.31	9.63516e-07	Definitive_endoderm
Tdgf1	0.468124	0.395	0.21	3.3068e-06	Definitive_endoderm
Pcdh7	0.352191	0.226	0.089	4.6886e-06	Definitive_endoderm
Mpp5	0.296608	0.163	0.053	6.50286e-06	Definitive_endoderm
Fam213a	0.303812	0.195	0.07	9.71637e-06	Definitive_endoderm
Rbm47	0.343552	0.205	0.078	1.99399e-05	Definitive_endoderm
Kif21a	0.31538	0.232	0.097	5.6822e-05	Definitive_endoderm
Cdk2ap2	0.290516	0.326	0.156	7.33427e-05	Definitive_endoderm
Npm3	0.385198	0.821	0.678	8.47174e-05	Definitive_endoderm
1110017D15Rik	1.78135	0.545	0.009	2.60516e-194	Node
1700016K19Rik	1.11361	0.394	0.003	5.70129e-192	Node
Noto	1.18993	0.424	0.004	1.49494e-183	Node
Pifo	1.30457	0.424	0.008	2.93703e-146	Node
Riiad1	1.64271	0.5	0.015	4.7625e-133	Node
Foxj1	1.3048	0.379	0.008	1.09772e-122	Node
Dynlrb2	0.848841	0.242	0.002	6.50869e-116	Node
Cfap126	0.974262	0.288	0.006	1.7524e-93	Node
Chrd	1.05445	0.379	0.014	2.77328e-88	Node
Tekt1	0.686988	0.182	0.002	2.29065e-70	Node
Dnajb13	0.515275	0.136	0.001	3.79724e-69	Node
9530026P05Rik	0.732283	0.212	0.004	1.50939e-66	Node
Ttc25	0.431725	0.121	0.001	1.04832e-59	Node
Dcpp3	0.746121	0.106	0	2.99179e-57	Node
Efcab10	1.20515	0.439	0.034	3.6522e-56	Node
Enkur	0.475888	0.121	0.001	9.5867e-54	Node
Nme5	0.708442	0.197	0.006	2.82607e-50	Node
1700007K13Rik	0.789204	0.212	0.007	8.7263e-50	Node
Tppp3	0.721526	0.152	0.004	3.78799e-40	Node
Tmem107	1.46171	0.606	0.097	7.59707e-40	Node
Foxa2	1.00189	0.333	0.027	3.6704e-39	Node
Ndrg1	0.694286	0.197	0.008	2.64206e-38	Node
Samd3	0.668008	0.212	0.01	2.98702e-38	Node
Cfap53	0.576132	0.121	0.002	4.83363e-38	Node
Cfap206	0.410786	0.106	0.002	1.8568e-36	Node
2410004P03Rik	0.439267	0.167	0.006	2.44504e-34	Node
Efcab1	0.455111	0.106	0.002	3.0279e-33	Node
Ttc30b	0.503768	0.136	0.004	1.16473e-31	Node
Ccno	0.352178	0.121	0.003	1.03158e-30	Node
Calca	0.687811	0.227	0.02	2.21149e-23	Node
Saxo2	0.642768	0.197	0.016	1.22529e-21	Node
Capsl	0.694733	0.182	0.014	1.59104e-21	Node
Ulk4	0.400776	0.121	0.006	1.51047e-20	Node
Spa17	0.649892	0.227	0.024	3.37066e-19	Node
1700088E04Rik	0.415398	0.106	0.005	1.62714e-16	Node
Mlf1	0.616649	0.197	0.021	7.31454e-16	Node
Dgkk	0.728665	0.273	0.041	1.79585e-15	Node
Lgr5	0.544382	0.152	0.013	3.81589e-15	Node
Ccpg1os	0.816802	0.197	0.024	2.36766e-13	Node
Apela	1.2105	0.485	0.139	7.80873e-13	Node
Tctex1d1	0.421153	0.121	0.009	1.67534e-12	Node
1110004E09Rik	0.890472	0.439	0.122	1.78637e-12	Node
Itm2b	1.027	0.515	0.179	4.26e-12	Node
B9d1	0.897641	0.47	0.143	6.49413e-12	Node
Cyb561	0.507405	0.121	0.01	3.15192e-11	Node
Larp7	0.976728	0.864	0.563	1.11328e-10	Node
Krt7	0.658405	0.121	0.011	1.78525e-10	Node
Epha2	0.539809	0.182	0.026	7.0128e-10	Node
Adamts9	0.662632	0.227	0.04	9.60435e-10	Node
Fam229b	0.374349	0.136	0.016	8.61216e-09	Node
Erich2	0.47676	0.106	0.01	2.99251e-08	Node
Cdk2ap2	0.843769	0.439	0.16	2.9053e-07	Node
Tor3a	0.35119	0.136	0.018	4.15198e-07	Node
Sepp1	0.609537	0.242	0.056	1.14607e-06	Node
Gm17018	0.728482	0.379	0.124	1.33625e-06	Node
Fgf5	0.737369	0.47	0.189	9.85805e-06	Node
Cadm1	0.768278	0.606	0.33	2.58199e-05	Node
Foxa1	0.288456	0.106	0.014	2.60421e-05	Node
Mns1	0.737888	0.439	0.182	2.93117e-05	Node
Stx7	0.683752	0.364	0.128	5.67323e-05	Node
Nrep	0.564631	0.258	0.073	8.60611e-05	Node
Tagln2	0.854038	0.333	0.121	0.000158164	Node
Tomm7	0.465966	0.985	0.934	0.000170116	Node
Pard6a	0.442945	0.121	0.02	0.000247744	Node
Crip2	0.646344	0.515	0.246	0.000276549	Node
Pih1d2	0.38467	0.106	0.016	0.00033534	Node
Med31	0.813427	0.333	0.119	0.000345946	Node
Ift57	0.371979	0.106	0.016	0.000361805	Node
Ak1	0.373439	0.121	0.02	0.000430699	Node
Gm1673	0.908529	0.333	0.126	0.000549815	Node
Tmsb4x	0.769018	0.636	0.373	0.000633612	Node
Malat1	0.45506	1	0.995	0.000641077	Node
Emb	0.711319	0.833	0.709	0.000836573	Node
T	0.931868	0.424	0.189	0.000890207	Node

## Sheet: Fig. 9D
Integration of the two datasets E6+21h and E7+3h using the 'FindIntegrationAnchors' functions in Seurat
gene	avg_logFC	pct.1	pct.2	p_val_adj	Identity
Utf1	2.57067	0.557	0.111	1.88255e-302	Epiblast
Pou3f1	2.34417	0.44	0.084	1.05113e-221	Epiblast
Slc7a3	1.77795	0.3	0.048	1.37845e-150	Epiblast	avg_logFC: log fold-change of the average expression between the two groups. Positive values indicate that the feature is more highly expressed in the first group relative to the second group, where the first group is the cluster of interest and the second group are all the other clusters within the experiment.
Sox2	0.858015	0.304	0.052	3.78097e-148	Epiblast	pct.1: percentage of cells in cluster of interest expressing the gene.
Wfdc2	0.821232	0.37	0.13	1.48494e-101	Epiblast	pct.2: percentage of cells expressing the gene in all the other clusters but not in the cluster of interest.
Chchd10	0.721643	0.414	0.172	2.58007e-90	Epiblast	p_val_adj: p value adjusted using the bonferroni multiple testing correction
Rasgrp2	0.638905	0.381	0.158	4.50362e-82	Epiblast
Zfp462	0.375314	0.18	0.032	4.28628e-79	Epiblast
Mkrn1	0.858015	0.502	0.275	6.9898e-76	Epiblast
Tpd52	0.601911	0.347	0.141	3.60744e-73	Epiblast
Rbpms2	0.387791	0.421	0.207	1.23155e-67	Epiblast
1700019D03Rik	0.286289	0.146	0.024	1.98673e-65	Epiblast		Cell number
Gng3	0.423039	0.276	0.101	1.06678e-63	Epiblast
Igfbp2	0.29085	0.526	0.31	5.16147e-56	Epiblast	Epiblast	2228
L1td1	0.471161	0.202	0.061	4.93137e-55	Epiblast	Primitive_Streak	570
Pcsk1n	0.316073	0.242	0.092	7.019e-51	Epiblast	Anterior_Primitive_Streak	36
Snhg14	1.42442	0.408	0.222	6.02216e-50	Epiblast	Definitive_endoderm	320
Syce2	1.50931	0.569	0.383	7.59444e-49	Epiblast	Nascent_mesoderm	1083
Cdh1	0.230832	0.281	0.121	2.22863e-47	Epiblast	LPM_ex Mesoderm	641
Dnmt3a	0.571904	0.274	0.119	2.57526e-47	Epiblast	Node	124
Sema6a	0.146098	0.256	0.105	2.98907e-47	Epiblast	PGC	26
Sall2	0.21839	0.188	0.062	8.97387e-47	Epiblast	Endothelial_Blood	217
Zic5	0.950647	0.39	0.212	4.26545e-45	Epiblast	Misc	524
Meg3	0.665574	0.322	0.166	1.96839e-41	Epiblast
Stxbp6	0.574487	0.327	0.171	4.27844e-40	Epiblast
Uchl1	0.155983	0.101	0.019	2.36114e-39	Epiblast
Pdzd4	0.25381	0.162	0.053	2.77024e-39	Epiblast
Cldn7	0.238572	0.198	0.075	4.34271e-39	Epiblast
Acsl4	0.196868	0.166	0.058	4.24318e-37	Epiblast
Phc1	0.237282	0.198	0.079	2.38699e-36	Epiblast
Ldhb	0.579864	0.467	0.297	3.41445e-36	Epiblast
Bst2	0.243893	0.185	0.071	2.61924e-35	Epiblast
Arl4c	0.167277	0.189	0.075	4.11791e-34	Epiblast
Slamf1	1.86716	0.413	0.265	8.64635e-32	Epiblast
Crb3	0.14892	0.119	0.036	2.25085e-30	Epiblast
Rangrf	0.790748	0.516	0.374	2.47259e-28	Epiblast
Cdca7	0.384056	0.418	0.274	7.96215e-28	Epiblast
Tubb4a	0.160398	0.12	0.04	4.79041e-27	Epiblast
Spry2	4.75649	0.517	0.373	4.84416e-27	Epiblast
Slc1a3	0.218372	0.132	0.047	6.75642e-27	Epiblast
Lpar4	0.28703	0.303	0.174	2.31551e-26	Epiblast
Ppp1r1a	0.129931	0.224	0.11	2.98675e-26	Epiblast
Lpl	0.168123	0.111	0.036	9.719e-26	Epiblast
Fabp5	0.302889	0.469	0.326	7.73915e-25	Epiblast
Sbk1	0.154081	0.132	0.05	2.17568e-24	Epiblast
Ptn	0.169715	0.116	0.04	2.67087e-24	Epiblast
2810025M15Rik	1.31441	0.421	0.295	6.43244e-24	Epiblast
Tuba1a	0.536193	0.451	0.318	6.98552e-24	Epiblast
Cldn6	0.180195	0.21	0.105	1.07459e-23	Epiblast
Stx3	0.502531	0.263	0.149	3.11579e-23	Epiblast
Pla2g12a	0.206641	0.197	0.098	9.5103e-23	Epiblast
Col18a1	0.138625	0.104	0.035	2.61724e-22	Epiblast
Rab25	0.14919	0.13	0.052	4.54312e-22	Epiblast
Jmjd1c	0.252332	0.194	0.098	5.57015e-22	Epiblast
Cthrc1	0.199076	0.141	0.06	2.21504e-21	Epiblast
Bcat2	0.194649	0.185	0.091	2.41902e-21	Epiblast
Spint2	0.262787	0.3	0.183	5.56144e-21	Epiblast
Vamp8	0.136119	0.246	0.139	1.72361e-20	Epiblast
Cxcl12	0.165939	0.101	0.036	6.45696e-20	Epiblast
Hist3h2ba	0.159459	0.13	0.056	3.4673e-19	Epiblast
Dennd5b	2.12428	0.484	0.363	4.97035e-19	Epiblast
Tmem238	0.257275	0.238	0.137	5.78818e-19	Epiblast
G2e3	0.335369	0.294	0.184	7.30127e-19	Epiblast
Crip1	0.252307	0.288	0.18	1.21161e-18	Epiblast
Rif1	0.515369	0.393	0.272	1.89601e-18	Epiblast
Amt	0.211215	0.298	0.193	1.24681e-17	Epiblast
2010111I01Rik	0.125672	0.106	0.042	1.29801e-17	Epiblast
Pigyl	0.298113	0.284	0.18	2.79975e-17	Epiblast
Tcp11l1	0.161331	0.137	0.063	4.94511e-17	Epiblast
Shroom2	0.112623	0.106	0.042	8.07735e-17	Epiblast
Nampt	0.233557	0.34	0.231	2.95527e-16	Epiblast
Cuedc2	0.318992	0.254	0.158	6.3488e-16	Epiblast
Pdpn	0.308791	0.189	0.104	7.86837e-16	Epiblast
Pten	0.336082	0.259	0.164	1.16359e-15	Epiblast
Phgdh	0.164718	0.283	0.182	2.20145e-15	Epiblast
Skil	0.528696	0.351	0.247	1.00153e-14	Epiblast
Smco4	0.248943	0.305	0.205	1.11857e-14	Epiblast
Gsta4	0.297775	0.219	0.131	1.1442e-14	Epiblast
Sesn3	0.145013	0.149	0.076	1.29579e-14	Epiblast
Aes	0.114678	0.129	0.062	1.63979e-14	Epiblast
Gstm1	0.125895	0.105	0.046	3.10214e-14	Epiblast
Hook1	0.131893	0.135	0.067	5.93547e-14	Epiblast
Armc10	0.164386	0.18	0.101	7.01776e-14	Epiblast
Stmn2	0.222983	0.148	0.079	7.24705e-13	Epiblast
Rragd	0.316074	0.191	0.114	1.08793e-12	Epiblast
Wdr76	0.224212	0.185	0.108	1.4147e-12	Epiblast
Bptf	0.470216	0.368	0.268	1.70992e-12	Epiblast
Arhgdig	0.123092	0.133	0.069	5.49544e-12	Epiblast
Iqgap1	0.147101	0.163	0.092	1.41125e-11	Epiblast
Fmc1	0.324481	0.486	0.383	1.76453e-11	Epiblast
Slc38a1	0.198427	0.252	0.167	4.54756e-11	Epiblast
Tet1	0.134155	0.158	0.091	1.45594e-10	Epiblast
Tma16	0.237177	0.469	0.373	1.83059e-10	Epiblast
A330069E16Rik	2.31146	0.113	0.058	2.79417e-10	Epiblast
Kcnk1	0.120936	0.125	0.066	2.81424e-10	Epiblast
Haus8	20.463	0.438	0.345	2.82829e-10	Epiblast
Psmb10	0.381459	0.401	0.306	3.14603e-10	Epiblast
Idi1	0.181062	0.156	0.091	3.71645e-10	Epiblast
Stk39	0.127144	0.114	0.059	4.30692e-10	Epiblast
Hist3h2a	0.12797	0.129	0.07	4.51129e-10	Epiblast
Tnrc6c	0.258696	0.248	0.17	1.19725e-09	Epiblast
Acot7	0.105219	0.103	0.051	1.22186e-09	Epiblast
Nipsnap1	0.164659	0.134	0.075	1.41341e-09	Epiblast
Pbld2	0.195484	0.317	0.229	1.53962e-09	Epiblast
Rbpms	0.10835	0.349	0.26	2.78765e-09	Epiblast
Foxp1	0.114358	0.158	0.094	6.32931e-09	Epiblast
Sox12	0.125277	0.118	0.064	6.76783e-09	Epiblast
Zfp422	0.281286	0.303	0.223	1.52528e-08	Epiblast
Oard1	0.166234	0.42	0.335	2.26853e-08	Epiblast
Asah1	0.102515	0.12	0.066	2.47278e-08	Epiblast
Fdps	0.218468	0.23	0.159	3.22763e-08	Epiblast
Zmynd8	0.167459	0.212	0.141	3.60746e-08	Epiblast
Ddt	0.318292	0.481	0.397	4.60052e-08	Epiblast
Ptprf	0.129644	0.192	0.125	8.73272e-08	Epiblast
Msh6	0.120705	0.136	0.08	1.475e-07	Epiblast
Plekha1	0.111239	0.145	0.088	2.2778e-07	Epiblast
Smarcd1	0.278304	0.36	0.279	2.86706e-07	Epiblast
Limk2	6.68274	0.35	0.271	3.63714e-07	Epiblast
Ubr7	0.111317	0.169	0.109	3.65787e-07	Epiblast
Car14	0.157741	0.39	0.308	6.0476e-07	Epiblast
Dhrs4	0.112335	0.149	0.093	6.14875e-07	Epiblast
Aen	0.148226	0.24	0.171	1.2847e-06	Epiblast
Rnaseh2c	0.153573	0.336	0.26	1.34912e-06	Epiblast
Hdac1	0.371921	0.403	0.327	1.39965e-06	Epiblast
Sap30	0.233526	0.374	0.298	1.54129e-06	Epiblast
Ahsa2	0.126598	0.224	0.156	1.63517e-06	Epiblast
Acer2	0.168637	0.221	0.156	2.17694e-06	Epiblast
Tapbpl	6.19799	0.284	0.214	3.99497e-06	Epiblast
2810474O19Rik	0.131004	0.212	0.15	1.30098e-05	Epiblast
Apela	6.68942	0.172	0.116	1.38465e-05	Epiblast
Cox20	0.168887	0.315	0.245	1.49665e-05	Epiblast
Zcchc3	0.13272	0.182	0.124	1.50496e-05	Epiblast
Mat2b	0.131224	0.32	0.249	1.56011e-05	Epiblast
Sqle	0.100275	0.107	0.062	1.60704e-05	Epiblast
Rpp21	0.287494	0.397	0.324	2.96807e-05	Epiblast
Tmem261	0.101552	0.314	0.244	3.32612e-05	Epiblast
E2f4	0.120615	0.263	0.199	3.66248e-05	Epiblast
Gart	0.141179	0.274	0.206	3.78924e-05	Epiblast
Pfkl	0.230557	0.411	0.336	3.98871e-05	Epiblast
Parl	0.2069	0.35	0.281	4.3364e-05	Epiblast
Kdm5b	0.14842	0.262	0.197	7.18584e-05	Epiblast
2810403D21Rik	0.934246	0.382	0.308	7.46376e-05	Epiblast
Pphln1	0.269548	0.268	0.202	8.44375e-05	Epiblast
Nol7	0.220954	0.397	0.327	9.36439e-05	Epiblast
Gpd2	0.118412	0.136	0.089	0.000148094	Epiblast
3110082I17Rik	0.117797	0.22	0.161	0.000157578	Epiblast
Tmem160	0.20271	0.34	0.274	0.000171932	Epiblast
Rnf187	0.155724	0.354	0.281	0.000191121	Epiblast
Slc16a3	0.110494	0.252	0.189	0.000251904	Epiblast
Rps4l	0.304861	0.378	0.312	0.000256944	Epiblast
Bmyc	0.104363	0.154	0.104	0.000291932	Epiblast
Isyna1	0.184144	0.246	0.185	0.000311182	Epiblast
Gm17494	0.307849	0.263	0.201	0.00045585	Epiblast
Selm	0.10796	0.154	0.106	0.000504495	Epiblast
Zmynd19	0.143754	0.2	0.145	0.000872722	Epiblast
Casp3	0.133116	0.16	0.11	0.000898965	Epiblast
Hdgfrp3	0.112492	0.172	0.121	0.000986548	Epiblast
B930036N10Rik	7.80065	0.195	0.142	0.00125767	Epiblast
Pfn2	0.124685	0.12	0.079	0.00194881	Epiblast
Ly6e	0.131851	0.141	0.097	0.00215536	Epiblast
Nol4l	0.892165	0.287	0.228	0.00265868	Epiblast
Trappc13	0.108604	0.185	0.134	0.00280373	Epiblast
Tfdp1	1.0758	0.452	0.382	0.00287416	Epiblast
Mrpl9	14.5407	0.197	0.146	0.00291261	Epiblast
Psmd12	0.459897	0.386	0.322	0.00365631	Epiblast
Agl	4.46346	0.259	0.202	0.00372783	Epiblast
Dnph1	0.11537	0.211	0.158	0.00437576	Epiblast
Tfdp2	0.108683	0.151	0.106	0.00518473	Epiblast
Tmem126a	0.167474	0.363	0.303	0.00749851	Epiblast
Pola1	0.850016	0.124	0.084	0.00831354	Epiblast
Mrpl13	0.194089	0.457	0.394	0.00967471	Epiblast
Cmas	0.100373	0.157	0.112	0.0125959	Epiblast
Samhd1	0.144461	0.168	0.123	0.0150408	Epiblast
Gm26737	5.76296	0.268	0.21	0.0164023	Epiblast
Asna1	0.160027	0.377	0.317	0.0165843	Epiblast
Unc13d	0.216028	0.141	0.1	0.0190321	Epiblast
Synrg	0.100727	0.168	0.124	0.0344832	Epiblast
Apitd1	0.172882	0.344	0.289	0.0347621	Epiblast
Ube2t	0.167611	0.18	0.135	0.036635	Epiblast
Mpv17l	0.143516	0.117	0.08	0.0395592	Epiblast
Hmgn3	0.114742	0.251	0.2	0.0402489	Epiblast
Trim33	0.14062	0.148	0.107	0.0605167	Epiblast
Strbp	0.147187	0.283	0.231	0.0839547	Epiblast
Srpk1	0.291999	0.379	0.323	0.099966	Epiblast
Gm29666	0.143137	0.161	0.12	0.116199	Epiblast
Tle4	0.188994	0.193	0.149	0.123089	Epiblast
Qser1	0.111847	0.147	0.108	0.145852	Epiblast
Haus1	0.120176	0.196	0.152	0.158978	Epiblast
Insig1	0.167749	0.155	0.115	0.213267	Epiblast
Taf7	0.145949	0.322	0.269	0.213915	Epiblast
Snapc5	0.111191	0.295	0.247	0.237592	Epiblast
Ormdl2	0.162344	0.279	0.231	0.259454	Epiblast
Med25	0.103894	0.14	0.103	0.287052	Epiblast
Thyn1	0.152622	0.272	0.225	0.29315	Epiblast
Gfod2	0.922216	0.211	0.166	0.30077	Epiblast
Terf1	0.10217	0.275	0.227	0.429526	Epiblast
Gtf2i	0.116655	0.222	0.179	0.478108	Epiblast
Fst	2.21703	0.668	0.198	1.24469e-145	Primitive_Streak
Eomes	3.44487	0.553	0.205	2.01461e-81	Primitive_Streak
Fgf8	1.00401	0.554	0.207	7.1466e-79	Primitive_Streak
Apln	0.755761	0.268	0.054	4.5141e-73	Primitive_Streak
Mixl1	2.14745	0.351	0.11	4.49837e-55	Primitive_Streak
Frzb	0.696535	0.388	0.148	5.37523e-45	Primitive_Streak
Nanog	0.366787	0.212	0.053	3.73457e-42	Primitive_Streak
Nefl	1.07432	0.304	0.103	4.62007e-42	Primitive_Streak
Tdgf1	0.164894	0.57	0.305	1.10068e-37	Primitive_Streak
Gas1	0.835763	0.286	0.097	1.61696e-37	Primitive_Streak
Tcea3	0.385805	0.275	0.097	2.73483e-33	Primitive_Streak
Cxx1a	0.42645	0.288	0.105	1.49404e-32	Primitive_Streak
Rbp1	0.535245	0.375	0.17	3.19605e-30	Primitive_Streak
Sp8	0.340512	0.281	0.12	4.925e-23	Primitive_Streak
Dusp6	1.0306	0.437	0.24	1.39056e-22	Primitive_Streak
Sgk1	2.1714	0.33	0.155	2.16527e-22	Primitive_Streak
Tspan13	0.602372	0.33	0.158	1.47207e-21	Primitive_Streak
Khdrbs1	2.58513	0.547	0.361	8.50275e-21	Primitive_Streak
Bcat1	0.621887	0.274	0.122	8.80727e-21	Primitive_Streak
Immp1l	1.77797	0.581	0.393	1.90753e-20	Primitive_Streak
Pmaip1	0.39543	0.575	0.375	1.97049e-20	Primitive_Streak
Sp5	0.214541	0.163	0.057	5.57687e-18	Primitive_Streak
Cdh1	1.16007	0.325	0.167	2.45699e-17	Primitive_Streak
Zic3	0.642311	0.318	0.162	3.23272e-17	Primitive_Streak
Meis2	0.20132	0.196	0.078	8.27752e-17	Primitive_Streak
Scd2	3.71889	0.553	0.369	1.35606e-16	Primitive_Streak
Id1	1.60499	0.368	0.206	1.98654e-16	Primitive_Streak
Sema6a	0.978906	0.298	0.149	3.66718e-16	Primitive_Streak
Cachd1	0.298658	0.249	0.115	2.04274e-15	Primitive_Streak
Epha2	0.317556	0.128	0.041	2.10755e-15	Primitive_Streak
Cxx1b	0.295895	0.216	0.095	5.84481e-15	Primitive_Streak
mt-Nd3	0.461922	0.305	0.161	1.36048e-14	Primitive_Streak
0610009B22Rik	0.82656	0.437	0.275	2.6899e-14	Primitive_Streak
Ldhb	0.667944	0.507	0.347	4.157e-14	Primitive_Streak
Ndufaf4	2.09695	0.482	0.325	4.40969e-14	Primitive_Streak
Psors1c2	0.197843	0.118	0.038	7.2114e-14	Primitive_Streak
Igfbp2	1.18635	0.533	0.379	1.24911e-13	Primitive_Streak
Fabp5	0.892218	0.528	0.365	1.81889e-13	Primitive_Streak
Tnfrsf19	0.229704	0.144	0.054	5.58199e-13	Primitive_Streak
Rtn3	0.542676	0.405	0.249	6.20297e-13	Primitive_Streak
Egr1	0.223299	0.167	0.068	8.39664e-13	Primitive_Streak
Seh1l	1.95981	0.521	0.364	1.30457e-12	Primitive_Streak
Adamts9	0.225901	0.123	0.043	2.94672e-12	Primitive_Streak
Cxcl12	0.168186	0.139	0.052	3.90301e-12	Primitive_Streak
Prickle1	0.306932	0.126	0.046	4.80249e-12	Primitive_Streak
Hk2	2.65857	0.461	0.303	4.97706e-12	Primitive_Streak
Epha1	0.182883	0.154	0.062	7.10258e-12	Primitive_Streak
Ccar1	1.91962	0.423	0.275	1.0824e-11	Primitive_Streak
Atp2a2	0.505655	0.395	0.245	1.18445e-11	Primitive_Streak
Zyx	0.292005	0.23	0.114	1.33555e-11	Primitive_Streak
Epcam	7.49449	0.525	0.373	1.35038e-11	Primitive_Streak
Mtx2	0.637758	0.491	0.342	1.3765e-11	Primitive_Streak
Ola1	1.71317	0.496	0.341	1.39132e-11	Primitive_Streak
Dact1	0.382896	0.172	0.074	2.17659e-11	Primitive_Streak
Hspa4	1.34669	0.482	0.339	2.52929e-11	Primitive_Streak
Clns1a	0.872889	0.533	0.386	2.57248e-11	Primitive_Streak
Rpl39-ps	0.826101	0.488	0.341	2.59848e-11	Primitive_Streak
Grsf1	0.379005	0.354	0.215	4.51315e-11	Primitive_Streak
Zfp36l2	1.16435	0.489	0.336	5.64651e-11	Primitive_Streak
Tsc22d1	0.663607	0.414	0.268	6.49379e-11	Primitive_Streak
Pigx	1.11255	0.404	0.26	1.17531e-10	Primitive_Streak
Ybx3	10.3124	0.516	0.37	1.21963e-10	Primitive_Streak
Dnajc2	2.46274	0.498	0.363	1.23269e-10	Primitive_Streak
Sf3b1	0.409789	0.514	0.368	1.23614e-10	Primitive_Streak
Arid4b	0.213113	0.223	0.112	2.32753e-10	Primitive_Streak
1700013H16Rik	0.143635	0.102	0.035	4.19375e-10	Primitive_Streak
Lpar4	0.617478	0.346	0.21	4.72055e-10	Primitive_Streak
Prps1	0.591474	0.526	0.367	5.23485e-10	Primitive_Streak
Parl	0.315131	0.44	0.293	1.03301e-09	Primitive_Streak
Eef1akmt1	0.703133	0.411	0.276	1.34792e-09	Primitive_Streak
Ube2a	0.539807	0.467	0.315	1.42786e-09	Primitive_Streak
Psmd12	0.616787	0.472	0.333	1.48126e-09	Primitive_Streak
Vimp	1.36955	0.44	0.308	1.49383e-09	Primitive_Streak
Mkrn1	0.87321	0.491	0.349	1.9227e-09	Primitive_Streak
Gsc	0.247573	0.144	0.061	2.15325e-09	Primitive_Streak
Hsph1	1.159	0.405	0.267	2.89735e-09	Primitive_Streak
Rpf2	1.16736	0.414	0.28	3.11291e-09	Primitive_Streak
Rnf44	3.5801	0.482	0.342	3.31164e-09	Primitive_Streak
Fgf5	0.905189	0.372	0.239	3.45658e-09	Primitive_Streak
Gm8624	1.85454	0.458	0.313	3.52068e-09	Primitive_Streak
Tnpo1	0.411366	0.474	0.326	3.60919e-09	Primitive_Streak
Fndc3c1	0.294593	0.182	0.089	3.63464e-09	Primitive_Streak
Mad2l1	0.631222	0.433	0.299	4.17128e-09	Primitive_Streak
Rcn2	0.861743	0.386	0.252	4.52845e-09	Primitive_Streak
Rexo2	1.43789	0.456	0.32	4.80178e-09	Primitive_Streak
mt-Rnr1	0.506946	0.286	0.168	5.18765e-09	Primitive_Streak
Wapl	0.285739	0.33	0.199	5.99156e-09	Primitive_Streak
Pdcd6	0.54553	0.419	0.284	6.26473e-09	Primitive_Streak
Mycl	0.756287	0.149	0.066	8.31037e-09	Primitive_Streak
Polr2d	1.21366	0.542	0.395	8.78465e-09	Primitive_Streak
Spint2	0.281485	0.344	0.215	9.59706e-09	Primitive_Streak
Rtn4	1.15465	0.442	0.313	9.73791e-09	Primitive_Streak
Eif3l	0.336406	0.388	0.255	1.36232e-08	Primitive_Streak
Tead2	0.948565	0.477	0.342	1.38422e-08	Primitive_Streak
Foxa2	3.27045	0.125	0.052	1.51094e-08	Primitive_Streak
1190002N15Rik	0.187566	0.165	0.077	1.61791e-08	Primitive_Streak
Atp1b3	1.16756	0.402	0.272	1.67894e-08	Primitive_Streak
Erp44	0.239527	0.228	0.123	1.77404e-08	Primitive_Streak
Exosc9	0.378128	0.265	0.153	1.95903e-08	Primitive_Streak
Sdf2l1	0.227472	0.325	0.199	1.98912e-08	Primitive_Streak
Sucla2	0.659898	0.346	0.217	2.0925e-08	Primitive_Streak
Ptk7	0.405384	0.277	0.164	2.47401e-08	Primitive_Streak
Tspan3	0.808094	0.375	0.252	2.57055e-08	Primitive_Streak
Ezh2	0.728977	0.428	0.299	2.88743e-08	Primitive_Streak
Hsd17b12	1.40019	0.347	0.223	3.25049e-08	Primitive_Streak
Car2	0.222321	0.368	0.237	3.34634e-08	Primitive_Streak
Nfyb	0.997143	0.439	0.308	3.78239e-08	Primitive_Streak
2610001J05Rik	0.501513	0.44	0.311	4.01068e-08	Primitive_Streak
Abracl	1.95477	0.484	0.349	4.71487e-08	Primitive_Streak
Bnip3	1.43602	0.423	0.3	4.76445e-08	Primitive_Streak
Gldc	0.512052	0.228	0.127	4.90936e-08	Primitive_Streak
l7Rn6	2.79239	0.454	0.321	5.11405e-08	Primitive_Streak
1810022K09Rik	0.619912	0.512	0.374	5.33264e-08	Primitive_Streak
Tax1bp1	0.66673	0.305	0.187	5.44795e-08	Primitive_Streak
Nae1	0.671989	0.321	0.201	6.04262e-08	Primitive_Streak
Hpf1	1.05428	0.442	0.316	6.63034e-08	Primitive_Streak
Eif1b	1.13802	0.428	0.295	7.24837e-08	Primitive_Streak
Jarid2	0.951824	0.328	0.207	8.35761e-08	Primitive_Streak
Pabpc4	2.91134	0.504	0.379	9.00597e-08	Primitive_Streak
Hmgn3	0.434022	0.328	0.208	9.25305e-08	Primitive_Streak
Med30	1.24184	0.36	0.244	9.2935e-08	Primitive_Streak
Tbcb	0.745758	0.509	0.384	1.03875e-07	Primitive_Streak
Cul3	0.810201	0.347	0.228	1.10148e-07	Primitive_Streak
Eif2a	0.440963	0.405	0.274	1.19555e-07	Primitive_Streak
Selt	0.419696	0.384	0.257	1.45563e-07	Primitive_Streak
Abi2	0.524565	0.319	0.199	1.51094e-07	Primitive_Streak
Gpi1	0.454562	0.398	0.274	1.51633e-07	Primitive_Streak
Hacd2	0.256829	0.225	0.125	1.6994e-07	Primitive_Streak
Cpsf6	0.560211	0.535	0.391	1.88139e-07	Primitive_Streak
Mea1	0.270115	0.47	0.334	2.01634e-07	Primitive_Streak
Skiv2l2	0.296411	0.223	0.124	2.03014e-07	Primitive_Streak
Stip1	0.688737	0.5	0.375	2.10834e-07	Primitive_Streak
Bnip2	0.159221	0.158	0.076	2.12948e-07	Primitive_Streak
Pnn	0.225925	0.484	0.347	2.16207e-07	Primitive_Streak
Spop	0.492136	0.291	0.18	2.37364e-07	Primitive_Streak
Psme2	0.309471	0.4	0.28	2.51464e-07	Primitive_Streak
Carnmt1	0.187709	0.511	0.386	2.74537e-07	Primitive_Streak
Psmd14	1.25333	0.463	0.336	2.75458e-07	Primitive_Streak
Tcfl5	0.205671	0.2	0.107	3.38475e-07	Primitive_Streak
Gpatch4	0.310385	0.325	0.206	3.42342e-07	Primitive_Streak
Pbld2	0.198381	0.379	0.25	3.51994e-07	Primitive_Streak
Klhdc2	2.61262	0.498	0.38	3.5901e-07	Primitive_Streak
Enah	0.769892	0.437	0.309	3.65285e-07	Primitive_Streak
Cd164	0.323311	0.496	0.355	3.75484e-07	Primitive_Streak
Dlc1	0.273232	0.181	0.091	3.82177e-07	Primitive_Streak
Ctbp2	0.330446	0.181	0.093	4.04986e-07	Primitive_Streak
Etv1	0.174574	0.177	0.09	4.27721e-07	Primitive_Streak
Tuba1a	1.00234	0.468	0.359	4.28907e-07	Primitive_Streak
Ina	0.150573	0.14	0.065	5.08795e-07	Primitive_Streak
Sf3b2	0.407639	0.465	0.331	5.12474e-07	Primitive_Streak
Wnk1	3.30641	0.342	0.223	5.40261e-07	Primitive_Streak
Smc6	0.41775	0.444	0.32	6.57309e-07	Primitive_Streak
Nolc1	1.9966	0.489	0.363	7.33391e-07	Primitive_Streak
Lsm1	0.80947	0.451	0.323	7.64938e-07	Primitive_Streak
Slmo2	0.492605	0.332	0.216	7.78596e-07	Primitive_Streak
Sugt1	0.722372	0.404	0.278	7.97674e-07	Primitive_Streak
Smc3	2.59151	0.467	0.353	9.14521e-07	Primitive_Streak
Cops2	0.815807	0.404	0.287	9.34142e-07	Primitive_Streak
Gm9843	0.40378	0.418	0.295	1.04116e-06	Primitive_Streak
Mga	0.306583	0.233	0.134	1.04217e-06	Primitive_Streak
Krit1	0.220314	0.195	0.104	1.04367e-06	Primitive_Streak
Actl6a	0.527694	0.489	0.366	1.05232e-06	Primitive_Streak
Znrf2	0.15364	0.186	0.098	1.05586e-06	Primitive_Streak
Sec11a	1.09478	0.518	0.394	1.11197e-06	Primitive_Streak
Eed	0.610149	0.5	0.383	1.12055e-06	Primitive_Streak
Sar1b	0.643205	0.293	0.186	1.49584e-06	Primitive_Streak
Ppp1r15b	0.143995	0.137	0.064	1.53964e-06	Primitive_Streak
Stard3nl	0.730373	0.47	0.352	1.61462e-06	Primitive_Streak
Tdp2	0.521029	0.395	0.279	1.76071e-06	Primitive_Streak
Pmepa1	0.131396	0.13	0.059	1.76947e-06	Primitive_Streak
Polr2m	0.635083	0.495	0.372	1.77414e-06	Primitive_Streak
Rps11-ps1	0.24452	0.319	0.203	1.77901e-06	Primitive_Streak
Ppat	0.488816	0.353	0.233	1.78339e-06	Primitive_Streak
Rpn1	0.371654	0.356	0.237	1.7905e-06	Primitive_Streak
Adgrl2	0.30061	0.216	0.122	1.82112e-06	Primitive_Streak
Frg1	2.11409	0.463	0.348	1.94063e-06	Primitive_Streak
Orc6	0.115558	0.418	0.294	2.03806e-06	Primitive_Streak
Rpf1	1.95448	0.372	0.258	2.07546e-06	Primitive_Streak
Magohb	0.66777	0.395	0.281	2.08796e-06	Primitive_Streak
Dars	0.95503	0.426	0.313	2.11274e-06	Primitive_Streak
Thrap3	0.971553	0.388	0.27	2.12838e-06	Primitive_Streak
Ccne1	0.913345	0.391	0.278	2.14104e-06	Primitive_Streak
Eif4b	2.88591	0.44	0.328	2.23814e-06	Primitive_Streak
Cops3	0.337003	0.296	0.191	2.48314e-06	Primitive_Streak
Cul1	0.740621	0.36	0.244	2.49429e-06	Primitive_Streak
Cndp2	0.186227	0.146	0.07	2.58221e-06	Primitive_Streak
Tcof1	0.168767	0.361	0.24	2.69198e-06	Primitive_Streak
Ube2r2	0.482465	0.389	0.27	2.79225e-06	Primitive_Streak
Cdca7	0.449296	0.44	0.318	2.90795e-06	Primitive_Streak
Tmem59	4.68529	0.425	0.308	3.01114e-06	Primitive_Streak
Pum3	0.776975	0.347	0.234	3.04247e-06	Primitive_Streak
Churc1	0.788878	0.412	0.291	3.08346e-06	Primitive_Streak
Ptbp2	0.503973	0.386	0.271	3.12406e-06	Primitive_Streak
Uqcc3	1.323	0.456	0.34	3.15123e-06	Primitive_Streak
Kif5b	2.50186	0.504	0.39	3.33647e-06	Primitive_Streak
BC005537	1.35005	0.428	0.303	3.37658e-06	Primitive_Streak
Scaf11	0.453345	0.337	0.224	3.40516e-06	Primitive_Streak
Pgrmc1	0.555219	0.353	0.242	3.49848e-06	Primitive_Streak
Pno1	1.48839	0.502	0.386	3.562e-06	Primitive_Streak
Tgif1	0.59349	0.498	0.373	3.82838e-06	Primitive_Streak
Ccna2	1.30315	0.419	0.301	4.16277e-06	Primitive_Streak
Gcsh	1.38661	0.509	0.394	4.23124e-06	Primitive_Streak
Tcerg1	0.44754	0.4	0.278	4.48868e-06	Primitive_Streak
Pdha1	0.710846	0.314	0.206	4.50613e-06	Primitive_Streak
Gtf2e2	0.12634	0.421	0.301	4.75462e-06	Primitive_Streak
Gm8430	0.417394	0.311	0.201	4.75582e-06	Primitive_Streak
Ssrp1	0.36479	0.509	0.397	4.95321e-06	Primitive_Streak
Pdgfa	0.167658	0.13	0.061	5.06561e-06	Primitive_Streak
Slc16a3	0.206866	0.311	0.203	5.68335e-06	Primitive_Streak
Lig1	0.436127	0.505	0.385	5.74503e-06	Primitive_Streak
Cpe	0.177741	0.139	0.067	5.75181e-06	Primitive_Streak
Adss	0.812613	0.495	0.384	5.79974e-06	Primitive_Streak
Ctsl	3.34019	0.314	0.206	5.96965e-06	Primitive_Streak
Casp3	0.178027	0.212	0.12	6.03328e-06	Primitive_Streak
Rbpms	0.737963	0.398	0.283	6.04026e-06	Primitive_Streak
Tcf3	1.48132	0.349	0.238	6.18471e-06	Primitive_Streak
Yipf4	0.215995	0.284	0.178	6.20615e-06	Primitive_Streak
Dnaja2	9.26501	0.516	0.398	6.23282e-06	Primitive_Streak
Strap	4.16127	0.495	0.386	6.39042e-06	Primitive_Streak
Acbd3	0.135612	0.132	0.062	6.6058e-06	Primitive_Streak
Dnajb11	0.419129	0.318	0.204	7.26357e-06	Primitive_Streak
Ndufa8	0.342063	0.475	0.359	7.29085e-06	Primitive_Streak
Psmd8	0.492609	0.442	0.326	7.50874e-06	Primitive_Streak
Mettl10	0.446143	0.267	0.165	7.57494e-06	Primitive_Streak
Psme3	2.25804	0.354	0.24	7.83407e-06	Primitive_Streak
Tecr	0.731341	0.511	0.399	7.90359e-06	Primitive_Streak
Yaf2	0.540158	0.335	0.228	7.95663e-06	Primitive_Streak
Nol8	0.206564	0.195	0.107	8.26925e-06	Primitive_Streak
Zmynd8	0.232411	0.258	0.159	8.38222e-06	Primitive_Streak
Exosc8	0.699006	0.512	0.398	8.67974e-06	Primitive_Streak
Rrm1	0.243484	0.27	0.167	8.70863e-06	Primitive_Streak
Chd7	0.251686	0.286	0.178	9.6752e-06	Primitive_Streak
Rif1	0.186124	0.428	0.307	9.8305e-06	Primitive_Streak
Tspan6	0.421126	0.479	0.356	1.00857e-05	Primitive_Streak
Gmps	0.412621	0.47	0.35	1.04282e-05	Primitive_Streak
0610007P14Rik	1.46483	0.342	0.229	1.05026e-05	Primitive_Streak
Srp54b	5.06746	0.321	0.215	1.06668e-05	Primitive_Streak
Glul	0.388794	0.405	0.294	1.0679e-05	Primitive_Streak
Med7	0.215247	0.305	0.197	1.0706e-05	Primitive_Streak
Mettl16	0.128255	0.17	0.089	1.10726e-05	Primitive_Streak
Rbm7	0.557065	0.449	0.332	1.12441e-05	Primitive_Streak
Ssu72	3.63228	0.477	0.36	1.14798e-05	Primitive_Streak
Gm17494	0.433942	0.323	0.214	1.15398e-05	Primitive_Streak
9130008F23Rik	0.125088	0.109	0.048	1.21177e-05	Primitive_Streak
Fxr1	0.342516	0.402	0.286	1.22295e-05	Primitive_Streak
Upf3b	0.42871	0.3	0.194	1.41977e-05	Primitive_Streak
Hdac1	0.465527	0.46	0.345	1.4462e-05	Primitive_Streak
Noct	0.216177	0.2	0.113	1.49418e-05	Primitive_Streak
Dbf4	0.475898	0.323	0.215	1.50033e-05	Primitive_Streak
Ipo7	0.600079	0.44	0.322	1.51823e-05	Primitive_Streak
Ythdc1	1.12171	0.481	0.363	1.55567e-05	Primitive_Streak
Brcc3	0.366884	0.354	0.246	1.56161e-05	Primitive_Streak
Tyms	0.245513	0.393	0.279	1.58465e-05	Primitive_Streak
Fam133b	0.886412	0.447	0.334	1.63497e-05	Primitive_Streak
Bzw2	0.921976	0.433	0.327	1.64789e-05	Primitive_Streak
Pum2	0.631993	0.407	0.291	1.65819e-05	Primitive_Streak
Smchd1	1.80851	0.328	0.223	1.68999e-05	Primitive_Streak
Ogt	0.431975	0.279	0.177	1.70281e-05	Primitive_Streak
Htatsf1	0.366106	0.304	0.198	1.71077e-05	Primitive_Streak
Nars	0.570545	0.493	0.39	1.74481e-05	Primitive_Streak
Pnpt1	0.18601	0.196	0.112	1.75402e-05	Primitive_Streak
Atf1	0.621302	0.323	0.214	1.8118e-05	Primitive_Streak
Pum1	0.271646	0.416	0.293	1.83698e-05	Primitive_Streak
Acin1	0.129138	0.518	0.393	1.87205e-05	Primitive_Streak
Grpel1	0.571975	0.477	0.361	1.88899e-05	Primitive_Streak
Mgea5	0.499753	0.274	0.175	1.93197e-05	Primitive_Streak
Uchl5	1.0883	0.339	0.238	1.96632e-05	Primitive_Streak
Iars	0.4848	0.281	0.18	2.13084e-05	Primitive_Streak
Hibadh	0.425237	0.247	0.153	2.16364e-05	Primitive_Streak
Dld	0.36972	0.219	0.129	2.16465e-05	Primitive_Streak
Zfp428	0.581401	0.309	0.202	2.21373e-05	Primitive_Streak
Dock11	0.26128	0.195	0.11	2.2728e-05	Primitive_Streak
Mat2b	0.483786	0.377	0.265	2.4038e-05	Primitive_Streak
Slc38a2	1.50475	0.333	0.225	2.40753e-05	Primitive_Streak
Ergic2	0.539519	0.418	0.298	2.44011e-05	Primitive_Streak
Gm17018	0.179458	0.274	0.172	2.46149e-05	Primitive_Streak
Pole4	0.58307	0.444	0.334	2.46304e-05	Primitive_Streak
Proser1	0.13636	0.184	0.101	2.49122e-05	Primitive_Streak
Taldo1	0.458095	0.512	0.397	2.5541e-05	Primitive_Streak
Cdk1	0.883	0.432	0.321	2.64867e-05	Primitive_Streak
Ap2s1	0.25521	0.43	0.309	2.70188e-05	Primitive_Streak
Commd10	0.313358	0.191	0.107	2.90424e-05	Primitive_Streak
Vmp1	0.360903	0.251	0.157	2.92148e-05	Primitive_Streak
Arf6	2.19847	0.5	0.384	2.95961e-05	Primitive_Streak
Jagn1	0.542614	0.279	0.179	2.97006e-05	Primitive_Streak
Pfkl	0.570304	0.463	0.354	3.02592e-05	Primitive_Streak
Golga7	1.24724	0.372	0.266	3.15039e-05	Primitive_Streak
Tpr	0.386801	0.396	0.281	3.29816e-05	Primitive_Streak
Stt3b	0.673747	0.281	0.183	3.32041e-05	Primitive_Streak
Arl3	0.157625	0.381	0.264	3.44714e-05	Primitive_Streak
Use1	0.279001	0.374	0.26	3.46276e-05	Primitive_Streak
Rpl7l1	0.592402	0.367	0.26	3.50587e-05	Primitive_Streak
Rpn2	1.00863	0.349	0.239	3.60027e-05	Primitive_Streak
Ube2e1	0.62324	0.412	0.299	3.78353e-05	Primitive_Streak
Emd	0.152918	0.261	0.162	3.90542e-05	Primitive_Streak
Med10	0.515242	0.504	0.397	3.91417e-05	Primitive_Streak
Rbm47	0.260497	0.133	0.066	3.96573e-05	Primitive_Streak
Zfp664	0.569403	0.289	0.187	3.97763e-05	Primitive_Streak
Rcc2	3.15704	0.432	0.326	4.23626e-05	Primitive_Streak
Ak2	0.32539	0.36	0.249	4.26068e-05	Primitive_Streak
Mrpl35	0.12311	0.474	0.357	4.43072e-05	Primitive_Streak
Dhx9	0.560944	0.381	0.276	4.51054e-05	Primitive_Streak
Pak1ip1	0.452622	0.293	0.197	4.56531e-05	Primitive_Streak
Fbxl14	0.181398	0.156	0.081	4.70994e-05	Primitive_Streak
Arxes1	0.249067	0.246	0.152	4.73062e-05	Primitive_Streak
Rai14	0.168364	0.135	0.067	4.78589e-05	Primitive_Streak
Camta1	0.490728	0.446	0.335	4.86588e-05	Primitive_Streak
Hbp1	0.169735	0.163	0.088	5.00193e-05	Primitive_Streak
Tiparp	0.140872	0.168	0.091	5.03001e-05	Primitive_Streak
Mta1	0.366592	0.221	0.133	5.04755e-05	Primitive_Streak
Mcm7	0.463727	0.479	0.364	5.14364e-05	Primitive_Streak
Commd1	0.496089	0.44	0.332	5.17734e-05	Primitive_Streak
Ccnc	0.299589	0.244	0.151	5.54065e-05	Primitive_Streak
Adh5	6.13433	0.386	0.276	5.63433e-05	Primitive_Streak
Mtf2	0.654887	0.374	0.267	5.66747e-05	Primitive_Streak
Amotl2	0.311508	0.247	0.153	5.68908e-05	Primitive_Streak
Zfp992	0.751072	0.361	0.252	5.74544e-05	Primitive_Streak
Usp1	0.653043	0.388	0.275	5.78669e-05	Primitive_Streak
Bud31	0.630528	0.463	0.357	5.80097e-05	Primitive_Streak
Eapp	0.223294	0.316	0.211	5.97073e-05	Primitive_Streak
Rpl9-ps6	0.131985	0.105	0.047	6.06192e-05	Primitive_Streak
Dkc1	1.16499	0.432	0.316	6.20073e-05	Primitive_Streak
Vps35	2.22341	0.361	0.259	6.24024e-05	Primitive_Streak
Ttc3	0.760392	0.318	0.216	6.2839e-05	Primitive_Streak
Larp1	4.18817	0.304	0.203	6.34914e-05	Primitive_Streak
Fbxo8	0.116513	0.126	0.061	6.44423e-05	Primitive_Streak
Ccnl1	0.244126	0.251	0.156	6.51305e-05	Primitive_Streak
Dnajc15	0.61349	0.412	0.301	6.51778e-05	Primitive_Streak
Zrsr2	0.282268	0.44	0.323	7.08433e-05	Primitive_Streak
Pigp	0.941915	0.381	0.267	7.15866e-05	Primitive_Streak
Atf4	0.485303	0.374	0.268	7.30155e-05	Primitive_Streak
Esf1	1.55191	0.439	0.331	7.96551e-05	Primitive_Streak
Rpp30	0.97066	0.374	0.265	8.06561e-05	Primitive_Streak
Utp18	0.260224	0.432	0.325	8.8457e-05	Primitive_Streak
Pcgf6	0.457904	0.249	0.158	8.8468e-05	Primitive_Streak
Cnot6	0.385242	0.296	0.193	8.90248e-05	Primitive_Streak
Mcm3	0.270327	0.316	0.214	8.92284e-05	Primitive_Streak
Cdc20	0.678747	0.475	0.364	8.96647e-05	Primitive_Streak
Gtf2f2	0.185853	0.193	0.11	9.01051e-05	Primitive_Streak
Lage3	1.73242	0.498	0.389	9.07373e-05	Primitive_Streak
Mbtd1	0.359731	0.425	0.313	9.23903e-05	Primitive_Streak
Dgcr6	0.189216	0.302	0.198	9.36476e-05	Primitive_Streak
Fem1b	0.498518	0.274	0.178	9.94878e-05	Primitive_Streak
Abt1	0.161078	0.174	0.096	0.000100734	Primitive_Streak
Ptbp1	1.75856	0.484	0.383	0.000101565	Primitive_Streak
Fnbp4	0.144258	0.146	0.076	0.000101632	Primitive_Streak
Esd	0.645644	0.491	0.382	0.000104799	Primitive_Streak
Rad51	0.260763	0.291	0.191	0.000105241	Primitive_Streak
Rrbp1	0.241396	0.37	0.263	0.000109834	Primitive_Streak
Sgol1	0.24989	0.321	0.214	0.000110197	Primitive_Streak
Lamtor3	0.599217	0.258	0.164	0.000111139	Primitive_Streak
mt-Co2	0.142091	0.139	0.071	0.000111463	Primitive_Streak
Ssr4	0.585772	0.439	0.323	0.000113993	Primitive_Streak
Opa1	0.10977	0.109	0.05	0.000120371	Primitive_Streak
Igf2bp3	0.354829	0.346	0.245	0.000120945	Primitive_Streak
Lin7c	0.878562	0.325	0.222	0.000121067	Primitive_Streak
Cenpk	0.828265	0.286	0.192	0.000123786	Primitive_Streak
2005-03-01	0.747136	0.319	0.217	0.00012583	Primitive_Streak
Atp6v1a	0.609973	0.258	0.166	0.000127895	Primitive_Streak
Zfand5	0.423923	0.367	0.261	0.000128111	Primitive_Streak
Lsr	0.232667	0.251	0.159	0.000128562	Primitive_Streak
Sox4	1.32892	0.489	0.38	0.000131773	Primitive_Streak
Cecr2	0.413101	0.253	0.159	0.000133396	Primitive_Streak
Arf1	0.32735	0.465	0.351	0.000134737	Primitive_Streak
Ube2q1	0.259051	0.195	0.114	0.000135328	Primitive_Streak
Ciapin1	0.251383	0.396	0.286	0.000136381	Primitive_Streak
Tsr3	0.182316	0.23	0.141	0.000138214	Primitive_Streak
Hdgfrp3	0.234243	0.219	0.132	0.000138773	Primitive_Streak
Arxes2	0.247142	0.291	0.192	0.000141806	Primitive_Streak
Igf1r	0.541617	0.205	0.123	0.00014617	Primitive_Streak
Mrps10	0.219807	0.356	0.25	0.000149643	Primitive_Streak
Dnm1l	0.21316	0.221	0.134	0.000150137	Primitive_Streak
Ccnh	0.234172	0.265	0.171	0.000154408	Primitive_Streak
Cdc14b	0.159405	0.223	0.135	0.000155752	Primitive_Streak
Ndufs8	0.275869	0.451	0.338	0.000156953	Primitive_Streak
Ubr7	0.312335	0.207	0.124	0.000158034	Primitive_Streak
Apc	0.157337	0.175	0.098	0.000160992	Primitive_Streak
Smyd2	0.127289	0.139	0.071	0.000166032	Primitive_Streak
Oard1	0.70581	0.467	0.357	0.000169507	Primitive_Streak
Higd2a	0.374371	0.489	0.381	0.000172054	Primitive_Streak
Dcaf13	0.295053	0.233	0.146	0.000178266	Primitive_Streak
Glod4	0.282689	0.284	0.188	0.000182959	Primitive_Streak
Ylpm1	0.172263	0.195	0.113	0.000185214	Primitive_Streak
Pim1	0.4316	0.247	0.154	0.000187501	Primitive_Streak
Spred1	0.27789	0.293	0.194	0.000187828	Primitive_Streak
Bloc1s2	0.244325	0.342	0.237	0.000188124	Primitive_Streak
Aqr	0.174213	0.235	0.145	0.000188259	Primitive_Streak
Ppm1g	0.624421	0.449	0.342	0.000192274	Primitive_Streak
Plekhf2	0.242112	0.249	0.158	0.000193777	Primitive_Streak
Arl2bp	0.128516	0.209	0.124	0.000194542	Primitive_Streak
0610012G03Rik	1.16473	0.489	0.377	0.000198294	Primitive_Streak
Xaf1	1.6232	0.44	0.34	0.000201235	Primitive_Streak
Dusp11	0.210782	0.175	0.099	0.000203317	Primitive_Streak
Fbxo5	0.70812	0.314	0.219	0.000205935	Primitive_Streak
Sfxn1	1.08115	0.389	0.284	0.000206251	Primitive_Streak
Mapk1	0.670932	0.381	0.28	0.000212023	Primitive_Streak
Txndc9	1.29942	0.449	0.342	0.00021206	Primitive_Streak
Tmem33	0.340233	0.34	0.236	0.000217031	Primitive_Streak
Terf1	0.53065	0.339	0.235	0.000217476	Primitive_Streak
Pnisr	1.02585	0.393	0.28	0.000217989	Primitive_Streak
Helz	0.151778	0.205	0.122	0.00022197	Primitive_Streak
Hax1	0.287153	0.335	0.235	0.000224263	Primitive_Streak
Wdr75	0.230559	0.226	0.138	0.000225647	Primitive_Streak
Psmd6	0.750347	0.412	0.315	0.000231358	Primitive_Streak
Fnta	0.593827	0.307	0.214	0.000234379	Primitive_Streak
Lin28a	1.14034	0.463	0.347	0.000240142	Primitive_Streak
Sin3a	0.240436	0.232	0.145	0.000245084	Primitive_Streak
Prpf38a	0.65087	0.375	0.273	0.000245198	Primitive_Streak
Tra2a	1.61328	0.46	0.361	0.000245268	Primitive_Streak
Sall3	0.115993	0.151	0.081	0.000258756	Primitive_Streak
Uba2	2.52781	0.467	0.369	0.000261709	Primitive_Streak
Emc7	0.222397	0.256	0.164	0.000271518	Primitive_Streak
Srsf4	0.164795	0.195	0.114	0.000273131	Primitive_Streak
Mrpl36	0.215492	0.442	0.332	0.000280668	Primitive_Streak
Rpl36a-ps2	0.222844	0.186	0.109	0.000282561	Primitive_Streak
Tmbim4	0.553499	0.312	0.214	0.00029398	Primitive_Streak
Prdx4	0.100792	0.43	0.33	0.000300048	Primitive_Streak
Yrdc	1.573	0.354	0.253	0.000311313	Primitive_Streak
Tmem147	0.221337	0.375	0.279	0.0003149	Primitive_Streak
Tbp	0.238318	0.154	0.084	0.00031691	Primitive_Streak
Setd5	0.544626	0.279	0.185	0.000317225	Primitive_Streak
Kcmf1	0.229636	0.179	0.103	0.000317584	Primitive_Streak
Zfp330	0.283412	0.256	0.165	0.000318053	Primitive_Streak
Yeats4	0.94153	0.419	0.31	0.000322403	Primitive_Streak
Kif20a	0.152695	0.191	0.112	0.000325482	Primitive_Streak
Rad21	2.40578	0.458	0.351	0.000332437	Primitive_Streak
Txnrd1	1.01208	0.307	0.213	0.000334993	Primitive_Streak
Slc20a1	0.107606	0.14	0.073	0.000340597	Primitive_Streak
Ghitm	1.11321	0.404	0.311	0.000342488	Primitive_Streak
Hdac3	0.248611	0.256	0.166	0.00034278	Primitive_Streak
Vezf1	0.213759	0.177	0.101	0.000343208	Primitive_Streak
Rhoa	0.519564	0.505	0.395	0.000344331	Primitive_Streak
Mrpl2	0.269376	0.382	0.276	0.000345157	Primitive_Streak
Lsm14a	1.85572	0.409	0.3	0.000367509	Primitive_Streak
Asf1a	0.490615	0.43	0.328	0.00037071	Primitive_Streak
Kif11	0.107616	0.184	0.106	0.000371201	Primitive_Streak
Pdcd10	0.794658	0.493	0.391	0.000375248	Primitive_Streak
Cxxc5	0.203065	0.221	0.135	0.000392766	Primitive_Streak
Atrx	0.512192	0.405	0.299	0.000395049	Primitive_Streak
Ythdf3	0.618033	0.296	0.203	0.00040798	Primitive_Streak
Hspb11	0.355327	0.239	0.155	0.000423391	Primitive_Streak
Tsc22d3	0.307913	0.226	0.143	0.000426495	Primitive_Streak
Taf11	0.286329	0.254	0.165	0.000449585	Primitive_Streak
Cyb5b	0.588758	0.349	0.253	0.000463494	Primitive_Streak
Dtd1	0.189339	0.214	0.131	0.000465712	Primitive_Streak
Mterf3	0.137149	0.154	0.085	0.000465811	Primitive_Streak
Haus3	0.170513	0.202	0.121	0.000468018	Primitive_Streak
Exosc3	0.553869	0.328	0.23	0.000481958	Primitive_Streak
Smek2	0.228133	0.237	0.15	0.000491294	Primitive_Streak
Kdm1a	0.302924	0.312	0.214	0.000497535	Primitive_Streak
Rac1	2.75464	0.5	0.4	0.000505798	Primitive_Streak
Mcm5	0.20309	0.339	0.238	0.000517362	Primitive_Streak
Fbxl3	0.139349	0.116	0.057	0.00052404	Primitive_Streak
Twistnb	0.486217	0.361	0.262	0.000531499	Primitive_Streak
Akap8	0.27702	0.286	0.19	0.000544031	Primitive_Streak
Hacd1	0.602589	0.349	0.252	0.000544775	Primitive_Streak
Gcat	0.134678	0.177	0.102	0.000550459	Primitive_Streak
Snrnp25	0.35167	0.463	0.358	0.000560506	Primitive_Streak
Nup153	1.14351	0.375	0.27	0.000563756	Primitive_Streak
Gde1	0.116765	0.137	0.072	0.000585658	Primitive_Streak
Smg1	0.226769	0.219	0.136	0.000597372	Primitive_Streak
Api5	1.2736	0.416	0.31	0.000612528	Primitive_Streak
Mthfd2l	0.186549	0.228	0.142	0.000613522	Primitive_Streak
Nup88	0.171305	0.165	0.093	0.000623675	Primitive_Streak
Rbm15b	0.185353	0.182	0.107	0.000633205	Primitive_Streak
Tspan31	0.364002	0.281	0.19	0.00063336	Primitive_Streak
Trnt1	0.98747	0.37	0.275	0.000639671	Primitive_Streak
Sall1	0.205271	0.246	0.157	0.000646913	Primitive_Streak
Lamp1	0.146095	0.363	0.26	0.000656529	Primitive_Streak
Cebpzos	0.338184	0.388	0.281	0.000671027	Primitive_Streak
Tm2d2	0.198643	0.191	0.114	0.000674615	Primitive_Streak
Snf8	0.363357	0.407	0.307	0.000703972	Primitive_Streak
Tmem251	0.377058	0.242	0.156	0.000716826	Primitive_Streak
Ssr3	0.511953	0.433	0.335	0.000719719	Primitive_Streak
Slc38a1	0.144657	0.286	0.191	0.00072247	Primitive_Streak
Trp53	0.446646	0.481	0.369	0.000734694	Primitive_Streak
Fscn1	0.203544	0.486	0.377	0.00075015	Primitive_Streak
Drg1	0.53393	0.496	0.389	0.000763455	Primitive_Streak
Nmd3	0.40285	0.268	0.18	0.000763998	Primitive_Streak
Rer1	0.195818	0.388	0.291	0.00076613	Primitive_Streak
Pim2	3.86257	0.484	0.364	0.000769489	Primitive_Streak
Cope	0.348785	0.446	0.34	0.000770407	Primitive_Streak
Plscr1	0.158498	0.158	0.088	0.000779537	Primitive_Streak
Suz12	0.773105	0.293	0.201	0.000794571	Primitive_Streak
Dpm3	0.305737	0.498	0.389	0.000810952	Primitive_Streak
Pbrm1	0.887142	0.425	0.32	0.000817865	Primitive_Streak
Acot13	0.208395	0.254	0.165	0.000817954	Primitive_Streak
Lman1	0.218655	0.244	0.157	0.000835643	Primitive_Streak
Ube2t	0.177239	0.228	0.144	0.000842342	Primitive_Streak
Gnai3	0.996807	0.47	0.365	0.000858	Primitive_Streak
Cops8	0.31775	0.335	0.238	0.000890785	Primitive_Streak
Dppa5a	0.288371	0.189	0.113	0.000902119	Primitive_Streak
Brd2	0.357345	0.291	0.199	0.000911444	Primitive_Streak
Pcnx4	0.103895	0.13	0.068	0.000918253	Primitive_Streak
Map2k1	0.203883	0.218	0.136	0.000923704	Primitive_Streak
3110009E18Rik	0.226255	0.193	0.116	0.000928015	Primitive_Streak
Kpnb1	4.62122	0.498	0.4	0.000934804	Primitive_Streak
Ssr2	0.466132	0.493	0.399	0.000942223	Primitive_Streak
Ckap5	0.347709	0.221	0.138	0.000946652	Primitive_Streak
Hmga1-rs1	0.127555	0.218	0.134	0.000953379	Primitive_Streak
Cnot1	0.268804	0.293	0.198	0.000966898	Primitive_Streak
Ccdc90b	0.260355	0.209	0.13	0.000967388	Primitive_Streak
Cs	0.226789	0.202	0.123	0.000984388	Primitive_Streak
Rps3a3	0.161446	0.193	0.117	0.000994436	Primitive_Streak
Pmf1	0.205854	0.425	0.32	0.00102791	Primitive_Streak
Npc2	1.64458	0.474	0.369	0.00103265	Primitive_Streak
Smc4	2.11346	0.428	0.32	0.00108728	Primitive_Streak
Morc2a	0.176144	0.128	0.067	0.00109484	Primitive_Streak
Rps2-ps10	0.615164	0.302	0.21	0.00110637	Primitive_Streak
Nol11	0.295095	0.212	0.133	0.00111249	Primitive_Streak
Ppp2r1b	0.24318	0.261	0.172	0.00114165	Primitive_Streak
Snrnp40	0.970734	0.411	0.32	0.0011503	Primitive_Streak
Lman2	0.47102	0.344	0.246	0.00115579	Primitive_Streak
Spg21	0.190501	0.151	0.083	0.0012015	Primitive_Streak
Rest	0.383037	0.284	0.193	0.00120397	Primitive_Streak
Commd8	0.529019	0.232	0.15	0.00120866	Primitive_Streak
Psmc2	0.447205	0.368	0.271	0.00122426	Primitive_Streak
Mrpl1	0.243166	0.425	0.315	0.00123306	Primitive_Streak
Atp13a3	0.305228	0.246	0.159	0.00127277	Primitive_Streak
Znhit3	0.425825	0.367	0.27	0.0012886	Primitive_Streak
Cnpy2	0.649066	0.449	0.349	0.00130045	Primitive_Streak
Clpp	0.219687	0.446	0.341	0.00131017	Primitive_Streak
Pnkd	0.373615	0.449	0.339	0.00132172	Primitive_Streak
Prr13	0.328631	0.186	0.111	0.00137295	Primitive_Streak
Dapk1	0.23728	0.184	0.11	0.00139224	Primitive_Streak
Ebag9	0.180228	0.161	0.092	0.0014015	Primitive_Streak
Ap3s2	0.19692	0.221	0.139	0.001428	Primitive_Streak
Actr2	0.285161	0.293	0.2	0.00145107	Primitive_Streak
Dst	0.112149	0.14	0.076	0.00147585	Primitive_Streak
Topors	0.313815	0.268	0.18	0.00148917	Primitive_Streak
Gm6472	0.485001	0.307	0.213	0.00149801	Primitive_Streak
Clk1	0.528806	0.268	0.181	0.00151175	Primitive_Streak
Tmem208	0.339185	0.335	0.24	0.00154869	Primitive_Streak
Aasdhppt	0.546124	0.435	0.33	0.00156682	Primitive_Streak
Scp2	0.262274	0.316	0.223	0.00156745	Primitive_Streak
Stra13	0.5111	0.456	0.362	0.00156897	Primitive_Streak
Xpo7	0.35826	0.235	0.149	0.00158076	Primitive_Streak
Socs2	1.8513	0.432	0.335	0.00162174	Primitive_Streak
Ptpn2	0.252642	0.212	0.132	0.0016262	Primitive_Streak
Rbpms2	1.99814	0.377	0.28	0.00165875	Primitive_Streak
Ilf3	2.30932	0.289	0.199	0.00169716	Primitive_Streak
Oat	0.288671	0.272	0.183	0.00172229	Primitive_Streak
Ilf2	1.98488	0.458	0.353	0.00174725	Primitive_Streak
Tmbim6	0.588528	0.396	0.306	0.00175218	Primitive_Streak
Gm13611	0.558338	0.323	0.228	0.00176319	Primitive_Streak
Qdpr	0.15385	0.186	0.111	0.00177743	Primitive_Streak
Mki67	0.189303	0.212	0.132	0.0018047	Primitive_Streak
Sigmar1	0.152572	0.177	0.104	0.0018062	Primitive_Streak
Eif4h	0.45158	0.333	0.239	0.00180892	Primitive_Streak
Stag2	0.230864	0.305	0.21	0.00181999	Primitive_Streak
Naa20	0.334728	0.402	0.311	0.00185669	Primitive_Streak
Pkp4	0.122764	0.175	0.102	0.00192031	Primitive_Streak
Pdcl	0.188844	0.191	0.116	0.00193242	Primitive_Streak
Ube2j2	0.837542	0.474	0.381	0.00195366	Primitive_Streak
Slc2a3	5.05135	0.386	0.289	0.0019621	Primitive_Streak
Eif3b	1.13996	0.428	0.33	0.0019671	Primitive_Streak
Gm14303	0.763721	0.468	0.377	0.00200648	Primitive_Streak
Prmt5	0.602073	0.368	0.272	0.00200918	Primitive_Streak
Actr6	0.126439	0.233	0.15	0.00205704	Primitive_Streak
Mcm6	1.67768	0.346	0.25	0.00206586	Primitive_Streak
Usp34	0.262692	0.333	0.237	0.00207854	Primitive_Streak
Mta2	0.527	0.246	0.159	0.00209756	Primitive_Streak
Psmg2	0.292314	0.279	0.189	0.00211035	Primitive_Streak
BC003965	0.951162	0.342	0.241	0.00213234	Primitive_Streak
Ung	0.534835	0.274	0.184	0.00217187	Primitive_Streak
Plaa	0.514391	0.374	0.27	0.00219683	Primitive_Streak
Map4	0.16046	0.219	0.139	0.00220616	Primitive_Streak
Arid2	0.328809	0.289	0.201	0.00227264	Primitive_Streak
Cebpz	0.678658	0.326	0.236	0.00227373	Primitive_Streak
Nup98	0.611258	0.211	0.132	0.00230554	Primitive_Streak
Rnf145	0.592133	0.228	0.147	0.00234945	Primitive_Streak
Tmem60	0.549505	0.337	0.239	0.00239178	Primitive_Streak
Tmed7	0.443549	0.367	0.266	0.00244274	Primitive_Streak
Yae1d1	0.225711	0.261	0.176	0.00251431	Primitive_Streak
Rab1a	1.55822	0.461	0.366	0.00256586	Primitive_Streak
Tubb4b	0.406949	0.447	0.351	0.00261584	Primitive_Streak
Asnsd1	0.229526	0.3	0.207	0.00270421	Primitive_Streak
Cyb5r4	0.149138	0.312	0.217	0.00273346	Primitive_Streak
Evi5	0.172424	0.202	0.125	0.0027473	Primitive_Streak
Naa40	0.114022	0.158	0.09	0.00276746	Primitive_Streak
Exoc5	0.157656	0.244	0.159	0.00277368	Primitive_Streak
Zfp280d	0.245357	0.196	0.12	0.00277442	Primitive_Streak
Rala	0.327342	0.323	0.229	0.00278882	Primitive_Streak
Ppm1b	0.29963	0.347	0.25	0.00285456	Primitive_Streak
Alg13	0.267187	0.226	0.145	0.0029259	Primitive_Streak
Eprs	0.381835	0.316	0.225	0.0029572	Primitive_Streak
Adgra3	0.597372	0.16	0.093	0.00296914	Primitive_Streak
Car14	0.469089	0.43	0.33	0.00299939	Primitive_Streak
Ppil1	0.34822	0.375	0.281	0.00307088	Primitive_Streak
Cul4b	0.215771	0.149	0.085	0.00309983	Primitive_Streak
Eif4g3	0.266285	0.223	0.144	0.00313394	Primitive_Streak
Ftsj3	0.496899	0.268	0.18	0.00327281	Primitive_Streak
Rnf5	0.229834	0.26	0.174	0.00330156	Primitive_Streak
Mdh1	0.446767	0.43	0.335	0.00335207	Primitive_Streak
Uimc1	0.109561	0.114	0.058	0.00338741	Primitive_Streak
Osgep	0.2268	0.275	0.187	0.00338915	Primitive_Streak
Bclaf1	0.459901	0.393	0.294	0.00344623	Primitive_Streak
Fam53a	0.105126	0.144	0.08	0.0034473	Primitive_Streak
Fmnl2	0.141203	0.193	0.119	0.00345502	Primitive_Streak
Tcf4	0.162879	0.218	0.137	0.00348479	Primitive_Streak
Tmem165	0.437973	0.414	0.308	0.00352309	Primitive_Streak
Smurf2	0.117213	0.104	0.051	0.00367719	Primitive_Streak
Psmd11	0.254157	0.439	0.342	0.00376727	Primitive_Streak
Psmd1	0.488234	0.356	0.259	0.00381715	Primitive_Streak
Prpf8	0.252653	0.239	0.158	0.00382953	Primitive_Streak
Rap1a	0.316482	0.412	0.312	0.00386434	Primitive_Streak
Cldnd1	0.264336	0.34	0.242	0.00388686	Primitive_Streak
Prorsd1	0.22925	0.253	0.168	0.0039336	Primitive_Streak
Otud4	2.84409	0.384	0.284	0.00394113	Primitive_Streak
Ergic1	0.329777	0.232	0.149	0.00395917	Primitive_Streak
Sap30	0.722992	0.414	0.318	0.00403254	Primitive_Streak
Rab8b	0.141849	0.142	0.079	0.00409837	Primitive_Streak
Mfsd1	0.117841	0.13	0.07	0.00417394	Primitive_Streak
Flna	0.191384	0.286	0.196	0.00420721	Primitive_Streak
Fbxw11	0.159533	0.123	0.065	0.0042378	Primitive_Streak
Ccnl2	0.292144	0.184	0.113	0.00425293	Primitive_Streak
Mtmr4	0.129183	0.13	0.07	0.00425824	Primitive_Streak
Cdca3	0.446598	0.34	0.249	0.00432855	Primitive_Streak
Aimp1	0.354494	0.475	0.367	0.0043392	Primitive_Streak
Mrto4	0.177605	0.463	0.363	0.00434348	Primitive_Streak
Clic4	0.554758	0.328	0.239	0.00437321	Primitive_Streak
Ddx20	0.117436	0.114	0.059	0.00437952	Primitive_Streak
Ryk	0.637287	0.277	0.19	0.00440122	Primitive_Streak
Dbt	0.313888	0.182	0.112	0.00445201	Primitive_Streak
Tpp2	0.176994	0.2	0.124	0.00448341	Primitive_Streak
Psmg1	0.320633	0.323	0.231	0.00448544	Primitive_Streak
Lamtor1	0.48847	0.389	0.293	0.00454665	Primitive_Streak
Gm10443	0.335794	0.433	0.334	0.00455754	Primitive_Streak
E2f5	0.270723	0.249	0.166	0.00456171	Primitive_Streak
Exo1	0.209841	0.123	0.065	0.00458526	Primitive_Streak
Ndnl2	0.246355	0.233	0.153	0.00459228	Primitive_Streak
Atad1	0.887793	0.282	0.194	0.00473311	Primitive_Streak
Csnk2b	0.717097	0.428	0.331	0.00480857	Primitive_Streak
D030056L22Rik	0.303211	0.411	0.308	0.00480921	Primitive_Streak
Tmem14c	0.169554	0.37	0.274	0.00484672	Primitive_Streak
Skp2	0.248821	0.205	0.128	0.00492442	Primitive_Streak
Lims1	0.458302	0.242	0.159	0.00496334	Primitive_Streak
Fam49b	1.12289	0.447	0.346	0.00516219	Primitive_Streak
Wac	0.455917	0.314	0.222	0.00520121	Primitive_Streak
Spc25	0.418106	0.428	0.327	0.00521952	Primitive_Streak
Ddost	0.227169	0.37	0.275	0.0052373	Primitive_Streak
Tmx3	0.114725	0.186	0.113	0.00541921	Primitive_Streak
Rchy1	0.153479	0.27	0.181	0.00544023	Primitive_Streak
Nol7	0.300237	0.442	0.344	0.00550549	Primitive_Streak
Nptn	0.187216	0.182	0.111	0.00551899	Primitive_Streak
Tpst1	0.124529	0.137	0.076	0.00554462	Primitive_Streak
Nup205	0.132709	0.165	0.097	0.00557024	Primitive_Streak
Pdcl3	1.50953	0.323	0.237	0.00562397	Primitive_Streak
Itgb3bp	1.43163	0.302	0.214	0.00567152	Primitive_Streak
Nfu1	0.187924	0.27	0.182	0.00567602	Primitive_Streak
Myh10	0.514544	0.202	0.127	0.00568275	Primitive_Streak
Anapc10	0.440308	0.289	0.202	0.00572928	Primitive_Streak
Copb1	0.255793	0.218	0.14	0.00575408	Primitive_Streak
Ift20	0.260163	0.268	0.183	0.00575845	Primitive_Streak
Cltc	1.98498	0.451	0.357	0.0057926	Primitive_Streak
Arpc4	0.669811	0.418	0.326	0.00587719	Primitive_Streak
Tkt	0.935167	0.444	0.353	0.00587836	Primitive_Streak
AI506816	0.213001	0.168	0.1	0.00595738	Primitive_Streak
Rbck1	0.111647	0.144	0.081	0.0059874	Primitive_Streak
Ktn1	0.573215	0.439	0.341	0.00605496	Primitive_Streak
Hspa14	0.315206	0.242	0.161	0.0060668	Primitive_Streak
Acbd6	0.112637	0.216	0.137	0.0062428	Primitive_Streak
Psmd2	0.86673	0.388	0.295	0.00626155	Primitive_Streak
9130401M01Rik	0.204938	0.205	0.13	0.00642703	Primitive_Streak
Brd3	0.407018	0.321	0.232	0.00646177	Primitive_Streak
Mrps25	0.491266	0.37	0.275	0.00648789	Primitive_Streak
Trip12	0.339991	0.349	0.257	0.0066825	Primitive_Streak
Larp4	0.341519	0.325	0.234	0.0066942	Primitive_Streak
Cst3	0.574418	0.475	0.372	0.00674683	Primitive_Streak
Ccdc12	0.242536	0.498	0.396	0.00678092	Primitive_Streak
Usp7	0.189572	0.212	0.137	0.00683269	Primitive_Streak
Gabpa	0.257909	0.165	0.098	0.00700448	Primitive_Streak
Pafah1b1	0.784046	0.384	0.29	0.00711758	Primitive_Streak
Ik	0.241843	0.256	0.172	0.00712387	Primitive_Streak
2810006K23Rik	0.128413	0.118	0.062	0.00729049	Primitive_Streak
Mfsd14a	0.372511	0.256	0.175	0.00734521	Primitive_Streak
Bola3	0.65372	0.491	0.395	0.00753271	Primitive_Streak
Ext1	0.13696	0.125	0.067	0.00755387	Primitive_Streak
F11r	0.209041	0.188	0.116	0.00756952	Primitive_Streak
Taf7	0.277308	0.372	0.28	0.00779258	Primitive_Streak
Dazap2	0.315049	0.196	0.123	0.00783906	Primitive_Streak
Dnajc7	0.398472	0.381	0.281	0.00796238	Primitive_Streak
Ubald2	0.283407	0.426	0.335	0.00801163	Primitive_Streak
Mphosph6	0.408276	0.437	0.347	0.00836637	Primitive_Streak
P4hb	0.281239	0.367	0.272	0.00851031	Primitive_Streak
Trappc5	0.125233	0.161	0.095	0.00857533	Primitive_Streak
Cab39	0.392519	0.195	0.123	0.00860381	Primitive_Streak
Gm16286	0.306468	0.356	0.268	0.00873527	Primitive_Streak
Pole3	0.158056	0.398	0.303	0.00898285	Primitive_Streak
Gosr2	0.108979	0.135	0.075	0.00907711	Primitive_Streak
Pin4	0.709272	0.468	0.382	0.00921886	Primitive_Streak
Ddx42	0.285728	0.211	0.135	0.00925066	Primitive_Streak
Atxn10	1.60132	0.3	0.215	0.00931213	Primitive_Streak
Smn1	0.384631	0.44	0.346	0.00943294	Primitive_Streak
Stt3a	0.106873	0.358	0.262	0.00960192	Primitive_Streak
Trim59	0.963871	0.439	0.339	0.0096228	Primitive_Streak
Ormdl2	0.470832	0.33	0.241	0.00992666	Primitive_Streak
Itm2b	0.43408	0.309	0.222	0.0105655	Primitive_Streak
Ubc	0.39384	0.356	0.264	0.0106478	Primitive_Streak
Gsto1	1.5515	0.247	0.166	0.0107675	Primitive_Streak
Rfx3	0.128197	0.135	0.075	0.0108598	Primitive_Streak
Stx7	0.258848	0.211	0.135	0.010932	Primitive_Streak
Fbxo33	0.123744	0.119	0.064	0.0109841	Primitive_Streak
Echs1	0.590546	0.346	0.258	0.0110275	Primitive_Streak
Ubl3	0.119967	0.102	0.052	0.0110291	Primitive_Streak
Prpf19	0.249346	0.389	0.291	0.0114266	Primitive_Streak
Atxn2l	0.163856	0.212	0.136	0.0114862	Primitive_Streak
Spag7	0.319644	0.444	0.349	0.0123082	Primitive_Streak
Akr1b3	0.200266	0.379	0.287	0.0130524	Primitive_Streak
Vars	0.259159	0.256	0.175	0.0132205	Primitive_Streak
Tes	0.285248	0.175	0.107	0.0134718	Primitive_Streak
Tpd52l2	0.477332	0.3	0.217	0.0135507	Primitive_Streak
Cask	0.141845	0.156	0.093	0.0136021	Primitive_Streak
mt-Atp8	0.211044	0.182	0.113	0.0136753	Primitive_Streak
Plp2	0.236974	0.235	0.156	0.0137784	Primitive_Streak
Zranb1	0.370818	0.17	0.103	0.0138521	Primitive_Streak
Zfp560	0.114772	0.202	0.128	0.0143532	Primitive_Streak
2010204K13Rik	0.361385	0.437	0.338	0.0148503	Primitive_Streak
Ywhag	1.48711	0.454	0.359	0.0149764	Primitive_Streak
Sephs1	0.258254	0.272	0.188	0.0149978	Primitive_Streak
Snx6	0.32271	0.298	0.215	0.0152349	Primitive_Streak
Taf13	0.21232	0.244	0.165	0.0153268	Primitive_Streak
Ccni	0.729509	0.379	0.288	0.0153339	Primitive_Streak
Atic	0.24593	0.275	0.193	0.0154888	Primitive_Streak
Ndufaf2	0.321772	0.432	0.335	0.0157868	Primitive_Streak
Acsl3	0.301775	0.193	0.121	0.0158196	Primitive_Streak
Ptov1	0.659267	0.454	0.362	0.0158528	Primitive_Streak
Hnrnpll	0.333972	0.393	0.302	0.0159175	Primitive_Streak
Gpn3	0.281262	0.142	0.082	0.0159638	Primitive_Streak
Sf3b4	0.306152	0.398	0.305	0.015978	Primitive_Streak
Mettl9	0.985418	0.351	0.265	0.0160129	Primitive_Streak
Lmo4	0.163963	0.344	0.253	0.0160389	Primitive_Streak
Ncapd2	0.124726	0.212	0.137	0.0162206	Primitive_Streak
Tinf2	0.160345	0.132	0.074	0.01623	Primitive_Streak
Gm8730	0.29547	0.339	0.253	0.0165509	Primitive_Streak
Cnn3	1.96005	0.488	0.398	0.0167553	Primitive_Streak
Nipsnap1	0.10771	0.154	0.091	0.0168007	Primitive_Streak
Pik3c2a	0.120123	0.156	0.092	0.0170704	Primitive_Streak
Acat2	0.317096	0.239	0.162	0.017104	Primitive_Streak
Mcl1	0.165506	0.288	0.202	0.0171842	Primitive_Streak
Cirbp	0.155652	0.277	0.193	0.0174397	Primitive_Streak
Isy1	0.192718	0.214	0.14	0.0185156	Primitive_Streak
Agtrap	0.15419	0.168	0.103	0.0185206	Primitive_Streak
Gm10012	0.167029	0.156	0.093	0.0185901	Primitive_Streak
Uba1	0.328975	0.298	0.213	0.0187319	Primitive_Streak
Spin1	0.557487	0.293	0.206	0.0188268	Primitive_Streak
Idi1	0.268383	0.177	0.109	0.0190547	Primitive_Streak
Snrnp70	0.512903	0.451	0.36	0.0193804	Primitive_Streak
Ube2d1	0.299654	0.384	0.289	0.0194573	Primitive_Streak
Swt1	0.186758	0.189	0.12	0.0195176	Primitive_Streak
Nde1	0.208611	0.158	0.096	0.0198188	Primitive_Streak
Oxa1l	0.10159	0.125	0.069	0.0201266	Primitive_Streak
Rab11a	0.520362	0.493	0.4	0.0201708	Primitive_Streak
Actr1b	0.127811	0.17	0.104	0.0203849	Primitive_Streak
Vapb	0.173254	0.207	0.134	0.0205343	Primitive_Streak
Bcl10	0.117114	0.175	0.108	0.0205587	Primitive_Streak
Idh3a	0.48197	0.328	0.239	0.0206927	Primitive_Streak
Platr3	0.129784	0.123	0.068	0.0212173	Primitive_Streak
Rps26-ps1	0.575545	0.312	0.226	0.0212768	Primitive_Streak
Mcm4	1.11523	0.349	0.261	0.0213166	Primitive_Streak
Dusp19	0.129556	0.121	0.067	0.0214508	Primitive_Streak
Cog8	0.257968	0.2	0.13	0.0214756	Primitive_Streak
Mpv17l	0.124279	0.149	0.088	0.0217052	Primitive_Streak
Tufm	0.213051	0.204	0.132	0.0217717	Primitive_Streak
Aggf1	0.178532	0.154	0.092	0.0221403	Primitive_Streak
Mtdh	1.1043	0.384	0.297	0.0223748	Primitive_Streak
Bet1	0.341004	0.328	0.244	0.022409	Primitive_Streak
Copb2	0.257561	0.167	0.103	0.0225071	Primitive_Streak
Gabpb1	0.16373	0.223	0.148	0.0226541	Primitive_Streak
Mrps15	0.231044	0.451	0.351	0.0226904	Primitive_Streak
Mff	0.4682	0.304	0.222	0.0227043	Primitive_Streak
Sf1	1.037	0.391	0.301	0.022733	Primitive_Streak
Usp9x	0.183065	0.325	0.236	0.0227993	Primitive_Streak
Armc1	0.390024	0.418	0.323	0.0229029	Primitive_Streak
Sar1a	0.408224	0.333	0.246	0.0233878	Primitive_Streak
Plekha5	0.115656	0.132	0.074	0.0233953	Primitive_Streak
Prelid2	0.13342	0.123	0.068	0.0235573	Primitive_Streak
Spats2	0.160401	0.191	0.122	0.0235806	Primitive_Streak
Sod1	0.507983	0.342	0.258	0.0236822	Primitive_Streak
Mgat2	0.217728	0.27	0.188	0.0239376	Primitive_Streak
Krr1	0.274582	0.195	0.124	0.0240906	Primitive_Streak
Tfam	0.278978	0.282	0.198	0.0242263	Primitive_Streak
Cstb	0.708901	0.482	0.389	0.0243364	Primitive_Streak
Msi1	0.278795	0.226	0.151	0.0243538	Primitive_Streak
Igf2bp1	0.473184	0.372	0.282	0.02441	Primitive_Streak
Fra10ac1	0.162408	0.125	0.07	0.0247428	Primitive_Streak
Tmem126a	0.509664	0.411	0.317	0.0251232	Primitive_Streak
Fam92a	0.162557	0.172	0.107	0.0252158	Primitive_Streak
Nfkbib	0.159118	0.232	0.157	0.0255504	Primitive_Streak
Dnajc9	0.662332	0.475	0.383	0.0264758	Primitive_Streak
Rbbp6	0.281844	0.365	0.279	0.0265379	Primitive_Streak
Rraga	0.269304	0.302	0.215	0.026701	Primitive_Streak
BC031181	0.118868	0.456	0.365	0.0270372	Primitive_Streak
Gm15427	0.358468	0.321	0.236	0.0272232	Primitive_Streak
Smndc1	0.298011	0.382	0.296	0.0273207	Primitive_Streak
Tm2d3	0.123482	0.244	0.166	0.0274312	Primitive_Streak
Iws1	0.132521	0.172	0.107	0.0274938	Primitive_Streak
Nup107	0.116538	0.216	0.142	0.0278363	Primitive_Streak
Smim15	0.189214	0.293	0.21	0.0279292	Primitive_Streak
Idnk	0.162992	0.228	0.151	0.0281136	Primitive_Streak
Akt1s1	0.182667	0.211	0.138	0.028174	Primitive_Streak
Tsn	0.621072	0.474	0.39	0.0283214	Primitive_Streak
Nudt5	0.970808	0.458	0.361	0.0285285	Primitive_Streak
Mrpl15	0.443573	0.451	0.364	0.0285826	Primitive_Streak
Lmnb1	1.26307	0.414	0.326	0.0291485	Primitive_Streak
Sulf1	0.104643	0.135	0.077	0.0292059	Primitive_Streak
Fam96b	0.244497	0.428	0.335	0.029284	Primitive_Streak
Cstf2t	0.199798	0.167	0.103	0.0294058	Primitive_Streak
Zbtb8os	0.150677	0.179	0.112	0.0295095	Primitive_Streak
Etfa	0.280292	0.268	0.188	0.0295283	Primitive_Streak
Psmg4	0.207508	0.312	0.226	0.0301358	Primitive_Streak
Glud1	0.560926	0.223	0.149	0.0301679	Primitive_Streak
Abhd10	0.118549	0.146	0.086	0.030229	Primitive_Streak
Sra1	0.313142	0.363	0.28	0.0302447	Primitive_Streak
Myl12b	0.638206	0.396	0.3	0.0302933	Primitive_Streak
Ccdc86	0.16319	0.195	0.125	0.0304919	Primitive_Streak
Btg1	0.11131	0.188	0.118	0.0306499	Primitive_Streak
Sh3bgrl	0.102784	0.288	0.205	0.0309665	Primitive_Streak
Gsta4	0.201798	0.232	0.158	0.0314932	Primitive_Streak
Lztfl1	0.155802	0.163	0.099	0.0315234	Primitive_Streak
Utp15	0.237957	0.181	0.114	0.0319511	Primitive_Streak
Tmem160	0.352664	0.379	0.291	0.0322396	Primitive_Streak
Sdha	0.463644	0.305	0.227	0.0325036	Primitive_Streak
Tfap4	0.214745	0.168	0.104	0.0327647	Primitive_Streak
Angel2	0.143697	0.121	0.068	0.0329792	Primitive_Streak
Vrtn	0.171547	0.181	0.114	0.033385	Primitive_Streak
Hddc2	0.157926	0.279	0.196	0.033462	Primitive_Streak
Hn1l	0.658699	0.396	0.312	0.0334817	Primitive_Streak
Cmtm6	0.112486	0.104	0.054	0.0340276	Primitive_Streak
Spred2	0.153487	0.135	0.078	0.0347744	Primitive_Streak
Luc7l2	0.364507	0.393	0.299	0.0351493	Primitive_Streak
Eif4e2	2.13151	0.393	0.304	0.0351931	Primitive_Streak
Got1	0.14451	0.165	0.102	0.0352596	Primitive_Streak
Itgb1	0.318593	0.254	0.178	0.0354992	Primitive_Streak
Cd81	0.218759	0.468	0.369	0.0361266	Primitive_Streak
Cstf2	0.363105	0.211	0.138	0.0364202	Primitive_Streak
Zfp281	0.389905	0.298	0.211	0.0366481	Primitive_Streak
Gtf3c2	0.342663	0.218	0.146	0.0371115	Primitive_Streak
Ccz1	0.31763	0.27	0.193	0.037595	Primitive_Streak
Ccdc50	0.149108	0.198	0.129	0.0376902	Primitive_Streak
Dpp3	0.107898	0.193	0.125	0.0388104	Primitive_Streak
Slc4a7	0.211337	0.161	0.098	0.0400353	Primitive_Streak
Ptprf	0.167562	0.216	0.144	0.04006	Primitive_Streak
Vps4b	0.580793	0.289	0.207	0.04049	Primitive_Streak
Elp5	0.262069	0.314	0.233	0.0407556	Primitive_Streak
Ubqln2	0.848039	0.304	0.221	0.0413069	Primitive_Streak
Isyna1	0.268647	0.281	0.201	0.0413625	Primitive_Streak
Zfp277	0.108543	0.132	0.075	0.0415849	Primitive_Streak
Mcm10	0.132469	0.119	0.067	0.041929	Primitive_Streak
Pnrc2	0.49577	0.395	0.305	0.0421409	Primitive_Streak
Ptcd3	0.181568	0.188	0.12	0.0421707	Primitive_Streak
Nemf	0.410094	0.214	0.142	0.0423283	Primitive_Streak
Bckdhb	0.115219	0.144	0.085	0.0426608	Primitive_Streak
Tomm34	0.128302	0.16	0.097	0.0428199	Primitive_Streak
Med31	0.265364	0.226	0.153	0.0429007	Primitive_Streak
Pgp	0.270274	0.358	0.269	0.0430566	Primitive_Streak
Ttc14	0.197211	0.233	0.159	0.0437991	Primitive_Streak
Ndufs2	0.1458	0.34	0.25	0.0441048	Primitive_Streak
Eif3c	1.36965	0.446	0.351	0.0443835	Primitive_Streak
Mis18bp1	0.131208	0.281	0.2	0.04444	Primitive_Streak
Hcfc1	0.601713	0.249	0.171	0.0448886	Primitive_Streak
Prdx3	0.266707	0.233	0.159	0.0452818	Primitive_Streak
Zswim7	0.105202	0.133	0.077	0.0454647	Primitive_Streak
Psmb10	0.298136	0.418	0.335	0.0460739	Primitive_Streak
Ubqln1	0.200562	0.314	0.231	0.0460805	Primitive_Streak
Mob4	0.314875	0.465	0.373	0.0461281	Primitive_Streak
Ino80e	0.305302	0.204	0.133	0.0472747	Primitive_Streak
Prdx5	0.190341	0.311	0.23	0.0474112	Primitive_Streak
Gpatch8	0.138854	0.121	0.068	0.0475909	Primitive_Streak
Isg20l2	0.217939	0.219	0.148	0.0476197	Primitive_Streak
Rabac1	0.14631	0.212	0.139	0.0476626	Primitive_Streak
Maf1	0.370508	0.151	0.091	0.0477753	Primitive_Streak
Lamtor4	0.279433	0.358	0.271	0.0483856	Primitive_Streak
Prpf31	0.150748	0.254	0.177	0.0484082	Primitive_Streak
Midn	0.369822	0.221	0.148	0.0485212	Primitive_Streak
0610010K14Rik	0.16621	0.353	0.263	0.0488599	Primitive_Streak
Orc2	0.19119	0.205	0.135	0.048983	Primitive_Streak
Rcor2	0.131379	0.184	0.117	0.0497577	Primitive_Streak
Mesdc2	0.329584	0.209	0.138	0.0499253	Primitive_Streak
Grwd1	0.136881	0.209	0.137	0.0499298	Primitive_Streak
Cetn2	0.319928	0.368	0.284	0.0510649	Primitive_Streak
Gtf2e1	0.155323	0.156	0.095	0.0513801	Primitive_Streak
Rnmt	0.31573	0.239	0.166	0.0516017	Primitive_Streak
Cdc73	1.0026	0.263	0.186	0.0516765	Primitive_Streak
Dcps	0.147792	0.253	0.175	0.0525828	Primitive_Streak
Aff4	0.341777	0.195	0.128	0.0526502	Primitive_Streak
Cd320	0.247287	0.226	0.154	0.0530496	Primitive_Streak
Zfp131	0.207958	0.228	0.155	0.0531305	Primitive_Streak
Dnajc3	0.198177	0.181	0.116	0.0532531	Primitive_Streak
Nup155	0.145522	0.209	0.137	0.0542835	Primitive_Streak
Suv39h2	1.00306	0.17	0.107	0.054739	Primitive_Streak
Msh6	0.373485	0.156	0.096	0.055485	Primitive_Streak
Arl1	0.320688	0.251	0.175	0.0555958	Primitive_Streak
Mre11a	0.123238	0.112	0.062	0.0562768	Primitive_Streak
Psat1	2.61841	0.367	0.281	0.0567199	Primitive_Streak
Deb1	0.236042	0.342	0.257	0.0582408	Primitive_Streak
Dhx36	0.60149	0.291	0.21	0.0589874	Primitive_Streak
Fam83d	0.127648	0.107	0.058	0.0602071	Primitive_Streak
Med21	0.27603	0.482	0.384	0.0605662	Primitive_Streak
Soat1	0.128125	0.27	0.192	0.0610791	Primitive_Streak
Carhsp1	0.229066	0.365	0.275	0.0614683	Primitive_Streak
M6pr	0.242914	0.24	0.169	0.0617892	Primitive_Streak
Naa10	0.153164	0.349	0.26	0.0618248	Primitive_Streak
Ergic3	0.375858	0.272	0.198	0.0624681	Primitive_Streak
Eaf1	0.172441	0.156	0.095	0.0627149	Primitive_Streak
Sdhaf3	0.14937	0.163	0.101	0.0640222	Primitive_Streak
Gm4149	0.230207	0.247	0.171	0.064088	Primitive_Streak
Rnf34	0.166189	0.168	0.105	0.0645917	Primitive_Streak
Asna1	0.394279	0.416	0.332	0.0647953	Primitive_Streak
Eif4a3	0.206801	0.335	0.249	0.0650978	Primitive_Streak
Sf3a3	0.349937	0.316	0.234	0.0653475	Primitive_Streak
Mbip	0.16814	0.175	0.111	0.0654172	Primitive_Streak
4930453N24Rik	0.360933	0.202	0.134	0.0661842	Primitive_Streak
2810403A07Rik	0.30394	0.158	0.097	0.0662562	Primitive_Streak
Armc10	0.313079	0.191	0.124	0.0669566	Primitive_Streak
Rab6a	0.802026	0.377	0.291	0.0705322	Primitive_Streak
Lbr	0.30525	0.425	0.345	0.0707138	Primitive_Streak
Rnf4	0.429928	0.282	0.203	0.0708539	Primitive_Streak
Gpbp1	0.492895	0.405	0.32	0.0710398	Primitive_Streak
Thoc3	0.254289	0.277	0.198	0.0720045	Primitive_Streak
Unc50	0.119232	0.242	0.168	0.0721598	Primitive_Streak
Smu1	0.250258	0.267	0.192	0.0728684	Primitive_Streak
Sf3b3	0.599644	0.333	0.252	0.0729118	Primitive_Streak
Ppp1r11	0.35785	0.393	0.302	0.0731053	Primitive_Streak
Fam91a1	0.141299	0.181	0.115	0.073293	Primitive_Streak
Naf1	0.462451	0.4	0.312	0.0735892	Primitive_Streak
Gins4	0.167401	0.177	0.113	0.0742231	Primitive_Streak
2006-03-01	0.277178	0.193	0.126	0.0781792	Primitive_Streak
Cdca4	0.176729	0.244	0.169	0.0787784	Primitive_Streak
Abhd17c	1.26461	0.374	0.287	0.0790997	Primitive_Streak
Rcc1	0.153963	0.249	0.172	0.0794973	Primitive_Streak
Mybbp1a	0.562213	0.375	0.291	0.080087	Primitive_Streak
Las1l	0.249745	0.274	0.197	0.0814013	Primitive_Streak
Slc25a51	0.154541	0.121	0.069	0.0815424	Primitive_Streak
Zfp292	0.251859	0.237	0.163	0.0822423	Primitive_Streak
Slc25a13	0.546632	0.274	0.197	0.0830949	Primitive_Streak
Kat2a	0.140209	0.139	0.083	0.0831795	Primitive_Streak
Smc5	0.195511	0.216	0.145	0.0847413	Primitive_Streak
Arpc5	0.80921	0.423	0.344	0.0851231	Primitive_Streak
Psmc3ip	0.13511	0.219	0.148	0.0869755	Primitive_Streak
Gm10288	0.110388	0.135	0.08	0.0869797	Primitive_Streak
Zmat2	0.62678	0.428	0.345	0.087496	Primitive_Streak
Mrpl24	0.275879	0.326	0.244	0.0912094	Primitive_Streak
Adk	0.837029	0.421	0.335	0.0912869	Primitive_Streak
Ube2g1	0.157676	0.449	0.349	0.0938519	Primitive_Streak
Rc3h1	0.187845	0.151	0.093	0.094215	Primitive_Streak
Dnajc24	0.197178	0.196	0.13	0.094617	Primitive_Streak
Rab10	0.617057	0.425	0.334	0.094725	Primitive_Streak
Nfx1	0.474837	0.211	0.142	0.0973168	Primitive_Streak
Got2	0.433513	0.279	0.205	0.101949	Primitive_Streak
Hnrnph3	0.468997	0.311	0.236	0.102114	Primitive_Streak
Ddx17	2.28369	0.34	0.255	0.102991	Primitive_Streak
Vti1b	0.3048	0.196	0.128	0.105307	Primitive_Streak
Gemin6	0.261481	0.263	0.189	0.107043	Primitive_Streak
Arl6	0.230198	0.161	0.102	0.107092	Primitive_Streak
Metap1	0.311716	0.2	0.134	0.107481	Primitive_Streak
Atxn7l3b	1.86203	0.391	0.307	0.109374	Primitive_Streak
Cers5	0.188928	0.175	0.113	0.111783	Primitive_Streak
Anapc15	0.128971	0.321	0.238	0.113166	Primitive_Streak
Synj2bp	0.217669	0.16	0.1	0.113551	Primitive_Streak
Ncapg2	0.21433	0.174	0.111	0.114338	Primitive_Streak
Abcb7	0.108971	0.163	0.102	0.114668	Primitive_Streak
Polr2c	0.596678	0.489	0.396	0.115095	Primitive_Streak
Psmd13	0.555328	0.325	0.248	0.118097	Primitive_Streak
Ublcp1	0.109381	0.128	0.075	0.118464	Primitive_Streak
Drosha	0.165886	0.181	0.116	0.120577	Primitive_Streak
Xrn2	0.3419	0.289	0.21	0.121291	Primitive_Streak
Cxadr	0.156445	0.172	0.11	0.124318	Primitive_Streak
Nubp2	0.200513	0.177	0.115	0.125836	Primitive_Streak
Erp29	0.122798	0.237	0.163	0.126249	Primitive_Streak
Cdc27	0.161675	0.191	0.125	0.126353	Primitive_Streak
Gfer	0.309795	0.291	0.214	0.127232	Primitive_Streak
Tex261	0.123029	0.182	0.118	0.128368	Primitive_Streak
Rab7	0.321911	0.326	0.247	0.128784	Primitive_Streak
Btg3	0.164976	0.181	0.117	0.128947	Primitive_Streak
Pus10	0.13881	0.107	0.059	0.129701	Primitive_Streak
Adipor1	2.9803	0.335	0.258	0.132474	Primitive_Streak
Tsen15	0.306146	0.275	0.201	0.133146	Primitive_Streak
Gtpbp10	0.128117	0.137	0.082	0.133977	Primitive_Streak
Glrx2	0.137478	0.251	0.176	0.134283	Primitive_Streak
Zfp638	0.364144	0.302	0.224	0.135722	Primitive_Streak
Ddx6	0.47381	0.204	0.136	0.135976	Primitive_Streak
Rab2a	0.891226	0.412	0.332	0.13623	Primitive_Streak
Coprs	0.30151	0.27	0.197	0.138685	Primitive_Streak
Zdhhc6	0.185086	0.189	0.125	0.140157	Primitive_Streak
Tpd52	0.185816	0.291	0.213	0.14069	Primitive_Streak
Atp6v0b	0.544602	0.404	0.318	0.146241	Primitive_Streak
Rps6-ps4	1.52247	0.453	0.371	0.148452	Primitive_Streak
Azin1	0.21396	0.328	0.249	0.149013	Primitive_Streak
Apoc1	0.142519	0.165	0.105	0.154497	Primitive_Streak
Cand1	1.62113	0.249	0.177	0.156957	Primitive_Streak
Nol12	0.143981	0.218	0.149	0.157605	Primitive_Streak
Slc9a3r1	0.465921	0.286	0.208	0.159303	Primitive_Streak
Trappc4	0.677265	0.439	0.356	0.160695	Primitive_Streak
Pitpnb	0.320302	0.181	0.118	0.162113	Primitive_Streak
Pigf	1.00831	0.328	0.253	0.162764	Primitive_Streak
Rbmx	0.1411	0.153	0.095	0.163149	Primitive_Streak
Arl6ip5	0.13234	0.188	0.123	0.164867	Primitive_Streak
Apoo	0.302271	0.247	0.176	0.165056	Primitive_Streak
Rcl1	0.226255	0.207	0.139	0.165708	Primitive_Streak
Prkar1a	0.389361	0.319	0.241	0.166973	Primitive_Streak
1810043H04Rik	0.177196	0.463	0.375	0.167368	Primitive_Streak
Prmt3	0.203629	0.188	0.124	0.172452	Primitive_Streak
Mak16	0.577165	0.33	0.251	0.174788	Primitive_Streak
5730480H06Rik	0.154919	0.188	0.124	0.176161	Primitive_Streak
Mdn1	0.861843	0.221	0.151	0.178625	Primitive_Streak
Dr1	0.254769	0.261	0.186	0.179411	Primitive_Streak
Pls3	0.185273	0.277	0.199	0.179934	Primitive_Streak
Mrpl27	0.281691	0.36	0.276	0.180168	Primitive_Streak
Cox11	0.185837	0.182	0.12	0.180318	Primitive_Streak
Rps23-ps1	0.814267	0.375	0.301	0.182485	Primitive_Streak
Sec13	0.281772	0.33	0.251	0.183152	Primitive_Streak
Bcor	0.238156	0.193	0.129	0.183567	Primitive_Streak
Nxf1	0.273204	0.361	0.285	0.186738	Primitive_Streak
Fis1	0.367291	0.465	0.391	0.189855	Primitive_Streak
Immt	0.241859	0.319	0.239	0.190876	Primitive_Streak
Hars	0.235258	0.239	0.168	0.191734	Primitive_Streak
Ilkap	0.231383	0.316	0.236	0.193073	Primitive_Streak
Serf1	0.171209	0.274	0.195	0.19586	Primitive_Streak
Pdia4	0.458476	0.396	0.31	0.19684	Primitive_Streak
Dguok	0.130154	0.181	0.118	0.204295	Primitive_Streak
Pafah1b2	0.2513	0.289	0.215	0.204982	Primitive_Streak
Sgta	0.236555	0.221	0.152	0.207651	Primitive_Streak
Mrpl47	0.188981	0.221	0.152	0.208167	Primitive_Streak
Pih1d1	0.118806	0.212	0.144	0.208732	Primitive_Streak
Dimt1	0.153172	0.172	0.111	0.210291	Primitive_Streak
Thumpd3	0.226386	0.156	0.098	0.210969	Primitive_Streak
Plrg1	0.115828	0.118	0.068	0.212451	Primitive_Streak
Rae1	0.257674	0.272	0.2	0.21838	Primitive_Streak
Zmym2	0.241432	0.244	0.172	0.220206	Primitive_Streak
Srp68	0.105606	0.133	0.08	0.221632	Primitive_Streak
Iscu	0.333554	0.418	0.326	0.223734	Primitive_Streak
Capzb	1.34409	0.404	0.316	0.227004	Primitive_Streak
Rcn3	0.11783	0.163	0.104	0.229588	Primitive_Streak
Uhrf2	0.175149	0.282	0.204	0.231207	Primitive_Streak
L3mbtl3	0.15758	0.14	0.087	0.23868	Primitive_Streak
Tmem120a	0.109497	0.111	0.063	0.241304	Primitive_Streak
Smarcad1	0.1714	0.258	0.184	0.241496	Primitive_Streak
Mrpl3	0.341125	0.168	0.109	0.241685	Primitive_Streak
Rtcb	0.19346	0.284	0.21	0.245258	Primitive_Streak
Mpdu1	0.119975	0.198	0.133	0.245951	Primitive_Streak
Mrps26	0.252378	0.342	0.263	0.246425	Primitive_Streak
Ccnt2	0.146706	0.26	0.187	0.248244	Primitive_Streak
Pkig	0.459277	0.323	0.247	0.248687	Primitive_Streak
Fkbp8	0.127251	0.289	0.212	0.252232	Primitive_Streak
Peli1	0.466315	0.254	0.185	0.252443	Primitive_Streak
Znrd1	0.579523	0.388	0.31	0.254259	Primitive_Streak
Gtf2h3	0.127615	0.193	0.129	0.255514	Primitive_Streak
Ctnnbip1	0.37195	0.34	0.262	0.257053	Primitive_Streak
Prps2	0.355441	0.232	0.164	0.262722	Primitive_Streak
Trmt11	0.107933	0.147	0.091	0.26326	Primitive_Streak
Rars	0.196607	0.258	0.183	0.265402	Primitive_Streak
Ankrd10	0.165118	0.23	0.162	0.266089	Primitive_Streak
Larp4b	1.3806	0.307	0.229	0.270065	Primitive_Streak
Arfgef1	0.162705	0.132	0.08	0.271405	Primitive_Streak
Nampt	0.432223	0.342	0.266	0.274958	Primitive_Streak
Ccdc115	0.124212	0.2	0.136	0.275279	Primitive_Streak
Rpa1	0.267475	0.202	0.138	0.276931	Primitive_Streak
Nup43	0.33177	0.298	0.223	0.277765	Primitive_Streak
Ago2	0.305433	0.319	0.239	0.279203	Primitive_Streak
Gart	0.16275	0.3	0.225	0.279678	Primitive_Streak
Rp9	0.193513	0.296	0.222	0.280156	Primitive_Streak
Spcs3	0.144955	0.195	0.131	0.280746	Primitive_Streak
Fbxo11	0.109159	0.158	0.1	0.28195	Primitive_Streak
Pdhb	1.09311	0.335	0.263	0.287796	Primitive_Streak
Ap1m2	0.118178	0.109	0.062	0.289718	Primitive_Streak
Sypl	0.304607	0.291	0.214	0.290525	Primitive_Streak
Crnkl1	0.131284	0.161	0.103	0.291169	Primitive_Streak
Purb	0.117921	0.232	0.161	0.29561	Primitive_Streak
Actr10	0.145358	0.174	0.114	0.299376	Primitive_Streak
Fem1c	0.116694	0.181	0.118	0.300658	Primitive_Streak
Fam169a	0.173707	0.151	0.096	0.306263	Primitive_Streak
Atxn2	0.104195	0.14	0.087	0.308196	Primitive_Streak
Gm9800	0.10434	0.17	0.11	0.309381	Primitive_Streak
Adsl	0.267867	0.189	0.127	0.310805	Primitive_Streak
Arl2	0.15115	0.244	0.173	0.316752	Primitive_Streak
Arhgdia	0.992201	0.418	0.338	0.316781	Primitive_Streak
Cdc37	0.386367	0.447	0.375	0.317972	Primitive_Streak
Ubfd1	0.353399	0.358	0.282	0.318138	Primitive_Streak
Rab9	0.198467	0.175	0.115	0.318598	Primitive_Streak
Kcnk1	0.173011	0.137	0.084	0.319375	Primitive_Streak
Sac3d1	0.127287	0.223	0.155	0.321029	Primitive_Streak
Trappc6b	0.179286	0.189	0.128	0.324419	Primitive_Streak
Fam96a	0.326536	0.358	0.284	0.324954	Primitive_Streak
Rab5a	0.522954	0.361	0.287	0.325838	Primitive_Streak
Meaf6	0.141588	0.205	0.141	0.327513	Primitive_Streak
Stk4	0.548709	0.144	0.09	0.327934	Primitive_Streak
Rfx7	0.11892	0.14	0.087	0.329009	Primitive_Streak
Aif1l	0.111735	0.153	0.097	0.332792	Primitive_Streak
Ccnb2	0.55196	0.295	0.222	0.333883	Primitive_Streak
Arpc3	0.199288	0.363	0.287	0.335664	Primitive_Streak
Mfsd10	0.109484	0.142	0.088	0.338508	Primitive_Streak
Tsg101	0.347318	0.321	0.248	0.33968	Primitive_Streak
Stard7	0.249961	0.242	0.17	0.344689	Primitive_Streak
1110059E24Rik	0.253817	0.412	0.333	0.351674	Primitive_Streak
Tle4	0.16421	0.226	0.159	0.355116	Primitive_Streak
Ly6e	0.116803	0.167	0.108	0.362125	Primitive_Streak
Tm9sf2	1.16796	0.367	0.292	0.363673	Primitive_Streak
Cdc23	0.132542	0.196	0.133	0.36775	Primitive_Streak
Dcaf12	0.112959	0.153	0.097	0.368675	Primitive_Streak
Dpm1	0.11232	0.16	0.103	0.379012	Primitive_Streak
Arl4a	0.401025	0.186	0.126	0.380225	Primitive_Streak
Znhit1	0.485146	0.37	0.296	0.382093	Primitive_Streak
Rps16-ps2	0.264175	0.244	0.174	0.383672	Primitive_Streak
Prkra	0.207889	0.144	0.09	0.384359	Primitive_Streak
Reep3	0.103263	0.16	0.103	0.38974	Primitive_Streak
Paxip1	0.140024	0.128	0.078	0.392555	Primitive_Streak
Chka	0.107744	0.104	0.059	0.39405	Primitive_Streak
Tmed1	0.165999	0.219	0.152	0.394208	Primitive_Streak
Sin3b	0.241172	0.214	0.151	0.400337	Primitive_Streak
Ttc9c	0.138701	0.186	0.124	0.402041	Primitive_Streak
Gm15500	0.547783	0.351	0.28	0.404812	Primitive_Streak
Nvl	0.131604	0.191	0.129	0.408953	Primitive_Streak
Apool	0.139776	0.219	0.152	0.41121	Primitive_Streak
Pds5a	0.150713	0.347	0.27	0.413549	Primitive_Streak
Ppp1cc	4.1833	0.475	0.396	0.417478	Primitive_Streak
Coa5	0.129107	0.181	0.12	0.421614	Primitive_Streak
Mrps34	0.279624	0.384	0.305	0.422431	Primitive_Streak
Actn4	0.220479	0.328	0.251	0.425597	Primitive_Streak
Ercc6l	0.107095	0.102	0.058	0.4289	Primitive_Streak
Nup35	0.31018	0.167	0.108	0.429804	Primitive_Streak
Arih1	0.167783	0.212	0.146	0.430045	Primitive_Streak
Rpl3-ps1	0.397003	0.263	0.193	0.4324	Primitive_Streak
Coro1c	0.256114	0.23	0.162	0.435406	Primitive_Streak
Dynll2	0.396625	0.426	0.351	0.441489	Primitive_Streak
Tsen34	0.604494	0.468	0.393	0.449451	Primitive_Streak
Oser1	0.122588	0.219	0.153	0.45552	Primitive_Streak
Oxsr1	0.10414	0.112	0.065	0.458407	Primitive_Streak
Tmem183a	1.077	0.335	0.26	0.461395	Primitive_Streak
Ufm1	0.278338	0.368	0.292	0.465798	Primitive_Streak
Mbd3	0.188162	0.435	0.358	0.473221	Primitive_Streak
Odf2	0.145061	0.137	0.085	0.477664	Primitive_Streak
Rad54l	0.10344	0.102	0.058	0.481655	Primitive_Streak
Cryzl1	0.137583	0.158	0.102	0.483009	Primitive_Streak
Bag4	0.213636	0.207	0.145	0.486765	Primitive_Streak
Aurkb	0.134563	0.167	0.109	0.48717	Primitive_Streak
Snap23	0.502391	0.37	0.297	0.487365	Primitive_Streak
Creb1	0.198197	0.265	0.192	0.488717	Primitive_Streak
Melk	0.188143	0.168	0.11	0.489249	Primitive_Streak
Bfar	0.151367	0.102	0.058	0.492591	Primitive_Streak
Foxa2	0.846006	0.694	0.055	2.4789e-56	Anterior_Primitive_Streak
Gsc	1.70508	0.556	0.066	9.64895e-28	Anterior_Primitive_Streak
Chrd	0.502315	0.278	0.02	1.07721e-21	Anterior_Primitive_Streak
Upp1	1.52077	0.611	0.096	1.16384e-21	Anterior_Primitive_Streak
Tdgf1	1.44293	0.917	0.328	4.64408e-14	Anterior_Primitive_Streak
Epha2	1.19804	0.361	0.048	5.02499e-14	Anterior_Primitive_Streak
Dact1	0.728901	0.472	0.082	3.77604e-13	Anterior_Primitive_Streak
Ninj2	0.291038	0.139	0.01	1.73483e-09	Anterior_Primitive_Streak
Hhex	0.825299	0.333	0.053	2.43089e-09	Anterior_Primitive_Streak
Fam89a	0.160821	0.111	0.008	1.46223e-07	Anterior_Primitive_Streak
Aff1	0.245311	0.194	0.025	1.99316e-06	Anterior_Primitive_Streak
Dapk2	0.288728	0.139	0.013	2.29576e-06	Anterior_Primitive_Streak
1700007K13Rik	0.284307	0.139	0.014	1.74946e-05	Anterior_Primitive_Streak
Krt7	1.04693	0.167	0.021	2.13846e-05	Anterior_Primitive_Streak
Samd3	0.277835	0.139	0.016	8.03675e-05	Anterior_Primitive_Streak
Pkdcc	0.901813	0.278	0.058	0.000159881	Anterior_Primitive_Streak
Cyp26a1	1.73431	0.5	0.16	0.000190911	Anterior_Primitive_Streak
Lefty1	0.517981	0.139	0.017	0.000281615	Anterior_Primitive_Streak
Lgr5	0.175346	0.139	0.017	0.00049267	Anterior_Primitive_Streak
Foxj1	0.539887	0.139	0.017	0.000508285	Anterior_Primitive_Streak
Plk2	0.154633	0.111	0.011	0.000604435	Anterior_Primitive_Streak
Dgkk	0.639067	0.222	0.042	0.0014195	Anterior_Primitive_Streak
Wipf3	0.302264	0.167	0.025	0.00156104	Anterior_Primitive_Streak
Jakmip1	0.278422	0.139	0.018	0.00215516	Anterior_Primitive_Streak
Arl4a	0.922408	0.417	0.13	0.00313015	Anterior_Primitive_Streak
Tnfrsf12a	0.203965	0.167	0.026	0.0033859	Anterior_Primitive_Streak
Rmnd5a	0.33587	0.333	0.087	0.00371946	Anterior_Primitive_Streak
Sumf1	0.202128	0.167	0.026	0.00386201	Anterior_Primitive_Streak
Fgf8	0.141898	0.583	0.239	0.00504116	Anterior_Primitive_Streak
Prpsap2	0.348077	0.278	0.067	0.00793898	Anterior_Primitive_Streak
Cstb	4.85234	0.694	0.396	0.00933975	Anterior_Primitive_Streak
Tagln2	0.871529	0.472	0.169	0.00971883	Anterior_Primitive_Streak
Hdac4	0.195843	0.167	0.028	0.0146646	Anterior_Primitive_Streak
Itm2b	0.845579	0.556	0.228	0.0156668	Anterior_Primitive_Streak
Tmem158	0.582632	0.167	0.029	0.019992	Anterior_Primitive_Streak
Tob1	0.171568	0.139	0.021	0.0220592	Anterior_Primitive_Streak
Dnd1	0.149944	0.111	0.014	0.0221034	Anterior_Primitive_Streak
Maml3	0.147772	0.111	0.014	0.0319034	Anterior_Primitive_Streak
Cfap36	0.532045	0.25	0.061	0.0367444	Anterior_Primitive_Streak
Fgf5	0.410872	0.556	0.25	0.0368829	Anterior_Primitive_Streak
Lrrc1	0.22255	0.222	0.049	0.0378584	Anterior_Primitive_Streak
Rbm19	0.214366	0.194	0.039	0.0390544	Anterior_Primitive_Streak
Adamts9	0.259529	0.222	0.05	0.0430139	Anterior_Primitive_Streak
Enho	0.148775	0.111	0.015	0.0444721	Anterior_Primitive_Streak
4931428F04Rik	0.148775	0.111	0.015	0.0444721	Anterior_Primitive_Streak
Tcea3	0.37002	0.361	0.113	0.0456578	Anterior_Primitive_Streak
Nme5	0.93405	0.111	0.015	0.048192	Anterior_Primitive_Streak
Mrpl45	0.454245	0.583	0.25	0.0527362	Anterior_Primitive_Streak
Ralgds	0.146606	0.111	0.015	0.0622131	Anterior_Primitive_Streak
Sec13	0.412027	0.583	0.257	0.0640811	Anterior_Primitive_Streak
Ctbp2	0.215727	0.333	0.1	0.0736918	Anterior_Primitive_Streak
Dapk1	0.274583	0.361	0.116	0.0799333	Anterior_Primitive_Streak
Rilpl1	0.173656	0.139	0.023	0.0800893	Anterior_Primitive_Streak
Plxna2	0.166844	0.139	0.023	0.10302	Anterior_Primitive_Streak
Glt8d1	0.168891	0.139	0.024	0.11295	Anterior_Primitive_Streak
Zfp239	0.172999	0.139	0.024	0.135251	Anterior_Primitive_Streak
Dpm2	0.37946	0.417	0.151	0.144574	Anterior_Primitive_Streak
Maged2	0.192884	0.167	0.033	0.146845	Anterior_Primitive_Streak
Naa20	0.822935	0.611	0.318	0.151104	Anterior_Primitive_Streak
Prkcd	0.170082	0.139	0.024	0.167546	Anterior_Primitive_Streak
Sp5	0.271381	0.25	0.066	0.176589	Anterior_Primitive_Streak
Pdgfa	0.300804	0.25	0.066	0.182734	Anterior_Primitive_Streak
Ptp4a3	0.169016	0.139	0.024	0.185666	Anterior_Primitive_Streak
Rpl39-ps	0.590667	0.722	0.353	0.189522	Anterior_Primitive_Streak
Calca	1.07865	0.167	0.034	0.195965	Anterior_Primitive_Streak
Efs	0.169509	0.139	0.025	0.203719	Anterior_Primitive_Streak
Ndrg1	0.137411	0.111	0.017	0.206483	Anterior_Primitive_Streak
Gtf2b	0.237348	0.278	0.079	0.220562	Anterior_Primitive_Streak
Fam69a	0.143987	0.111	0.017	0.23031	Anterior_Primitive_Streak
Esd	0.523353	0.667	0.391	0.248218	Anterior_Primitive_Streak
Crbn	0.296779	0.222	0.057	0.338315	Anterior_Primitive_Streak
Adam19	0.640205	0.278	0.085	0.348736	Anterior_Primitive_Streak
Gpm6b	0.346743	0.139	0.026	0.377066	Anterior_Primitive_Streak
Ier2	1.18154	0.528	0.249	0.389364	Anterior_Primitive_Streak
Dhrs7	0.163842	0.139	0.026	0.391054	Anterior_Primitive_Streak
Mlf1	0.192547	0.194	0.046	0.492728	Anterior_Primitive_Streak
Mesp1	4.81418	0.651	0.133	1.51096e-297	Nascent_Mesoderm
Lefty2	5.57598	0.385	0.031	5.73303e-273	Nascent_Mesoderm
Ifitm1	6.55761	0.855	0.344	7.6486e-272	Nascent_Mesoderm
Lhx1	1.42586	0.581	0.123	2.39312e-246	Nascent_Mesoderm
Fn1	4.46897	0.62	0.207	1.35347e-183	Nascent_Mesoderm
Myl7	3.17707	0.545	0.177	1.73555e-170	Nascent_Mesoderm
Cyp26a1	1.67276	0.435	0.099	8.11721e-159	Nascent_Mesoderm
Dll3	0.555094	0.258	0.034	1.08579e-135	Nascent_Mesoderm
Rasgrp3	0.609867	0.219	0.022	1.10886e-132	Nascent_Mesoderm
Dll1	0.46836	0.216	0.022	2.02035e-129	Nascent_Mesoderm
Rbms1	2.79504	0.521	0.194	3.09269e-117	Nascent_Mesoderm
Pcdh19	0.448065	0.17	0.014	4.60662e-111	Nascent_Mesoderm
Frzb	1.32326	0.402	0.118	1.18959e-109	Nascent_Mesoderm
Dlc1	1.13946	0.283	0.058	1.75194e-107	Nascent_Mesoderm
Foxc1	0.348315	0.139	0.007	9.65624e-105	Nascent_Mesoderm
Arl4d	0.389021	0.205	0.028	8.19434e-102	Nascent_Mesoderm
Lef1	1.62328	0.48	0.181	9.53365e-102	Nascent_Mesoderm
Snai1	0.449198	0.212	0.033	2.55634e-97	Nascent_Mesoderm
Pdgfra	0.40973	0.205	0.031	5.57419e-96	Nascent_Mesoderm
Cdh2	1.81685	0.419	0.145	1.62542e-94	Nascent_Mesoderm
Smad1	1.42582	0.419	0.146	3.15667e-93	Nascent_Mesoderm
Prtg	2.98232	0.587	0.289	6.3166e-87	Nascent_Mesoderm
Wnt5a	0.354564	0.19	0.03	3.13628e-85	Nascent_Mesoderm
Fgf3	0.217492	0.256	0.059	4.38308e-83	Nascent_Mesoderm
Epha4	2.20764	0.257	0.062	1.30664e-81	Nascent_Mesoderm
Pcdh8	0.29349	0.139	0.015	6.63367e-79	Nascent_Mesoderm
Pcdh7	0.431079	0.243	0.056	1.24046e-78	Nascent_Mesoderm
Tdgf1	2.06374	0.567	0.277	1.81772e-76	Nascent_Mesoderm
Lhfp	0.423402	0.211	0.044	4.71039e-75	Nascent_Mesoderm
Crabp1	0.609821	0.266	0.072	1.5511e-73	Nascent_Mesoderm
Peg3	7.6183	0.633	0.369	7.52237e-72	Nascent_Mesoderm
Mixl1	0.515215	0.304	0.095	1.48069e-71	Nascent_Mesoderm
Aplnr	0.333763	0.201	0.042	5.36124e-71	Nascent_Mesoderm
Meis2	0.511164	0.23	0.057	7.88364e-70	Nascent_Mesoderm
Pbx1	2.89641	0.569	0.313	4.40276e-69	Nascent_Mesoderm
Lmo1	0.382006	0.157	0.026	1.11294e-66	Nascent_Mesoderm
Tcf7l2	1.65633	0.39	0.159	1.56852e-66	Nascent_Mesoderm
Gata6	0.479483	0.272	0.08	1.63523e-65	Nascent_Mesoderm
Gm37720	0.713031	0.172	0.033	3.46677e-65	Nascent_Mesoderm
Cdh11	0.447176	0.226	0.06	1.6545e-62	Nascent_Mesoderm
Laptm4b	0.645888	0.307	0.107	9.53165e-62	Nascent_Mesoderm
Greb1	0.550339	0.247	0.076	1.63299e-57	Nascent_Mesoderm
Phldb2	0.683783	0.234	0.07	5.90088e-56	Nascent_Mesoderm
Ypel3	1.29597	0.54	0.31	1.29044e-51	Nascent_Mesoderm
Adam19	0.313455	0.206	0.059	8.81177e-51	Nascent_Mesoderm
Robo1	0.316002	0.191	0.052	4.04826e-49	Nascent_Mesoderm
Lhx1os	0.239243	0.201	0.058	9.80977e-49	Nascent_Mesoderm
Fam212a	0.236924	0.164	0.039	1.48195e-48	Nascent_Mesoderm
Cxcr4	0.275486	0.143	0.031	1.76013e-46	Nascent_Mesoderm
Gas1	0.390231	0.243	0.086	4.42814e-45	Nascent_Mesoderm
Rbm24	0.191608	0.102	0.016	4.2768e-44	Nascent_Mesoderm
Socs2	1.39495	0.514	0.306	4.92429e-43	Nascent_Mesoderm
Sox4	0.94868	0.56	0.352	1.5951e-41	Nascent_Mesoderm
Tmem47	0.66739	0.328	0.152	5.16719e-40	Nascent_Mesoderm
Ppfibp1	0.838336	0.22	0.079	2.27131e-39	Nascent_Mesoderm
Mex3b	0.251704	0.147	0.038	6.27446e-39	Nascent_Mesoderm
T	3.1729	0.323	0.147	6.91104e-38	Nascent_Mesoderm
Ccnd2	2.435	0.487	0.283	7.5625e-38	Nascent_Mesoderm
Gata4	0.22197	0.129	0.031	1.05261e-37	Nascent_Mesoderm
Fhl3	3.80836	0.253	0.106	1.77586e-36	Nascent_Mesoderm
Zeb2	0.278775	0.168	0.054	2.13535e-33	Nascent_Mesoderm
Pdlim5	0.294767	0.168	0.055	6.35338e-33	Nascent_Mesoderm
Basp1	1.77393	0.565	0.384	1.42346e-32	Nascent_Mesoderm
Slc38a4	0.415989	0.237	0.099	3.20481e-32	Nascent_Mesoderm
Cachd1	0.350262	0.242	0.102	3.64998e-32	Nascent_Mesoderm
Agtrap	0.339133	0.214	0.085	3.68865e-31	Nascent_Mesoderm
Pmaip1	2.44962	0.548	0.36	5.96655e-31	Nascent_Mesoderm
Slc5a3	0.152701	0.109	0.026	2.49458e-30	Nascent_Mesoderm
Dusp9	0.315113	0.197	0.076	5.98924e-30	Nascent_Mesoderm
Epb41l3	0.334463	0.221	0.092	1.54821e-29	Nascent_Mesoderm
Efna3	0.158173	0.108	0.028	6.83921e-28	Nascent_Mesoderm
Zfpm1	0.147907	0.11	0.029	7.19068e-28	Nascent_Mesoderm
Wls	0.661047	0.264	0.126	9.74592e-28	Nascent_Mesoderm
Rai14	0.233585	0.156	0.055	1.17767e-26	Nascent_Mesoderm
Kdr	0.492264	0.178	0.068	4.99168e-26	Nascent_Mesoderm
Braf	0.966678	0.226	0.102	6.26541e-26	Nascent_Mesoderm
Ssr1	1.08682	0.514	0.35	1.99144e-25	Nascent_Mesoderm
Mrps6	0.346257	0.223	0.102	8.83161e-25	Nascent_Mesoderm
2008-09-01	0.170086	0.107	0.03	1.85185e-24	Nascent_Mesoderm
Asb4	3.99081	0.235	0.112	2.62962e-24	Nascent_Mesoderm
Rftn1	0.261004	0.116	0.035	2.71322e-24	Nascent_Mesoderm
S100a10	2.42367	0.451	0.284	4.11895e-24	Nascent_Mesoderm
Fbn2	0.14475	0.107	0.031	8.64688e-24	Nascent_Mesoderm
Cdk6	0.4187	0.15	0.055	1.12021e-23	Nascent_Mesoderm
Mpc2	0.346568	0.18	0.074	1.36615e-23	Nascent_Mesoderm
Itpr1	0.31138	0.129	0.043	2.32504e-23	Nascent_Mesoderm
Actn1	0.987522	0.365	0.215	2.8357e-23	Nascent_Mesoderm
Spred1	0.47372	0.319	0.178	5.52052e-23	Nascent_Mesoderm
Dock11	0.351453	0.211	0.096	7.9414e-23	Nascent_Mesoderm
Ppp3ca	0.353461	0.229	0.109	9.94628e-23	Nascent_Mesoderm
Mapk1ip1l	5.42038	0.509	0.348	1.10987e-22	Nascent_Mesoderm
Zic3	0.358173	0.287	0.152	1.22327e-22	Nascent_Mesoderm
Gm2694	0.31254	0.211	0.097	1.42467e-22	Nascent_Mesoderm
Ppic	0.229457	0.273	0.141	1.49622e-22	Nascent_Mesoderm
Mycn	0.745457	0.393	0.244	1.76743e-21	Nascent_Mesoderm
Myadm	0.186727	0.142	0.053	3.67353e-21	Nascent_Mesoderm
Sp5	0.237198	0.138	0.051	1.59532e-20	Nascent_Mesoderm
Pbx3	0.379595	0.268	0.144	3.12988e-20	Nascent_Mesoderm
Ptk7	0.41271	0.28	0.151	4.77264e-20	Nascent_Mesoderm
Tes	0.225735	0.201	0.094	8.47554e-20	Nascent_Mesoderm
Jag1	0.371431	0.143	0.056	8.61422e-20	Nascent_Mesoderm
Galnt1	0.462936	0.258	0.136	1.38261e-19	Nascent_Mesoderm
Ptch1	0.420932	0.183	0.083	4.90936e-19	Nascent_Mesoderm
Sfxn1	0.542745	0.411	0.267	8.07607e-19	Nascent_Mesoderm
Dfna5	0.580636	0.272	0.153	1.43755e-18	Nascent_Mesoderm
Eomes	0.190342	0.349	0.214	1.54968e-18	Nascent_Mesoderm
Pim1	1.47127	0.26	0.141	1.81899e-18	Nascent_Mesoderm
Hacd1	0.898642	0.372	0.236	2.36324e-18	Nascent_Mesoderm
Npc2	0.535081	0.496	0.353	2.8011e-18	Nascent_Mesoderm
Dact1	0.138211	0.158	0.067	3.97216e-18	Nascent_Mesoderm
Prmt6	0.305295	0.192	0.09	4.55841e-18	Nascent_Mesoderm
Abi2	0.417042	0.313	0.188	5.99277e-18	Nascent_Mesoderm
Flnb	0.188204	0.143	0.059	1.41864e-17	Nascent_Mesoderm
H2afy	0.300873	0.247	0.133	2.04293e-17	Nascent_Mesoderm
Smc6	2.53808	0.449	0.306	4.26817e-17	Nascent_Mesoderm
Chd7	0.51056	0.285	0.167	1.21335e-16	Nascent_Mesoderm
B3gnt5	0.154386	0.163	0.073	1.3945e-16	Nascent_Mesoderm
Zfp36l1	0.558667	0.297	0.178	1.45601e-16	Nascent_Mesoderm
Slc6a6	0.860421	0.296	0.179	2.21129e-16	Nascent_Mesoderm
Rnd3	0.23711	0.183	0.088	2.29142e-16	Nascent_Mesoderm
Cldnd1	0.520375	0.353	0.229	2.33942e-16	Nascent_Mesoderm
Pcbp4	0.426678	0.407	0.273	2.52034e-16	Nascent_Mesoderm
Rab8b	0.272659	0.155	0.07	7.56564e-16	Nascent_Mesoderm
Nrip1	0.188368	0.124	0.05	2.47375e-15	Nascent_Mesoderm
Lmo4	0.42151	0.366	0.238	3.07553e-15	Nascent_Mesoderm
Tmem263	0.214872	0.136	0.058	3.11655e-15	Nascent_Mesoderm
Rbm4b	0.3789	0.281	0.166	3.46345e-15	Nascent_Mesoderm
Tmeff1	0.753493	0.369	0.248	4.34955e-15	Nascent_Mesoderm
Lrrc8a	2.58904	0.504	0.376	6.38075e-15	Nascent_Mesoderm
Aplp2	0.71675	0.476	0.343	7.16279e-15	Nascent_Mesoderm
Dclk1	0.159262	0.114	0.045	1.20161e-14	Nascent_Mesoderm
Nnat	0.175858	0.154	0.071	1.80828e-14	Nascent_Mesoderm
Tm9sf3	0.542003	0.453	0.314	2.7942e-14	Nascent_Mesoderm
Eid1	0.574343	0.314	0.199	3.14424e-14	Nascent_Mesoderm
Rspo3	0.179932	0.165	0.079	8.30126e-14	Nascent_Mesoderm
Rhobtb3	0.229715	0.199	0.105	8.60239e-14	Nascent_Mesoderm
Taf10	0.387552	0.442	0.317	1.28573e-13	Nascent_Mesoderm
Baz1a	0.106456	0.123	0.052	1.47628e-13	Nascent_Mesoderm
Dsp	0.224137	0.117	0.048	2.00355e-13	Nascent_Mesoderm
Lrrc58	0.435269	0.392	0.268	2.31793e-13	Nascent_Mesoderm
Lpar6	0.157312	0.146	0.068	2.4697e-13	Nascent_Mesoderm
Purb	0.376469	0.252	0.149	3.92874e-13	Nascent_Mesoderm
Vcl	0.187902	0.172	0.086	4.66719e-13	Nascent_Mesoderm
Irf2bpl	0.190187	0.146	0.069	9.54031e-13	Nascent_Mesoderm
Zscan26	0.408706	0.224	0.128	1.16251e-12	Nascent_Mesoderm
Glul	1.3582	0.401	0.283	1.42369e-12	Nascent_Mesoderm
Scand1	0.51288	0.457	0.331	1.67561e-12	Nascent_Mesoderm
Greb1l	0.247687	0.106	0.043	2.14766e-12	Nascent_Mesoderm
Mpp6	0.459519	0.201	0.11	2.36573e-12	Nascent_Mesoderm
Vamp4	0.178853	0.191	0.102	2.87076e-12	Nascent_Mesoderm
4921524J17Rik	0.420977	0.337	0.225	3.90266e-12	Nascent_Mesoderm
Fam204a	0.360517	0.339	0.227	4.93258e-12	Nascent_Mesoderm
Usp14	0.620659	0.437	0.322	4.95182e-12	Nascent_Mesoderm
Uhrf2	0.842245	0.297	0.192	5.07637e-12	Nascent_Mesoderm
Nup153	0.68902	0.371	0.259	5.14892e-12	Nascent_Mesoderm
Ralgps2	0.140367	0.183	0.097	8.46034e-12	Nascent_Mesoderm
Armc1	0.745059	0.427	0.31	1.30161e-11	Nascent_Mesoderm
Fscn1	0.628363	0.486	0.366	1.69821e-11	Nascent_Mesoderm
Rwdd4a	0.275306	0.233	0.137	1.84798e-11	Nascent_Mesoderm
Scoc	0.859657	0.392	0.277	1.98327e-11	Nascent_Mesoderm
Cpox	0.200083	0.189	0.103	2.51126e-11	Nascent_Mesoderm
Atp2a2	1.10699	0.347	0.24	2.88663e-11	Nascent_Mesoderm
N4bp2	0.168091	0.177	0.095	3.03639e-11	Nascent_Mesoderm
Sypl	0.576087	0.31	0.201	3.08996e-11	Nascent_Mesoderm
Tead1	0.197952	0.198	0.111	3.75086e-11	Nascent_Mesoderm
1700020I14Rik	0.932892	0.377	0.267	3.95877e-11	Nascent_Mesoderm
Adgra3	0.112897	0.163	0.085	4.92571e-11	Nascent_Mesoderm
Top2b	0.267813	0.239	0.143	5.76494e-11	Nascent_Mesoderm
Ccne2	0.375936	0.321	0.213	7.48208e-11	Nascent_Mesoderm
Gm26518	0.183987	0.143	0.071	7.85985e-11	Nascent_Mesoderm
Serinc3	0.139331	0.156	0.08	9.58863e-11	Nascent_Mesoderm
Sh3bgrl	0.585042	0.297	0.194	1.16682e-10	Nascent_Mesoderm
Nckap1	0.510748	0.301	0.199	2.21841e-10	Nascent_Mesoderm
Wwp1	0.138371	0.138	0.067	2.47196e-10	Nascent_Mesoderm
Cbfb	0.933403	0.362	0.252	2.63053e-10	Nascent_Mesoderm
Zdhhc20	0.170618	0.17	0.091	2.98945e-10	Nascent_Mesoderm
Tsc22d1	0.437279	0.369	0.262	3.00079e-10	Nascent_Mesoderm
Siah1a	0.209131	0.264	0.165	3.51491e-10	Nascent_Mesoderm
Clic4	0.765521	0.335	0.228	3.98289e-10	Nascent_Mesoderm
Mtpn	1.6025	0.432	0.322	5.29277e-10	Nascent_Mesoderm
Mcmbp	1.64932	0.44	0.328	6.06596e-10	Nascent_Mesoderm
Pcmtd1	0.162431	0.147	0.075	6.55702e-10	Nascent_Mesoderm
Luc7l2	0.608984	0.398	0.288	8.41436e-10	Nascent_Mesoderm
Luzp1	0.214246	0.179	0.099	9.07797e-10	Nascent_Mesoderm
Amotl2	0.3678	0.235	0.145	1.01614e-09	Nascent_Mesoderm
Fbln1	0.116073	0.135	0.067	1.01715e-09	Nascent_Mesoderm
Ssr3	0.746769	0.431	0.324	1.05164e-09	Nascent_Mesoderm
Gatad1	4.8279	0.4	0.294	1.16771e-09	Nascent_Mesoderm
Ssbp3	0.627715	0.412	0.31	1.67364e-09	Nascent_Mesoderm
Dynll2	0.487628	0.451	0.337	1.87108e-09	Nascent_Mesoderm
Rbbp6	0.602576	0.373	0.268	2.33708e-09	Nascent_Mesoderm
Nhs	0.122868	0.114	0.054	3.00014e-09	Nascent_Mesoderm
Grb10	1.20964	0.413	0.305	3.30536e-09	Nascent_Mesoderm
Fgfr1	0.302605	0.233	0.145	3.49432e-09	Nascent_Mesoderm
Zfp292	0.225542	0.244	0.154	4.19376e-09	Nascent_Mesoderm
Fundc1	0.254637	0.235	0.146	4.26483e-09	Nascent_Mesoderm
Serpinh1	0.227241	0.463	0.349	5.05036e-09	Nascent_Mesoderm
Fyttd1	0.740465	0.291	0.195	5.26025e-09	Nascent_Mesoderm
Trip12	0.247418	0.35	0.246	5.38939e-09	Nascent_Mesoderm
Peg10	4.16232	0.225	0.138	5.79404e-09	Nascent_Mesoderm
E2f5	0.399255	0.247	0.157	8.37577e-09	Nascent_Mesoderm
Far1	0.556891	0.275	0.181	8.65822e-09	Nascent_Mesoderm
Kcnq1ot1	0.13587	0.151	0.08	8.66535e-09	Nascent_Mesoderm
Nus1	0.349716	0.259	0.168	9.22136e-09	Nascent_Mesoderm
Commd3	0.142348	0.158	0.086	1.30735e-08	Nascent_Mesoderm
Ikzf5	0.117138	0.138	0.071	1.32595e-08	Nascent_Mesoderm
Tmem243	1.15292	0.26	0.171	1.49475e-08	Nascent_Mesoderm
Rnft1	0.147302	0.161	0.089	1.71026e-08	Nascent_Mesoderm
Yaf2	0.319884	0.316	0.221	3.20071e-08	Nascent_Mesoderm
Rab14	0.476172	0.345	0.247	3.29003e-08	Nascent_Mesoderm
Adgrl2	0.14176	0.196	0.116	3.32666e-08	Nascent_Mesoderm
Znrd1	0.27769	0.4	0.299	4.36174e-08	Nascent_Mesoderm
Abhd17c	0.168508	0.377	0.277	4.52956e-08	Nascent_Mesoderm
Zfp691	0.1649	0.112	0.055	5.63413e-08	Nascent_Mesoderm
Gm37254	0.167885	0.101	0.047	7.54681e-08	Nascent_Mesoderm
Marf1	0.534323	0.387	0.286	7.64674e-08	Nascent_Mesoderm
Selt	0.201798	0.348	0.252	7.73835e-08	Nascent_Mesoderm
Cd164	0.336984	0.447	0.351	8.12547e-08	Nascent_Mesoderm
Dusp6	0.380563	0.336	0.242	1.33655e-07	Nascent_Mesoderm
Cnot6	0.597814	0.274	0.187	1.60163e-07	Nascent_Mesoderm
Ing2	0.197551	0.221	0.141	2.38182e-07	Nascent_Mesoderm
Mettl9	0.410208	0.349	0.256	2.46669e-07	Nascent_Mesoderm
Mt1	5.11394	0.238	0.335	2.46999e-07	Nascent_Mesoderm
Pkn2	0.593202	0.321	0.229	2.72481e-07	Nascent_Mesoderm
4632427E13Rik	0.16629	0.174	0.102	2.76278e-07	Nascent_Mesoderm
Gsk3b	0.98162	0.362	0.275	2.83349e-07	Nascent_Mesoderm
Kdm2b	0.339183	0.269	0.182	3.17298e-07	Nascent_Mesoderm
Spata13	0.12428	0.135	0.073	3.79208e-07	Nascent_Mesoderm
Ubap2l	0.472891	0.375	0.28	4.31511e-07	Nascent_Mesoderm
Usp9x	0.43423	0.32	0.228	4.43263e-07	Nascent_Mesoderm
Smarcd2	0.106193	0.126	0.066	4.59507e-07	Nascent_Mesoderm
Tcf12	0.385766	0.274	0.187	4.68358e-07	Nascent_Mesoderm
Zmym5	0.21707	0.154	0.088	4.76083e-07	Nascent_Mesoderm
Ccni	0.568689	0.373	0.28	4.80369e-07	Nascent_Mesoderm
Tm9sf2	0.41505	0.377	0.282	4.81527e-07	Nascent_Mesoderm
Ptp4a2	1.60011	0.459	0.363	5.00018e-07	Nascent_Mesoderm
Igf2bp1	0.394385	0.367	0.273	5.41983e-07	Nascent_Mesoderm
Arl5a	0.435728	0.299	0.211	6.05589e-07	Nascent_Mesoderm
Gm21596	1.14316	0.455	0.365	6.26533e-07	Nascent_Mesoderm
9330162G02Rik	0.152477	0.134	0.073	7.51994e-07	Nascent_Mesoderm
Gm17066	0.326669	0.244	0.163	9.82073e-07	Nascent_Mesoderm
Strn3	0.164981	0.279	0.193	1.00492e-06	Nascent_Mesoderm
Etv1	0.205021	0.151	0.086	1.03507e-06	Nascent_Mesoderm
Dtl	1.06297	0.352	0.263	1.04662e-06	Nascent_Mesoderm
Ccnt2	0.226663	0.262	0.178	1.15551e-06	Nascent_Mesoderm
Nras	0.52664	0.417	0.325	1.28565e-06	Nascent_Mesoderm
Ctnnbip1	0.301276	0.343	0.253	1.40357e-06	Nascent_Mesoderm
Tcf4	0.132758	0.207	0.131	1.71576e-06	Nascent_Mesoderm
Rasl11a	0.141531	0.155	0.09	1.84744e-06	Nascent_Mesoderm
Birc6	0.769309	0.372	0.282	1.90203e-06	Nascent_Mesoderm
Rab18	0.346325	0.447	0.35	2.18133e-06	Nascent_Mesoderm
Dnajb9	0.111251	0.151	0.086	2.21066e-06	Nascent_Mesoderm
Tbl1x	0.43114	0.247	0.166	2.31905e-06	Nascent_Mesoderm
Rtf1	0.586811	0.491	0.4	2.32969e-06	Nascent_Mesoderm
Acot9	0.124777	0.139	0.077	2.37564e-06	Nascent_Mesoderm
Rab6a	0.276711	0.375	0.282	2.42689e-06	Nascent_Mesoderm
Kat7	0.147447	0.18	0.11	2.68672e-06	Nascent_Mesoderm
Trim44	0.298117	0.201	0.127	2.69541e-06	Nascent_Mesoderm
Smad5	0.110363	0.114	0.059	2.7108e-06	Nascent_Mesoderm
Mcts1	0.353335	0.475	0.385	2.71975e-06	Nascent_Mesoderm
Ireb2	0.311729	0.274	0.193	2.73268e-06	Nascent_Mesoderm
Ccnl1	0.27303	0.229	0.151	3.00547e-06	Nascent_Mesoderm
Atf4	0.335415	0.355	0.261	3.05932e-06	Nascent_Mesoderm
H2afy2	0.209592	0.221	0.144	3.78667e-06	Nascent_Mesoderm
Cnih4	0.427751	0.423	0.331	4.10624e-06	Nascent_Mesoderm
Myl12b	0.522044	0.235	0.327	4.65336e-06	Nascent_Mesoderm
Tmem222	0.146338	0.208	0.132	4.95333e-06	Nascent_Mesoderm
Ctcf	2.14681	0.399	0.315	5.17363e-06	Nascent_Mesoderm
Pcf11	0.174773	0.163	0.098	6.32986e-06	Nascent_Mesoderm
2010-09-01	0.215119	0.174	0.106	6.43411e-06	Nascent_Mesoderm
Rrp8	0.25941	0.297	0.213	6.92956e-06	Nascent_Mesoderm
Tor1aip2	0.756605	0.328	0.245	8.31864e-06	Nascent_Mesoderm
Ncoa3	0.151561	0.15	0.088	8.357e-06	Nascent_Mesoderm
Col4a1	0.141422	0.114	0.061	8.53047e-06	Nascent_Mesoderm
Brd8	0.145019	0.213	0.139	8.64075e-06	Nascent_Mesoderm
Akirin2	1.29062	0.457	0.36	8.84454e-06	Nascent_Mesoderm
Dcaf7	0.200665	0.15	0.088	8.88272e-06	Nascent_Mesoderm
Rfwd2	0.169782	0.25	0.171	9.09557e-06	Nascent_Mesoderm
Bambi	0.134713	0.143	0.083	9.92833e-06	Nascent_Mesoderm
Rnf2	0.394249	0.327	0.242	1.01843e-05	Nascent_Mesoderm
Sh3bp1	0.113533	0.144	0.084	1.18383e-05	Nascent_Mesoderm
Bod1	0.17449	0.202	0.129	1.32163e-05	Nascent_Mesoderm
Slc35a1	0.200446	0.192	0.123	1.41507e-05	Nascent_Mesoderm
Mtf2	1.02335	0.347	0.261	1.44739e-05	Nascent_Mesoderm
Nktr	0.228577	0.191	0.122	1.53612e-05	Nascent_Mesoderm
Tnpo1	0.697169	0.409	0.325	1.56853e-05	Nascent_Mesoderm
Wwc2	0.131411	0.128	0.072	1.62101e-05	Nascent_Mesoderm
Smndc1	0.971603	0.373	0.289	1.62194e-05	Nascent_Mesoderm
Abhd2	0.29308	0.194	0.125	1.66071e-05	Nascent_Mesoderm
Mcm4	0.702623	0.34	0.254	1.67483e-05	Nascent_Mesoderm
Wbp11	1.56232	0.44	0.354	1.75471e-05	Nascent_Mesoderm
Spc25	0.220626	0.411	0.32	1.83576e-05	Nascent_Mesoderm
Ado	0.203499	0.198	0.128	2.0594e-05	Nascent_Mesoderm
Dars	0.16643	0.404	0.306	2.13542e-05	Nascent_Mesoderm
Rnf146	0.15701	0.197	0.126	2.26046e-05	Nascent_Mesoderm
Atp2b1	0.330493	0.253	0.175	2.40824e-05	Nascent_Mesoderm
Ezh2	0.661929	0.383	0.295	2.5677e-05	Nascent_Mesoderm
Tspan6	0.853259	0.438	0.352	2.80758e-05	Nascent_Mesoderm
Pde7a	0.162712	0.167	0.104	2.85387e-05	Nascent_Mesoderm
Wac	0.229404	0.295	0.216	2.8778e-05	Nascent_Mesoderm
Trim32	0.123326	0.142	0.083	2.88516e-05	Nascent_Mesoderm
Ppp2r2a	0.576517	0.385	0.295	2.93019e-05	Nascent_Mesoderm
Tomm70a	1.87146	0.48	0.395	2.95186e-05	Nascent_Mesoderm
Clk1	0.11157	0.254	0.175	3.0385e-05	Nascent_Mesoderm
Rab10	0.455074	0.414	0.327	3.21175e-05	Nascent_Mesoderm
Slc39a10	0.229397	0.268	0.188	3.33209e-05	Nascent_Mesoderm
Taok1	0.191721	0.22	0.147	3.40509e-05	Nascent_Mesoderm
Bcap29	0.162703	0.114	0.062	3.46337e-05	Nascent_Mesoderm
Tsc22d3	0.182459	0.209	0.138	3.5152e-05	Nascent_Mesoderm
Car14	0.254709	0.413	0.323	3.77378e-05	Nascent_Mesoderm
Ubr5	0.148487	0.263	0.184	4.02309e-05	Nascent_Mesoderm
Cggbp1	0.300801	0.278	0.197	4.29327e-05	Nascent_Mesoderm
Slc38a2	0.204066	0.302	0.22	4.6264e-05	Nascent_Mesoderm
Sall3	0.171453	0.133	0.077	4.76733e-05	Nascent_Mesoderm
Arl6ip6	0.573908	0.416	0.334	4.77334e-05	Nascent_Mesoderm
Stt3b	0.231507	0.253	0.179	4.90614e-05	Nascent_Mesoderm
Vasp	0.128439	0.181	0.115	5.17428e-05	Nascent_Mesoderm
Rps6ka6	0.422099	0.355	0.273	5.58318e-05	Nascent_Mesoderm
Yes1	0.117111	0.139	0.082	5.70638e-05	Nascent_Mesoderm
Cask	0.164254	0.147	0.088	5.8253e-05	Nascent_Mesoderm
C330027C09Rik	1.10508	0.246	0.17	5.9215e-05	Nascent_Mesoderm
Ehmt1	0.363981	0.338	0.257	6.02821e-05	Nascent_Mesoderm
Wdr45b	0.209018	0.268	0.19	6.19396e-05	Nascent_Mesoderm
Golph3	0.275555	0.251	0.177	6.3428e-05	Nascent_Mesoderm
Akap12	0.192374	0.069	0.134	6.53451e-05	Nascent_Mesoderm
Tle3	0.199522	0.175	0.112	6.90128e-05	Nascent_Mesoderm
Mycbp	0.31549	0.405	0.321	7.05903e-05	Nascent_Mesoderm
Alkbh1	0.197883	0.303	0.224	7.18465e-05	Nascent_Mesoderm
Plekha3	0.14099	0.127	0.074	8.10173e-05	Nascent_Mesoderm
Flna	0.237206	0.268	0.19	8.10764e-05	Nascent_Mesoderm
Mbtd1	0.302266	0.393	0.308	8.15858e-05	Nascent_Mesoderm
Smc4	0.442465	0.4	0.314	8.16702e-05	Nascent_Mesoderm
2002-09-01	0.74883	0.387	0.302	8.34697e-05	Nascent_Mesoderm
Hsf2	0.330089	0.347	0.268	8.61698e-05	Nascent_Mesoderm
Ska2	0.158621	0.167	0.105	8.77999e-05	Nascent_Mesoderm
Zfp131	0.23599	0.218	0.149	9.47526e-05	Nascent_Mesoderm
Zfp280d	0.230588	0.179	0.116	9.69413e-05	Nascent_Mesoderm
Actr3	0.211064	0.396	0.315	0.000104397	Nascent_Mesoderm
Prpf4b	0.678408	0.432	0.343	0.000105243	Nascent_Mesoderm
Tmem165	0.184063	0.388	0.302	0.000107691	Nascent_Mesoderm
Thoc2	0.349983	0.295	0.217	0.000119703	Nascent_Mesoderm
Mtmr2	0.314866	0.211	0.144	0.000131565	Nascent_Mesoderm
Mcl1	1.00636	0.275	0.196	0.000136942	Nascent_Mesoderm
Smad4	0.255926	0.22	0.15	0.000138788	Nascent_Mesoderm
Zdbf2	0.120713	0.127	0.074	0.000139771	Nascent_Mesoderm
Ccnt1	0.188039	0.209	0.141	0.000140674	Nascent_Mesoderm
Rras2	1.05603	0.37	0.292	0.000144857	Nascent_Mesoderm
mt-Co3	0.299506	0.317	0.238	0.00015421	Nascent_Mesoderm
Ddx50	0.135212	0.129	0.076	0.000155005	Nascent_Mesoderm
Khsrp	0.447348	0.214	0.146	0.000161026	Nascent_Mesoderm
Sptbn1	0.286208	0.23	0.16	0.000165143	Nascent_Mesoderm
Msl2	0.123822	0.153	0.094	0.000167631	Nascent_Mesoderm
Reep5	0.200911	0.223	0.152	0.000216591	Nascent_Mesoderm
Hnrnpll	0.219979	0.38	0.296	0.000226078	Nascent_Mesoderm
Cxxc5	0.295347	0.197	0.131	0.000235432	Nascent_Mesoderm
Rrn3	0.19525	0.221	0.153	0.000253928	Nascent_Mesoderm
Mib1	0.249155	0.218	0.151	0.00026698	Nascent_Mesoderm
Tpm1	0.394456	0.399	0.311	0.000271188	Nascent_Mesoderm
Map2k2	0.248233	0.347	0.269	0.000275643	Nascent_Mesoderm
Csnk1e	0.188543	0.225	0.156	0.000276927	Nascent_Mesoderm
Gnai3	0.152914	0.441	0.36	0.000286651	Nascent_Mesoderm
Fam135a	0.126694	0.131	0.078	0.00029055	Nascent_Mesoderm
Anapc1	0.187831	0.19	0.127	0.000305333	Nascent_Mesoderm
Rbp1	0.206635	0.249	0.177	0.000309842	Nascent_Mesoderm
Psme4	1.01651	0.302	0.228	0.00032289	Nascent_Mesoderm
Qk	0.385602	0.424	0.344	0.000339117	Nascent_Mesoderm
Rcbtb1	0.106875	0.176	0.114	0.000343744	Nascent_Mesoderm
Stt3a	0.419916	0.335	0.256	0.000390935	Nascent_Mesoderm
Nfat5	0.132566	0.108	0.061	0.000400463	Nascent_Mesoderm
Gabarap	0.11077	0.318	0.239	0.000418599	Nascent_Mesoderm
Pja1	0.200894	0.168	0.109	0.00042212	Nascent_Mesoderm
Taf2	0.114112	0.181	0.118	0.000427531	Nascent_Mesoderm
Ythdf2	0.449879	0.338	0.263	0.000428375	Nascent_Mesoderm
Brd2	0.361783	0.268	0.194	0.000433528	Nascent_Mesoderm
Arl8b	0.222348	0.26	0.189	0.000439973	Nascent_Mesoderm
Arl5b	0.197878	0.189	0.126	0.000452396	Nascent_Mesoderm
Tmem183a	0.196939	0.332	0.253	0.000473866	Nascent_Mesoderm
Trim71	0.180019	0.265	0.192	0.00049282	Nascent_Mesoderm
Plac8	0.102048	0.156	0.098	0.000493851	Nascent_Mesoderm
Dennd6a	0.116044	0.141	0.087	0.000541506	Nascent_Mesoderm
Zfp26	0.127731	0.118	0.069	0.000562356	Nascent_Mesoderm
Slc24a5	3.62844	0.373	0.297	0.000567089	Nascent_Mesoderm
Hif1a	0.615316	0.385	0.312	0.00057246	Nascent_Mesoderm
Ankrd17	0.160949	0.233	0.164	0.000584095	Nascent_Mesoderm
Tead2	0.195206	0.422	0.34	0.000640223	Nascent_Mesoderm
Ube3a	0.259584	0.404	0.318	0.000675912	Nascent_Mesoderm
Pmepa1	0.158332	0.103	0.058	0.000699262	Nascent_Mesoderm
Ttc14	0.220079	0.222	0.154	0.000706535	Nascent_Mesoderm
Plaa	0.286461	0.343	0.265	0.000735146	Nascent_Mesoderm
Med21	0.501019	0.46	0.378	0.000758685	Nascent_Mesoderm
Rasa1	0.125941	0.23	0.162	0.000760493	Nascent_Mesoderm
Ap1g1	0.152656	0.149	0.093	0.00076948	Nascent_Mesoderm
Sec31a	0.114028	0.137	0.084	0.000838584	Nascent_Mesoderm
Ric1	0.213657	0.131	0.08	0.000856045	Nascent_Mesoderm
Gclc	0.127992	0.163	0.105	0.000865218	Nascent_Mesoderm
Ganab	0.288678	0.245	0.177	0.000886286	Nascent_Mesoderm
Sephs2	0.313674	0.315	0.238	0.000891945	Nascent_Mesoderm
Usp16	0.12546	0.18	0.119	0.000895312	Nascent_Mesoderm
Impa1	0.233918	0.227	0.159	0.000918927	Nascent_Mesoderm
Trim59	0.768653	0.413	0.335	0.000926216	Nascent_Mesoderm
R3hdm1	0.124404	0.176	0.116	0.000936316	Nascent_Mesoderm
Igf2bp3	0.29451	0.318	0.24	0.000978115	Nascent_Mesoderm
Fmr1	0.193128	0.25	0.181	0.0010501	Nascent_Mesoderm
Atp2c1	0.239154	0.198	0.135	0.00111269	Nascent_Mesoderm
Adam10	0.103888	0.11	0.063	0.00113324	Nascent_Mesoderm
Mis18bp1	0.434583	0.267	0.194	0.001204	Nascent_Mesoderm
Ammecr1	0.186107	0.194	0.131	0.00120481	Nascent_Mesoderm
BC005537	0.125684	0.378	0.301	0.00124344	Nascent_Mesoderm
Hnrnpul2	0.137178	0.258	0.186	0.00127977	Nascent_Mesoderm
Rlim	0.1568	0.157	0.101	0.0012952	Nascent_Mesoderm
Cpsf6	0.780418	0.464	0.392	0.00129944	Nascent_Mesoderm
Bcl9	0.105922	0.137	0.084	0.0013779	Nascent_Mesoderm
Auts2	0.13129	0.211	0.148	0.00140475	Nascent_Mesoderm
Pard3	0.194841	0.208	0.143	0.00143421	Nascent_Mesoderm
Katnbl1	0.19724	0.271	0.2	0.00143426	Nascent_Mesoderm
Tcerg1	0.762106	0.35	0.276	0.00152648	Nascent_Mesoderm
Ptpn11	0.20573	0.137	0.084	0.00161437	Nascent_Mesoderm
Ccna2	0.278704	0.379	0.298	0.00163864	Nascent_Mesoderm
Dock7	0.172954	0.139	0.087	0.00178039	Nascent_Mesoderm
Atp1a1	0.145787	0.259	0.189	0.00185737	Nascent_Mesoderm
Yipf4	0.162258	0.245	0.176	0.00186925	Nascent_Mesoderm
Gjc1	0.10416	0.129	0.079	0.00188108	Nascent_Mesoderm
Nudt4	0.202985	0.187	0.127	0.00189328	Nascent_Mesoderm
Tmem30a	0.106123	0.163	0.106	0.0019546	Nascent_Mesoderm
Dpysl2	0.24686	0.275	0.206	0.00197994	Nascent_Mesoderm
Otud6b	0.220816	0.295	0.222	0.00198645	Nascent_Mesoderm
Snap23	0.383474	0.369	0.289	0.00203469	Nascent_Mesoderm
Fbxo30	0.13111	0.195	0.133	0.00210426	Nascent_Mesoderm
Stard7	0.271305	0.229	0.165	0.00219766	Nascent_Mesoderm
Slc25a39	0.152614	0.184	0.124	0.00228145	Nascent_Mesoderm
Smap1	0.239324	0.314	0.243	0.00231482	Nascent_Mesoderm
Bclaf1	0.103224	0.367	0.289	0.00240035	Nascent_Mesoderm
Itgb1	0.234198	0.239	0.173	0.0024461	Nascent_Mesoderm
Id2	4.19458	0.139	0.21	0.0024835	Nascent_Mesoderm
Cdc23	0.257778	0.187	0.128	0.0025098	Nascent_Mesoderm
E130012A19Rik	0.119413	0.106	0.062	0.00263022	Nascent_Mesoderm
Ubfd1	0.217618	0.353	0.274	0.00268699	Nascent_Mesoderm
Tiparp	0.146657	0.141	0.089	0.00276376	Nascent_Mesoderm
Ube2d1	0.121904	0.362	0.283	0.00289118	Nascent_Mesoderm
Rnf38	0.139137	0.106	0.062	0.00289239	Nascent_Mesoderm
Fem1c	0.129156	0.171	0.114	0.00296146	Nascent_Mesoderm
Pom121	0.155282	0.156	0.102	0.00322416	Nascent_Mesoderm
Fubp3	0.17923	0.284	0.214	0.00328483	Nascent_Mesoderm
Magt1	0.173204	0.199	0.137	0.00340159	Nascent_Mesoderm
Chsy1	0.158346	0.12	0.073	0.00345936	Nascent_Mesoderm
Rcn2	0.201136	0.325	0.252	0.00346355	Nascent_Mesoderm
Serinc1	0.131833	0.196	0.136	0.00354558	Nascent_Mesoderm
Cnot7	0.450373	0.319	0.249	0.0036772	Nascent_Mesoderm
Arid3b	0.155071	0.135	0.085	0.00373559	Nascent_Mesoderm
Rnf11	0.107129	0.175	0.118	0.00375943	Nascent_Mesoderm
Ythdc1	0.405436	0.436	0.36	0.00377752	Nascent_Mesoderm
Ergic2	0.143214	0.371	0.296	0.00387081	Nascent_Mesoderm
Ubtf	0.247327	0.258	0.191	0.00389185	Nascent_Mesoderm
Sec61a1	0.161312	0.191	0.132	0.00395596	Nascent_Mesoderm
Azin1	0.107883	0.319	0.242	0.00407872	Nascent_Mesoderm
Ppp1r11	0.190019	0.372	0.297	0.0040926	Nascent_Mesoderm
Kpna1	0.196941	0.212	0.15	0.00427618	Nascent_Mesoderm
Cyb5r4	0.202835	0.285	0.213	0.00434985	Nascent_Mesoderm
Crebbp	0.363396	0.23	0.166	0.00446484	Nascent_Mesoderm
Cdc14b	0.163244	0.191	0.133	0.00456435	Nascent_Mesoderm
Pfas	1.64566	0.421	0.353	0.00467346	Nascent_Mesoderm
Rnf115	0.25012	0.301	0.235	0.00470209	Nascent_Mesoderm
Vamp7	0.113034	0.248	0.182	0.00512109	Nascent_Mesoderm
Cltc	0.194305	0.435	0.351	0.00519483	Nascent_Mesoderm
Tug1	0.176499	0.224	0.161	0.00534169	Nascent_Mesoderm
Ddx10	0.307649	0.235	0.171	0.00535044	Nascent_Mesoderm
Rnf220	0.12426	0.199	0.138	0.00578808	Nascent_Mesoderm
Cnn3	0.464676	0.462	0.394	0.0057924	Nascent_Mesoderm
Stag1	0.251506	0.246	0.181	0.00582871	Nascent_Mesoderm
Pdcd11	0.128348	0.295	0.225	0.00628851	Nascent_Mesoderm
Uhrf1	0.877187	0.38	0.305	0.00633843	Nascent_Mesoderm
Yif1a	0.148372	0.141	0.091	0.00637492	Nascent_Mesoderm
Cmpk1	0.150803	0.314	0.243	0.00647584	Nascent_Mesoderm
Pnpla8	0.114602	0.114	0.069	0.00648731	Nascent_Mesoderm
Enah	0.550978	0.381	0.308	0.00649165	Nascent_Mesoderm
Brd4	0.212485	0.281	0.211	0.00657732	Nascent_Mesoderm
Pds5a	0.387663	0.334	0.264	0.00677178	Nascent_Mesoderm
Gm12940	0.232633	0.125	0.077	0.00689678	Nascent_Mesoderm
Yipf5	0.168691	0.237	0.174	0.00700403	Nascent_Mesoderm
Wee1	0.16033	0.186	0.128	0.007508	Nascent_Mesoderm
Sf3b1	1.77928	0.444	0.368	0.00755354	Nascent_Mesoderm
Kansl1	0.158445	0.163	0.11	0.00801801	Nascent_Mesoderm
Carnmt1	1.5194	0.46	0.384	0.00809383	Nascent_Mesoderm
Hunk	0.128855	0.105	0.063	0.00811841	Nascent_Mesoderm
Sec61a2	0.181081	0.187	0.129	0.00859293	Nascent_Mesoderm
Dhx30	0.129481	0.152	0.1	0.00875904	Nascent_Mesoderm
Hsd17b12	0.247489	0.293	0.222	0.00881987	Nascent_Mesoderm
Epb41l2	0.133235	0.101	0.059	0.00884629	Nascent_Mesoderm
Kif5b	0.534584	0.459	0.388	0.00900702	Nascent_Mesoderm
Ptbp1	1.11936	0.458	0.378	0.00914011	Nascent_Mesoderm
Ankrd11	0.139049	0.211	0.151	0.00918897	Nascent_Mesoderm
Rhob	0.140796	0.101	0.059	0.00919747	Nascent_Mesoderm
Arl2bp	0.136888	0.177	0.122	0.0093529	Nascent_Mesoderm
Dcaf12	0.165667	0.143	0.093	0.00980406	Nascent_Mesoderm
Mapk6	0.281601	0.282	0.216	0.0103869	Nascent_Mesoderm
L3mbtl3	0.103881	0.131	0.083	0.0109103	Nascent_Mesoderm
Ppm1g	0.894395	0.416	0.338	0.0113462	Nascent_Mesoderm
Cstf3	0.159412	0.225	0.164	0.0115326	Nascent_Mesoderm
Sbno1	0.190757	0.229	0.167	0.0117041	Nascent_Mesoderm
Zfp91	0.118559	0.177	0.122	0.012038	Nascent_Mesoderm
Ctnnd1	0.155577	0.179	0.124	0.0125375	Nascent_Mesoderm
Wdr1	0.186568	0.18	0.124	0.012604	Nascent_Mesoderm
Fbxo5	0.122827	0.284	0.215	0.0128224	Nascent_Mesoderm
Mtfr1	0.111223	0.182	0.125	0.0130083	Nascent_Mesoderm
Kmt5a	0.160551	0.233	0.169	0.0131727	Nascent_Mesoderm
Impad1	0.336486	0.326	0.256	0.0131872	Nascent_Mesoderm
Ppp6c	0.151938	0.23	0.168	0.013366	Nascent_Mesoderm
Tomm6	0.143321	0.46	0.386	0.0139872	Nascent_Mesoderm
Supt5	0.212897	0.307	0.238	0.0141773	Nascent_Mesoderm
Gmfb	0.488341	0.32	0.251	0.014895	Nascent_Mesoderm
Cdc25a	0.105716	0.152	0.101	0.0150695	Nascent_Mesoderm
Srek1	0.219324	0.23	0.169	0.0153532	Nascent_Mesoderm
Zcchc10	0.208004	0.384	0.31	0.0153537	Nascent_Mesoderm
Fbxo11	0.172877	0.147	0.097	0.0159807	Nascent_Mesoderm
Clptm1	0.122768	0.128	0.082	0.0162391	Nascent_Mesoderm
Lamp2	0.210144	0.102	0.061	0.0168335	Nascent_Mesoderm
Arpc5	0.361331	0.406	0.339	0.0168812	Nascent_Mesoderm
Ap1ar	0.108339	0.204	0.145	0.0168946	Nascent_Mesoderm
Cdkn2aip	0.103346	0.143	0.094	0.0170691	Nascent_Mesoderm
Picalm	0.114507	0.252	0.187	0.0174134	Nascent_Mesoderm
Srp72	1.17431	0.295	0.232	0.0174985	Nascent_Mesoderm
Phpt1	0.190558	0.44	0.366	0.0181089	Nascent_Mesoderm
Snhg15	0.107719	0.212	0.153	0.0186148	Nascent_Mesoderm
Ube2r2	0.158778	0.338	0.269	0.0192149	Nascent_Mesoderm
Usp37	0.179285	0.18	0.125	0.0198498	Nascent_Mesoderm
Rap2c	0.211358	0.163	0.11	0.020012	Nascent_Mesoderm
Snhg4	0.143969	0.333	0.265	0.0201838	Nascent_Mesoderm
Dctd	0.237514	0.235	0.174	0.0221733	Nascent_Mesoderm
Klf13	0.165668	0.168	0.115	0.0231054	Nascent_Mesoderm
Ppp4r2	0.760141	0.359	0.288	0.0258789	Nascent_Mesoderm
Tbl1xr1	0.124306	0.168	0.115	0.0266944	Nascent_Mesoderm
Wsb1	0.227398	0.258	0.194	0.0270099	Nascent_Mesoderm
Pnisr	0.167299	0.345	0.278	0.0285666	Nascent_Mesoderm
Dicer1	0.125265	0.173	0.12	0.0291886	Nascent_Mesoderm
Pan3	0.381908	0.258	0.196	0.0301238	Nascent_Mesoderm
Exoc1	0.111573	0.224	0.165	0.0303039	Nascent_Mesoderm
Pex2	0.121482	0.146	0.097	0.0312621	Nascent_Mesoderm
Igf2bp2	0.422655	0.219	0.161	0.0322108	Nascent_Mesoderm
Zzz3	0.208986	0.198	0.142	0.0322854	Nascent_Mesoderm
Pphln1	0.113969	0.282	0.215	0.0350708	Nascent_Mesoderm
Mogat2	0.128607	0.161	0.109	0.0351952	Nascent_Mesoderm
Wdr26	0.10645	0.286	0.22	0.0361434	Nascent_Mesoderm
Pnn	0.139582	0.418	0.347	0.0366772	Nascent_Mesoderm
Gnaq	0.114652	0.118	0.075	0.0367621	Nascent_Mesoderm
Ube3c	0.20937	0.143	0.096	0.0372228	Nascent_Mesoderm
Pkig	0.161121	0.308	0.242	0.0384787	Nascent_Mesoderm
Yy1	0.971839	0.334	0.268	0.0389606	Nascent_Mesoderm
Spin1	0.157109	0.265	0.203	0.0393908	Nascent_Mesoderm
Map4k4	0.207608	0.197	0.141	0.03956	Nascent_Mesoderm
Ppp3cb	0.251323	0.258	0.198	0.0405906	Nascent_Mesoderm
Ubn2	0.138504	0.168	0.116	0.0411217	Nascent_Mesoderm
Gm10925	0.149296	0.199	0.143	0.0416605	Nascent_Mesoderm
Rnf4	0.178906	0.261	0.199	0.041767	Nascent_Mesoderm
Upf2	0.212022	0.221	0.163	0.0417722	Nascent_Mesoderm
Ppdpf	0.332786	0.469	0.398	0.0423288	Nascent_Mesoderm
S100a11	0.329734	0.173	0.12	0.0426233	Nascent_Mesoderm
Trip4	0.102838	0.124	0.079	0.0429577	Nascent_Mesoderm
Aff4	0.101508	0.178	0.124	0.0439706	Nascent_Mesoderm
Ss18	0.19213	0.24	0.179	0.0441982	Nascent_Mesoderm
Zrsr2	0.38127	0.386	0.322	0.0454633	Nascent_Mesoderm
Msn	0.24078	0.218	0.161	0.0481378	Nascent_Mesoderm
Suz12	0.149342	0.26	0.198	0.0481945	Nascent_Mesoderm
Pum1	0.913112	0.353	0.294	0.0501767	Nascent_Mesoderm
Fkbp9	0.101146	0.129	0.084	0.0514683	Nascent_Mesoderm
Lrp6	0.115842	0.147	0.099	0.0551393	Nascent_Mesoderm
Cept1	0.135533	0.131	0.086	0.0557284	Nascent_Mesoderm
Pdzd8	0.154777	0.199	0.143	0.0591062	Nascent_Mesoderm
Arhgap5	0.117264	0.153	0.105	0.0592975	Nascent_Mesoderm
Baz1b	0.124638	0.131	0.086	0.0599364	Nascent_Mesoderm
B230219D22Rik	0.254102	0.249	0.192	0.064314	Nascent_Mesoderm
H1fx	0.250129	0.283	0.22	0.0650814	Nascent_Mesoderm
Tgs1	0.157028	0.186	0.133	0.0663083	Nascent_Mesoderm
Prps2	0.144686	0.217	0.16	0.0676546	Nascent_Mesoderm
Tcea1	0.148754	0.416	0.347	0.0680148	Nascent_Mesoderm
Ezr	1.79109	0.089	0.141	0.0703681	Nascent_Mesoderm
Fermt2	0.166605	0.164	0.115	0.0712299	Nascent_Mesoderm
Mbd3	0.168883	0.425	0.352	0.07171	Nascent_Mesoderm
Arpc1a	0.407148	0.28	0.217	0.0747892	Nascent_Mesoderm
Smarca1	0.11073	0.149	0.101	0.0765169	Nascent_Mesoderm
Sec11a	0.456114	0.465	0.392	0.0772244	Nascent_Mesoderm
Vps36	0.220943	0.322	0.26	0.0792643	Nascent_Mesoderm
Brwd1	0.115142	0.143	0.097	0.0801375	Nascent_Mesoderm
Grsf1	0.673475	0.281	0.217	0.0814079	Nascent_Mesoderm
Ryk	0.105414	0.247	0.187	0.0831363	Nascent_Mesoderm
Zkscan3	0.153966	0.123	0.08	0.0845432	Nascent_Mesoderm
[truncated: 691 more rows]

## Sheet: Fig. 9E
Gene	comparison	avg_logFC	pct.MS-LS APS	pct.OB-EB PS	p_val_adj
Hes1	MS-LS_APS_vs_OB-EB_PS_markers_integrated_RNA	18.1682	0.861	0.385	3.66163e-11		Abreviations:
Calm1	MS-LS_APS_vs_OB-EB_PS_markers_integrated_RNA	9.175	0.972	0.655	1.34715e-10
Gm10076	MS-LS_APS_vs_OB-EB_PS_markers_integrated_RNA	4.63362	0.889	0.456	4.59343e-10		gene: the unique feature
Mest	MS-LS_APS_vs_OB-EB_PS_markers_integrated_RNA	4.3909	0.472	0.048	6.08143e-12		avg_logFC: log fold-change of the average expression between the two groups. Positive values indicate that the feature is more highly expressed in the first group relative to the second group
Tdgf1	MS-LS_APS_vs_OB-EB_PS_markers_integrated_RNA	3.70692	0.917	0.357	8.65773e-12		pct: percentage of cells in cluster of interest expressing the gene.
Foxa2	MS-LS_APS_vs_OB-EB_PS_markers_integrated_RNA	2.497	0.694	0.024	2.65336e-30		p_val_adj: p value adjusted using the bonferroni multiple testing correction
Upp1	MS-LS_APS_vs_OB-EB_PS_markers_integrated_RNA	2.11214	0.611	0.052	2.42538e-18
Gsc	MS-LS_APS_vs_OB-EB_PS_markers_integrated_RNA	1.76998	0.556	0.032	3.48013e-19
Otx2	MS-LS_APS_vs_OB-EB_PS_markers_integrated_RNA	1.3174	0.556	0.091	1.23738e-09
Epha2	MS-LS_APS_vs_OB-EB_PS_markers_integrated_RNA	1.22358	0.361	0.048	4.76497e-06
Hhex	MS-LS_APS_vs_OB-EB_PS_markers_integrated_RNA	1.12042	0.333	0.016	8.98425e-11
2810025M15Rik	MS-LS_APS_vs_OB-EB_PS_markers_integrated_RNA	0.941272	0.639	0.183	5.29103e-06
Cer1	MS-LS_APS_vs_OB-EB_PS_markers_integrated_RNA	0.924392	0.278	0.012	9.10829e-09
Bmp2	MS-LS_APS_vs_OB-EB_PS_markers_integrated_RNA	0.768614	0.25	0.004	7.24615e-10
Krt8	MS-LS_APS_vs_OB-EB_PS_markers_integrated_RNA	0.710102	0.417	0.044	3.49594e-09
Chrd	MS-LS_APS_vs_OB-EB_PS_markers_integrated_RNA	0.579291	0.278	0.016	1.31091e-07
Car4	MS-LS_PS_vs_OB-EB_PS_markers_integrated_RNA	11.2243	0.774	0.313	3.33275e-32
Arpc5l	MS-LS_PS_vs_OB-EB_PS_markers_integrated_RNA	5.04702	0.733	0.317	1.89602e-25
Eomes	MS-LS_PS_vs_OB-EB_PS_markers_integrated_RNA	7.8317	0.742	0.313	6.32766e-28
Pim2	MS-LS_PS_vs_OB-EB_PS_markers_integrated_RNA	6.74908	0.717	0.19	1.22143e-33
Sfr1	MS-LS_PS_vs_OB-EB_PS_markers_integrated_RNA	6.6421	0.77	0.349	6.71335e-28
Glrx3	MS-LS_PS_vs_OB-EB_PS_markers_integrated_RNA	6.58707	0.786	0.302	1.69997e-34
Eif2s1	MS-LS_PS_vs_OB-EB_PS_markers_integrated_RNA	6.09944	0.843	0.329	2.47212e-39
Bccip	MS-LS_PS_vs_OB-EB_PS_markers_integrated_RNA	3.98654	0.774	0.278	3.57739e-35
Timm17a	MS-LS_PS_vs_OB-EB_PS_markers_integrated_RNA	3.43594	0.808	0.317	4.39398e-34
Gm8624	MS-LS_PS_vs_OB-EB_PS_markers_integrated_RNA	3.12721	0.679	0.179	1.05968e-30
Wdr89	MS-LS_PS_vs_OB-EB_PS_markers_integrated_RNA	2.3894	0.774	0.321	7.70458e-31
Pou5f1	MS-LS_APS_vs_MS-LS_PS_markers_integrated_RNA	-1.7019	0.694	0.987	0.000652889
Gja1	MS-LS_APS_vs_MS-LS_PS_markers_integrated_RNA	-4.90736	0.167	0.679	0.000468053
Calm2	MS-LS_APS_vs_MS-LS_PS_markers_integrated_RNA	-22.9738	1	0.997	0.00226766
Dnmt3b	MS-LS_APS_vs_MS-LS_PS_markers_integrated_RNA	-39.4331	0.694	0.953	3.55439e-06
Lhx1	MS-LS_APS_vs_OB-EB_PS_markers_integrated_RNA	-0.352833	0.694	0.19	7.31623e-08
Sp8	MS-LS_APS_vs_OB-EB_PS_markers_integrated_RNA	-1.50794	0	0.444	0.0113057
Ccnd2	MS-LS_APS_vs_OB-EB_PS_markers_integrated_RNA	-1.61469	0.083	0.512	0.0262403
Amt	MS-LS_PS_vs_OB-EB_PS_markers_integrated_RNA	-0.492691	0.11	0.306	5.70895e-05
Abhd2	MS-LS_PS_vs_OB-EB_PS_markers_integrated_RNA	-0.580967	0.028	0.222	5.2282e-09
Notch2	MS-LS_PS_vs_OB-EB_PS_markers_integrated_RNA	-0.650468	0.129	0.349	1.70625e-06
Fhl3	MS-LS_PS_vs_OB-EB_PS_markers_integrated_RNA	-0.714578	0.022	0.246	4.82352e-12

## Sheet: Fig. 9G-H
	ident	T	Eomes	Sp8	Lhx1	Foxa2	Hes1	Ccnd2	Notch2
AAATGCCCAAGCGCTC_2	OB-EB_Primitive_Streak	-4.53398e-06	2	0.999995	-4.53398e-06	-4.53398e-06	-4.53398e-06	3	-4.53398e-06
AAATGCCGTAGCGTAG_2	OB-EB_Primitive_Streak	1.18753e-05	1.18753e-05	1.18753e-05	1.18753e-05	1.18753e-05	1.00001	1.18753e-05	1.18753e-05		Summary:
AAATGCCGTGCGGTAA_2	OB-EB_Primitive_Streak	-2.90145e-06	-2.90145e-06	0.999997	-2.90145e-06	-2.90145e-06	0.999997	2	-2.90145e-06		mean	T	Eomes	Sp8	Lhx1	Foxa2	Hes1	Ccnd2	Notch2
AACCGCGTCGGCATCG_2	OB-EB_Primitive_Streak	2.00001	1.00001	8.28546e-06	8.28546e-06	8.28546e-06	1.00001	1.00001	8.28546e-06		OB-EB_Primitive_Streak	1.01984	0.384921	0.734127	0.345238	0.0238094	0.56746	0.813492	0.488095
AACTCAGGTTACGACT_2	OB-EB_Primitive_Streak	-2.91228e-06	0.999997	-2.91228e-06	4	-2.91228e-06	-2.91228e-06	0.999997	-2.91228e-06		MS-LS_Anterior_Primitive_Streak	0.555554	0.833332	-1.24655e-06	1.63889	1.27778	6.22222	0.0833321	0.305554
AACTCCCAGCTAACAA_2	OB-EB_Primitive_Streak	-1.57636e-05	0.999984	-1.57636e-05	0.999984	-1.57636e-05	-1.57636e-05	-1.57636e-05	-1.57636e-05		MS-LS_Primitive_Streak	0.68239	1.86164	0.179245	0.559748	0.402516	5.40252	0.597484	0.147799
AACTCTTAGAGCCTAG_2	OB-EB_Primitive_Streak	-8.48816e-06	-8.48816e-06	0.999992	-8.48816e-06	-8.48816e-06	0.999992	2.99999	0.999992
AACTGGTAGTACGACG_2	OB-EB_Primitive_Streak	1.99999	-1.08852e-05	-1.08852e-05	-1.08852e-05	-1.08852e-05	0.999989	-1.08852e-05	-1.08852e-05		median	T	Eomes	Sp8	Lhx1	Foxa2	Hes1	Ccnd2	Notch2
AACTTTCCATGCTGGC_2	OB-EB_Primitive_Streak	-4.84291e-06	-4.84291e-06	-4.84291e-06	-4.84291e-06	-4.84291e-06	-4.84291e-06	-4.84291e-06	-4.84291e-06		OB-EB_Primitive_Streak	0.999992	5.06082e-06	1.37923e-05	1.56468e-06	-3.93854e-07	9.65122e-06	0.99998	8.32057e-06
AAGACCTAGTGACTCT_2	OB-EB_Primitive_Streak	-3.36311e-06	-3.36311e-06	-3.36311e-06	-3.36311e-06	-3.36311e-06	2	0.999997	-3.36311e-06		MS-LS_Anterior_Primitive_Streak	4.29613e-06	0.999987	-1.96333e-06	1.00001	1	4.99999	-1.02485e-06	1.13508e-06
AAGGCAGGTGGTGTAG_2	OB-EB_Primitive_Streak	-1.53358e-06	-1.53358e-06	-1.53358e-06	-1.53358e-06	-1.53358e-06	-1.53358e-06	-1.53358e-06	-1.53358e-06		MS-LS_Primitive_Streak	9.79071e-06	1.00001	1.71466e-06	3.34813e-06	1.97044e-06	4	1.00747e-05	1.13617e-06
AAGGTTCTCGACCAGC_2	OB-EB_Primitive_Streak	0.999998	0.999998	-2.43247e-06	-2.43247e-06	-2.43247e-06	-2.43247e-06	0.999998	0.999998
AAGTCTGTCCTGCAGG_2	OB-EB_Primitive_Streak	2.00002	1.8922e-05	1.8922e-05	1.8922e-05	1.8922e-05	1.8922e-05	1.8922e-05	1.8922e-05
AAGTCTGTCGGATGGA_2	OB-EB_Primitive_Streak	0.999986	-1.386e-05	0.999986	-1.386e-05	-1.386e-05	0.999986	-1.386e-05	-1.386e-05
AATCCAGTCTTTAGTC_2	OB-EB_Primitive_Streak	-4.14824e-06	0.999996	-4.14824e-06	-4.14824e-06	-4.14824e-06	0.999996	-4.14824e-06	2
ACACCGGAGGTAAACT_2	OB-EB_Primitive_Streak	1	3.49082e-06	3	3.49082e-06	3.49082e-06	3.49082e-06	3.49082e-06	3
ACAGCCGCATTCCTGC_2	OB-EB_Primitive_Streak	1.00002	1.00002	1.62844e-05	1.00002	1.62844e-05	1.62844e-05	2.00002	1.62844e-05
ACAGCCGGTCAAAGCG_2	OB-EB_Primitive_Streak	1	8.85219e-07	8.85219e-07	8.85219e-07	8.85219e-07	1	2	8.85219e-07
ACCAGTAAGTACACCT_2	OB-EB_Primitive_Streak	1.23915e-05	1.00001	1.23915e-05	1.23915e-05	1.23915e-05	1.23915e-05	2.00001	2.00001
ACGAGCCCATTAGGCT_2	OB-EB_Primitive_Streak	-1.64456e-05	-1.64456e-05	1.99998	-1.64456e-05	-1.64456e-05	1.99998	2.99998	2.99998
ACGAGCCTCAATCTCT_2	OB-EB_Primitive_Streak	1.00001	1.00001	2.00001	1.44636e-05	1.44636e-05	1.44636e-05	1.00001	1.44636e-05
ACGAGGAAGATGTGTA_2	OB-EB_Primitive_Streak	0.999993	0.999993	1.99999	-6.9056e-06	-6.9056e-06	1.99999	0.999993	0.999993
ACGAGGAAGGATGGAA_2	OB-EB_Primitive_Streak	-2.76431e-06	-2.76431e-06	-2.76431e-06	-2.76431e-06	-2.76431e-06	0.999997	-2.76431e-06	-2.76431e-06
ACGAGGATCCGCGCAA_2	OB-EB_Primitive_Streak	0.999989	-1.10942e-05	2.99999	-1.10942e-05	-1.10942e-05	1.99999	1.99999	-1.10942e-05
ACGATGTTCTGTCTAT_2	OB-EB_Primitive_Streak	1.33869e-06	1.33869e-06	1.33869e-06	1.33869e-06	1	1	1.33869e-06	1
ACGCAGCCACAACGTT_2	OB-EB_Primitive_Streak	2.00002	1.78534e-05	1.78534e-05	1.78534e-05	1.78534e-05	1.78534e-05	4.00002	1.00002
ACGCCAGAGTCCAGGA_2	OB-EB_Primitive_Streak	2.00002	1.00002	2.42216e-05	1.00002	2.42216e-05	1.00002	1.00002	2.42216e-05
ACGCCAGCACGACTCG_2	OB-EB_Primitive_Streak	-1.07683e-05	-1.07683e-05	-1.07683e-05	0.999989	-1.07683e-05	-1.07683e-05	0.999989	-1.07683e-05
ACGGCCAGTGTGTGCC_2	OB-EB_Primitive_Streak	1	4.85941e-06	4.85941e-06	4.85941e-06	4.85941e-06	2	1	4.85941e-06
ACGGGCTAGTCCTCCT_2	OB-EB_Primitive_Streak	1.38852e-05	1.38852e-05	1.38852e-05	1.38852e-05	1.38852e-05	1.00001	1.38852e-05	1.38852e-05
ACGTCAAGTCAATGTC_2	OB-EB_Primitive_Streak	3	-1.95657e-06	3	-1.95657e-06	-1.95657e-06	-1.95657e-06	-1.95657e-06	-1.95657e-06
ACGTCAAGTTATCCGA_2	OB-EB_Primitive_Streak	-2.18175e-06	-2.18175e-06	-2.18175e-06	-2.18175e-06	-2.18175e-06	-2.18175e-06	-2.18175e-06	-2.18175e-06
ACTATCTTCATGTCCC_2	OB-EB_Primitive_Streak	0.999997	-3.04778e-06	-3.04778e-06	0.999997	-3.04778e-06	0.999997	0.999997	-3.04778e-06
ACTGCTCCACCCATTC_2	OB-EB_Primitive_Streak	2.00001	5.97833e-06	2.00001	5.97833e-06	5.97833e-06	5.97833e-06	5.97833e-06	5.97833e-06
ACTGCTCCAGGACCCT_2	OB-EB_Primitive_Streak	1.39743e-05	1.39743e-05	1.39743e-05	1.00001	1.39743e-05	1.39743e-05	1.39743e-05	1.39743e-05
ACTGCTCTCGGGAGTA_2	OB-EB_Primitive_Streak	1.00001	1.00001	1.00001	6.8762e-06	6.8762e-06	1.00001	6.8762e-06	6.8762e-06
ACTTACTAGAAGGTTT_2	OB-EB_Primitive_Streak	2	3.20188e-06	1	2	3.20188e-06	1	3.20188e-06	1
ACTTACTCAGCTCGAC_2	OB-EB_Primitive_Streak	0.999997	-3.0187e-06	2	0.999997	-3.0187e-06	-3.0187e-06	3	0.999997
AGACGTTTCCTTTCTC_2	OB-EB_Primitive_Streak	4.98349e-06	4.98349e-06	4.98349e-06	2	4.98349e-06	2	2	4.98349e-06
AGAGCTTGTGGTCTCG_2	OB-EB_Primitive_Streak	-5.49537e-06	-5.49537e-06	-5.49537e-06	3.99999	-5.49537e-06	1.99999	-5.49537e-06	-5.49537e-06
AGATCTGCAGTCCTTC_2	OB-EB_Primitive_Streak	-2.79257e-06	-2.79257e-06	3	4	-2.79257e-06	3	-2.79257e-06	0.999997
AGATCTGGTGGTAACG_2	OB-EB_Primitive_Streak	1.09651e-05	1.09651e-05	2.00001	1.09651e-05	1.09651e-05	1.09651e-05	1.09651e-05	1.09651e-05
AGATTGCAGTACGTAA_2	OB-EB_Primitive_Streak	4.42013e-06	1	2	4.42013e-06	4.42013e-06	4.42013e-06	4.42013e-06	1
AGCGTATAGTGTTGAA_2	OB-EB_Primitive_Streak	1	2.41016e-06	2	2.41016e-06	2.41016e-06	1	2.41016e-06	1
AGCTCCTCATGCTAGT_2	OB-EB_Primitive_Streak	-2.55608e-06	-2.55608e-06	2	-2.55608e-06	-2.55608e-06	-2.55608e-06	0.999997	0.999997
AGGCCACCATTACGAC_2	OB-EB_Primitive_Streak	9.31033e-06	9.31033e-06	9.31033e-06	9.31033e-06	9.31033e-06	9.31033e-06	1.00001	9.31033e-06
AGGCCGTGTACTCAAC_2	OB-EB_Primitive_Streak	1.00001	1.00001	1.33491e-05	1.33491e-05	1.33491e-05	1.33491e-05	1.33491e-05	1.00001
AGGCCGTGTGTGAAAT_2	OB-EB_Primitive_Streak	0.999991	-8.69272e-06	-8.69272e-06	-8.69272e-06	-8.69272e-06	-8.69272e-06	-8.69272e-06	-8.69272e-06
AGGGAGTCACAGGTTT_2	OB-EB_Primitive_Streak	5.5487e-07	5.5487e-07	4	5.5487e-07	5.5487e-07	1	1	1
AGGTCATAGTGGAGTC_2	OB-EB_Primitive_Streak	1	4.90669e-07	3	4.90669e-07	4.90669e-07	4.90669e-07	1	1
AGGTCCGGTTATGCGT_2	OB-EB_Primitive_Streak	0.999994	-5.78356e-06	-5.78356e-06	1.99999	-5.78356e-06	-5.78356e-06	-5.78356e-06	-5.78356e-06
AGTAGTCGTTTGACAC_2	OB-EB_Primitive_Streak	-9.98739e-06	-9.98739e-06	-9.98739e-06	-9.98739e-06	-9.98739e-06	-9.98739e-06	1.99999	-9.98739e-06
AGTCTTTCAATGTTGC_2	OB-EB_Primitive_Streak	1	-2.43278e-08	-2.43278e-08	-2.43278e-08	-2.43278e-08	-2.43278e-08	-2.43278e-08	-2.43278e-08
AGTCTTTTCAGCTCGG_2	OB-EB_Primitive_Streak	6.55512e-06	1.00001	6.55512e-06	6.55512e-06	6.55512e-06	6.55512e-06	6.55512e-06	6.55512e-06
AGTGAGGTCCCTGACT_2	OB-EB_Primitive_Streak	1.00001	1.47684e-05	1.47684e-05	1.00001	1.47684e-05	1.47684e-05	1.00001	1.47684e-05
ATAGACCTCTTACCTA_2	OB-EB_Primitive_Streak	0.999981	-1.90915e-05	0.999981	-1.90915e-05	-1.90915e-05	0.999981	3.99998	1.99998
ATCACGAAGGACGAAA_2	OB-EB_Primitive_Streak	0.999993	-7.02439e-06	-7.02439e-06	-7.02439e-06	-7.02439e-06	0.999993	0.999993	-7.02439e-06
ATCCGAATCCGAAGAG_2	OB-EB_Primitive_Streak	-3.1143e-06	-3.1143e-06	0.999997	3	-3.1143e-06	0.999997	0.999997	2
ATCTGCCGTAAACGCG_2	OB-EB_Primitive_Streak	0.999983	-1.66316e-05	-1.66316e-05	1.99998	0.999983	-1.66316e-05	2.99998	-1.66316e-05
ATGCGATCACAACTGT_2	OB-EB_Primitive_Streak	-7.50533e-06	0.999992	1.99999	-7.50533e-06	-7.50533e-06	0.999992	0.999992	-7.50533e-06
ATGGGAGAGGCCCTCA_2	OB-EB_Primitive_Streak	-7.77352e-06	-7.77352e-06	-7.77352e-06	-7.77352e-06	-7.77352e-06	-7.77352e-06	0.999992	-7.77352e-06
ATTATCCGTATTAGCC_2	OB-EB_Primitive_Streak	-7.2257e-06	0.999993	0.999993	-7.2257e-06	-7.2257e-06	0.999993	-7.2257e-06	-7.2257e-06
ATTCTACCACACATGT_2	OB-EB_Primitive_Streak	-2.18883e-05	-2.18883e-05	-2.18883e-05	-2.18883e-05	-2.18883e-05	1.99998	0.999978	-2.18883e-05
ATTCTACTCTCACATT_2	OB-EB_Primitive_Streak	2.13419e-06	2.13419e-06	2.13419e-06	2.13419e-06	2.13419e-06	2.13419e-06	2.13419e-06	2.13419e-06
ATTGGACCAGATCGGA_2	OB-EB_Primitive_Streak	0.999994	-6.31923e-06	-6.31923e-06	0.999994	-6.31923e-06	0.999994	-6.31923e-06	-6.31923e-06
CAACCTCGTGACGCCT_2	OB-EB_Primitive_Streak	1.52049e-05	1.52049e-05	1.52049e-05	1.52049e-05	1.52049e-05	1.52049e-05	1.00002	1.52049e-05
CAACTAGAGGACGAAA_2	OB-EB_Primitive_Streak	3.00001	1.00001	2.00001	7.95956e-06	7.95956e-06	4.00001	2.00001	2.00001
CAAGAAAGTCGAGTTT_2	OB-EB_Primitive_Streak	3.99999	-1.45353e-05	-1.45353e-05	2.99999	-1.45353e-05	0.999985	-1.45353e-05	0.999985
CAAGATCCAGCAGTTT_2	OB-EB_Primitive_Streak	1	9.83954e-07	2	9.83954e-07	9.83954e-07	2	9.83954e-07	9.83954e-07
CAAGATCCATACTACG_2	OB-EB_Primitive_Streak	1.99999	0.999994	-5.93771e-06	-5.93771e-06	0.999994	0.999994	-5.93771e-06	-5.93771e-06
CAAGTTGTCATAACCG_2	OB-EB_Primitive_Streak	1.00001	1.00001	1.00001	8.88281e-06	8.88281e-06	8.88281e-06	8.88281e-06	2.00001
CACAGGCGTAGGGTAC_2	OB-EB_Primitive_Streak	5.30704e-07	5.30704e-07	5.30704e-07	5.30704e-07	5.30704e-07	1	1	5.30704e-07
CACAGGCTCCAAGTAC_2	OB-EB_Primitive_Streak	1.99999	-5.57024e-06	-5.57024e-06	-5.57024e-06	-5.57024e-06	-5.57024e-06	0.999994	-5.57024e-06
CACAGTAAGGTGCTAG_2	OB-EB_Primitive_Streak	4.38397e-06	4.38397e-06	2	4.38397e-06	4.38397e-06	4.38397e-06	1	4.38397e-06
CACATTTAGGAATGGA_2	OB-EB_Primitive_Streak	1	1.52608e-06	1	1.52608e-06	1.52608e-06	1.52608e-06	1.52608e-06	1
CACCTTGAGAGACTTA_2	OB-EB_Primitive_Streak	0.999998	-1.64618e-06	2	-1.64618e-06	-1.64618e-06	-1.64618e-06	-1.64618e-06	2
CAGAGAGAGAATTGTG_2	OB-EB_Primitive_Streak	2.01989e-05	2.01989e-05	1.00002	2.01989e-05	2.01989e-05	2.01989e-05	1.00002	1.00002
CAGAGAGAGACGCAAC_2	OB-EB_Primitive_Streak	0.999995	0.999995	0.999995	-5.29386e-06	-5.29386e-06	-5.29386e-06	-5.29386e-06	0.999995
CAGAGAGTCTCTAAGG_2	OB-EB_Primitive_Streak	2	-4.70787e-06	2	-4.70787e-06	-4.70787e-06	0.999995	0.999995	2
CAGCCGAGTAGGGTAC_2	OB-EB_Primitive_Streak	0.999985	0.999985	1.99998	0.999985	-1.54594e-05	-1.54594e-05	2.99998	3.99998
CAGCGACTCATGTCTT_2	OB-EB_Primitive_Streak	2	-4.05267e-07	-4.05267e-07	-4.05267e-07	-4.05267e-07	2	3	1
CAGCTGGAGGAATTAC_2	OB-EB_Primitive_Streak	3.00001	8.90356e-06	1.00001	8.90356e-06	8.90356e-06	8.90356e-06	8.90356e-06	1.00001
CATCAAGGTCCATCCT_2	OB-EB_Primitive_Streak	-2.07139e-05	-2.07139e-05	-2.07139e-05	-2.07139e-05	-2.07139e-05	0.999979	-2.07139e-05	-2.07139e-05
CATCAAGTCAAACCGT_2	OB-EB_Primitive_Streak	0.999997	-2.50065e-06	-2.50065e-06	-2.50065e-06	-2.50065e-06	0.999997	0.999997	0.999997
CATGACAAGCCGTCGT_2	OB-EB_Primitive_Streak	2.99999	-1.18165e-05	4.99999	-1.18165e-05	-1.18165e-05	-1.18165e-05	0.999988	-1.18165e-05
CATGACAAGGCCATAG_2	OB-EB_Primitive_Streak	1.00001	1.44194e-05	1.00001	1.00001	1.44194e-05	1.00001	1.44194e-05	1.44194e-05
CCACTACTCACAAACC_2	OB-EB_Primitive_Streak	1.3579e-05	1.3579e-05	1.3579e-05	1.00001	1.3579e-05	4.00001	1.3579e-05	1.00001
CCCAATCGTAGAGTGC_2	OB-EB_Primitive_Streak	1	3.34503e-06	1	3.34503e-06	3.34503e-06	3.34503e-06	3.34503e-06	3.34503e-06
CCGGGATAGGCAATTA_2	OB-EB_Primitive_Streak	7.00001	2.00001	1.00001	1.42934e-05	1.42934e-05	1.00001	1.00001	1.42934e-05
CCGGTAGAGCTTTGGT_2	OB-EB_Primitive_Streak	-8.67318e-06	-8.67318e-06	-8.67318e-06	-8.67318e-06	-8.67318e-06	-8.67318e-06	-8.67318e-06	-8.67318e-06
CCGGTAGGTAAGGATT_2	OB-EB_Primitive_Streak	1.00001	9.50652e-06	1.00001	9.50652e-06	9.50652e-06	9.50652e-06	1.00001	1.00001
CCGTGGACAAGTAGTA_2	OB-EB_Primitive_Streak	-5.85012e-06	-5.85012e-06	0.999994	-5.85012e-06	-5.85012e-06	0.999994	0.999994	-5.85012e-06
CCGTGGACATCACCCT_2	OB-EB_Primitive_Streak	2	3.20958e-06	1	3.20958e-06	3.20958e-06	3.20958e-06	3	3.20958e-06
CCGTTCACAGCATACT_2	OB-EB_Primitive_Streak	-2.99396e-06	-2.99396e-06	0.999997	-2.99396e-06	-2.99396e-06	-2.99396e-06	0.999997	-2.99396e-06
CCTACCATCATGGTCA_2	OB-EB_Primitive_Streak	0.999997	-2.78543e-06	0.999997	-2.78543e-06	-2.78543e-06	0.999997	0.999997	-2.78543e-06
CCTCTGATCGTACCGG_2	OB-EB_Primitive_Streak	5.46115e-06	5.46115e-06	5.46115e-06	1.00001	5.46115e-06	5.46115e-06	2.00001	5.46115e-06
CCTTACGAGTGTACGG_2	OB-EB_Primitive_Streak	-1.30382e-05	-1.30382e-05	-1.30382e-05	-1.30382e-05	-1.30382e-05	-1.30382e-05	-1.30382e-05	0.999987
CCTTCCCGTAAACGCG_2	OB-EB_Primitive_Streak	0.999997	-2.50914e-06	-2.50914e-06	-2.50914e-06	-2.50914e-06	-2.50914e-06	0.999997	-2.50914e-06
CGAACATAGGGAGTAA_2	OB-EB_Primitive_Streak	3	1	1.71007e-06	2	1.71007e-06	1.71007e-06	1.71007e-06	1
CGACTTCAGCGGCTTC_2	OB-EB_Primitive_Streak	-4.03467e-06	0.999996	0.999996	2	-4.03467e-06	-4.03467e-06	0.999996	-4.03467e-06
CGAGAAGAGCTGCAAG_2	OB-EB_Primitive_Streak	1.04659e-06	1	1.04659e-06	2	1.04659e-06	4	1.04659e-06	1.04659e-06
CGAGCACAGGCACATG_2	OB-EB_Primitive_Streak	-3.18881e-06	0.999997	3	-3.18881e-06	-3.18881e-06	-3.18881e-06	-3.18881e-06	-3.18881e-06
CGAGCACCAGGGAGAG_2	OB-EB_Primitive_Streak	1.61834e-05	1.00002	1.61834e-05	1.61834e-05	1.61834e-05	1.61834e-05	1.00002	1.61834e-05
CGATTGAGTAGCGTGA_2	OB-EB_Primitive_Streak	1.00001	1.00001	7.14189e-06	7.14189e-06	7.14189e-06	7.14189e-06	1.00001	1.00001
CGCGGTAAGCAGGTCA_2	OB-EB_Primitive_Streak	2.00003	2.96587e-05	2.96587e-05	2.96587e-05	2.96587e-05	1.00003	2.00003	2.96587e-05
CGCTGGAGTAAAGGAG_2	OB-EB_Primitive_Streak	-7.95078e-06	-7.95078e-06	0.999992	-7.95078e-06	-7.95078e-06	-7.95078e-06	-7.95078e-06	0.999992
CGGACACAGTGATCGG_2	OB-EB_Primitive_Streak	8.14366e-06	1.00001	4.00001	8.14366e-06	8.14366e-06	1.00001	8.14366e-06	8.14366e-06
CGGACACTCTCTGCTG_2	OB-EB_Primitive_Streak	1.00002	2.09803e-05	2.09803e-05	2.09803e-05	2.09803e-05	2.09803e-05	2.09803e-05	2.09803e-05
CGGTTAAGTCTAGTGT_2	OB-EB_Primitive_Streak	3.0098e-06	3.0098e-06	2	3.0098e-06	3.0098e-06	1	3.0098e-06	3.0098e-06
CGTAGGCGTCACCCAG_2	OB-EB_Primitive_Streak	-1.08308e-05	0.999989	-1.08308e-05	-1.08308e-05	-1.08308e-05	-1.08308e-05	-1.08308e-05	-1.08308e-05
CGTCACTCATTACGAC_2	OB-EB_Primitive_Streak	1.99999	0.99999	-1.00632e-05	-1.00632e-05	-1.00632e-05	0.99999	0.99999	1.99999
CGTCTACTCTGCTGCT_2	OB-EB_Primitive_Streak	-3.54146e-07	2	-3.54146e-07	2	-3.54146e-07	2	-3.54146e-07	-3.54146e-07
CGTGTCTAGCTCCTTC_2	OB-EB_Primitive_Streak	1.30912e-05	1.30912e-05	1.00001	1.30912e-05	1.30912e-05	1.30912e-05	1.00001	1.30912e-05
CGTTAGAAGCCACTAT_2	OB-EB_Primitive_Streak	1.00001	7.504e-06	7.504e-06	7.504e-06	7.504e-06	7.504e-06	7.504e-06	7.504e-06
CGTTCTGGTCTCAACA_2	OB-EB_Primitive_Streak	3.99998	0.999979	-2.13837e-05	-2.13837e-05	-2.13837e-05	-2.13837e-05	0.999979	-2.13837e-05
CGTTCTGTCAACCAAC_2	OB-EB_Primitive_Streak	0.999993	-7.00354e-06	-7.00354e-06	-7.00354e-06	-7.00354e-06	-7.00354e-06	-7.00354e-06	-7.00354e-06
CTACATTCACCGCTAG_2	OB-EB_Primitive_Streak	-9.05648e-08	-9.05648e-08	-9.05648e-08	-9.05648e-08	-9.05648e-08	-9.05648e-08	1	-9.05648e-08
CTACCCAAGGCCGAAT_2	OB-EB_Primitive_Streak	-1.45813e-05	0.999985	1.99999	-1.45813e-05	-1.45813e-05	-1.45813e-05	-1.45813e-05	-1.45813e-05
CTCAGAAAGTAACCCT_2	OB-EB_Primitive_Streak	6.9453e-06	6.9453e-06	6.9453e-06	6.9453e-06	6.9453e-06	6.9453e-06	1.00001	3.00001
CTCCTAGTCCGAACGC_2	OB-EB_Primitive_Streak	-2.46134e-05	-2.46134e-05	1.99998	-2.46134e-05	-2.46134e-05	-2.46134e-05	0.999975	1.99998
CTCGGAGCAAGACGTG_2	OB-EB_Primitive_Streak	1.4329e-06	1.4329e-06	1.4329e-06	1.4329e-06	1.4329e-06	3	1	2
CTCGGAGGTGAGCGAT_2	OB-EB_Primitive_Streak	0.999996	-3.91222e-06	0.999996	-3.91222e-06	-3.91222e-06	0.999996	0.999996	0.999996
CTCTAATTCGATAGAA_2	OB-EB_Primitive_Streak	0.999995	-4.91164e-06	3	-4.91164e-06	-4.91164e-06	0.999995	0.999995	-4.91164e-06
CTCTGGTGTAAATGTG_2	OB-EB_Primitive_Streak	-2.83647e-06	-2.83647e-06	2	0.999997	-2.83647e-06	0.999997	-2.83647e-06	0.999997
CTGAAGTAGATTACCC_2	OB-EB_Primitive_Streak	1	3.14795e-06	3.14795e-06	3.14795e-06	3.14795e-06	3.14795e-06	3	3.14795e-06
CTGAAGTAGGACACCA_2	OB-EB_Primitive_Streak	2	3.96327e-06	3.96327e-06	1	3.96327e-06	1	3.96327e-06	1
CTGATCCCACAACGTT_2	OB-EB_Primitive_Streak	4	-2.25604e-06	-2.25604e-06	-2.25604e-06	-2.25604e-06	-2.25604e-06	-2.25604e-06	0.999998
CTGCCTAGTAGGAGTC_2	OB-EB_Primitive_Streak	0.999981	-1.92495e-05	2.99998	-1.92495e-05	-1.92495e-05	0.999981	0.999981	1.99998
CTGCGGAAGAGCAATT_2	OB-EB_Primitive_Streak	-1.43923e-05	-1.43923e-05	-1.43923e-05	-1.43923e-05	-1.43923e-05	-1.43923e-05	1.99999	-1.43923e-05
CTGCGGAGTCAATGTC_2	OB-EB_Primitive_Streak	4.99999	0.999985	0.999985	-1.46966e-05	-1.46966e-05	-1.46966e-05	1.99999	-1.46966e-05
CTGCGGATCAACTCTT_2	OB-EB_Primitive_Streak	2.00001	7.61863e-06	1.00001	7.61863e-06	7.61863e-06	1.00001	7.61863e-06	1.00001
CTGCTGTAGACTCGGA_2	OB-EB_Primitive_Streak	0.999998	0.999998	-2.43615e-06	-2.43615e-06	-2.43615e-06	-2.43615e-06	-2.43615e-06	0.999998
CTGTGCTAGGAATTAC_2	OB-EB_Primitive_Streak	2.69677e-06	2.69677e-06	3	2.69677e-06	2.69677e-06	1	2.69677e-06	2.69677e-06
CTGTGCTTCGTGGACC_2	OB-EB_Primitive_Streak	-1.55893e-05	-1.55893e-05	-1.55893e-05	1.99998	-1.55893e-05	2.99998	-1.55893e-05	2.99998
CTGTTTAGTCATACTG_2	OB-EB_Primitive_Streak	-5.35588e-06	-5.35588e-06	0.999995	-5.35588e-06	-5.35588e-06	-5.35588e-06	-5.35588e-06	0.999995
CTTAACTAGGATCGCA_2	OB-EB_Primitive_Streak	5.62452e-06	5.62452e-06	5.62452e-06	5.62452e-06	5.62452e-06	1.00001	5.62452e-06	2.00001
CTTAGGAGTGTTGGGA_2	OB-EB_Primitive_Streak	2	0.999998	-1.78326e-06	-1.78326e-06	-1.78326e-06	-1.78326e-06	3	0.999998
CTTAGGATCTAACCGA_2	OB-EB_Primitive_Streak	4	0.999999	0.999999	-1.15136e-06	-1.15136e-06	-1.15136e-06	0.999999	0.999999
CTTGGCTCAGACGCCT_2	OB-EB_Primitive_Streak	0.999999	0.999999	-7.20615e-07	-7.20615e-07	-7.20615e-07	-7.20615e-07	-7.20615e-07	0.999999
CTTTGCGTCCATGCTC_2	OB-EB_Primitive_Streak	1.00001	1.21091e-05	1.21091e-05	1.21091e-05	1.21091e-05	1.21091e-05	1.21091e-05	1.00001
GAAACTCAGGGTTCCC_2	OB-EB_Primitive_Streak	-6.14897e-06	-6.14897e-06	-6.14897e-06	1.99999	-6.14897e-06	-6.14897e-06	-6.14897e-06	-6.14897e-06
GAAACTCCATCTCCCA_2	OB-EB_Primitive_Streak	2.00001	6.76126e-06	6.76126e-06	6.76126e-06	6.76126e-06	6.76126e-06	6.76126e-06	6.76126e-06
GAAATGAAGAGTACAT_2	OB-EB_Primitive_Streak	1.00001	8.986e-06	8.986e-06	8.986e-06	8.986e-06	3.00001	8.986e-06	8.986e-06
GAACGGACATAAAGGT_2	OB-EB_Primitive_Streak	1.99999	-1.18932e-05	0.999988	-1.18932e-05	-1.18932e-05	0.999988	-1.18932e-05	0.999988
GAACGGATCAGGCAAG_2	OB-EB_Primitive_Streak	1	1.21259e-06	1.21259e-06	1.21259e-06	1.21259e-06	1.21259e-06	1.21259e-06	1.21259e-06
GACAGAGGTAGCGTGA_2	OB-EB_Primitive_Streak	3	1	1	-1.12217e-07	-1.12217e-07	-1.12217e-07	2	1
GACGCGTGTAAGTAGT_2	OB-EB_Primitive_Streak	1.00001	1.02914e-05	1.02914e-05	1.00001	1.00001	1.02914e-05	1.02914e-05	1.02914e-05
GACGTGCCAAGTAGTA_2	OB-EB_Primitive_Streak	9.14775e-06	9.14775e-06	9.14775e-06	9.14775e-06	9.14775e-06	1.00001	9.14775e-06	9.14775e-06
GACTAACCAGTGACAG_2	OB-EB_Primitive_Streak	1	-2.45627e-08	1	-2.45627e-08	-2.45627e-08	1	-2.45627e-08	2
GACTAACTCAGATAAG_2	OB-EB_Primitive_Streak	1.3601e-06	1.3601e-06	1	1.3601e-06	1.3601e-06	1.3601e-06	1.3601e-06	1.3601e-06
GACTACAGTGCCTGGT_2	OB-EB_Primitive_Streak	-7.20154e-06	0.999993	-7.20154e-06	-7.20154e-06	-7.20154e-06	1.99999	-7.20154e-06	-7.20154e-06
GACTGCGGTCAACTGT_2	OB-EB_Primitive_Streak	0.999998	-1.98124e-06	-1.98124e-06	-1.98124e-06	-1.98124e-06	-1.98124e-06	-1.98124e-06	-1.98124e-06
GACTGCGGTCCAAGTT_2	OB-EB_Primitive_Streak	-1.02921e-05	0.99999	0.99999	-1.02921e-05	-1.02921e-05	-1.02921e-05	-1.02921e-05	0.99999
GAGCAGACACCAGGTC_2	OB-EB_Primitive_Streak	-9.66956e-06	-9.66956e-06	0.99999	-9.66956e-06	-9.66956e-06	-9.66956e-06	0.99999	0.99999
GAGGTGACACGTGAGA_2	OB-EB_Primitive_Streak	1.99999	0.999988	-1.22081e-05	-1.22081e-05	-1.22081e-05	-1.22081e-05	2.99999	-1.22081e-05
GAGTCCGAGCTAACTC_2	OB-EB_Primitive_Streak	2.00001	8.36208e-06	8.36208e-06	8.36208e-06	8.36208e-06	8.36208e-06	1.00001	8.36208e-06
GATCGCGGTAGCTGCC_2	OB-EB_Primitive_Streak	1.11497e-05	1.11497e-05	1.00001	1.11497e-05	1.11497e-05	1.11497e-05	2.00001	1.11497e-05
GATCGTATCTAACTTC_2	OB-EB_Primitive_Streak	0.999996	-4.12945e-06	3	-4.12945e-06	-4.12945e-06	0.999996	-4.12945e-06	-4.12945e-06
GATCTAGAGTGTACCT_2	OB-EB_Primitive_Streak	1.99999	-1.12898e-05	0.999989	-1.12898e-05	-1.12898e-05	-1.12898e-05	-1.12898e-05	0.999989
GATGAAAAGTACGCGA_2	OB-EB_Primitive_Streak	4	0.999999	-8.79313e-07	-8.79313e-07	-8.79313e-07	-8.79313e-07	0.999999	2
GATGAAAGTTGCTCCT_2	OB-EB_Primitive_Streak	2.2419e-05	1.00002	1.00002	2.2419e-05	2.2419e-05	2.2419e-05	2.2419e-05	1.00002
GATGAAATCTTTCCTC_2	OB-EB_Primitive_Streak	2.04131e-05	2.00002	1.00002	2.04131e-05	2.04131e-05	1.00002	3.00002	2.04131e-05
GCACTCTAGGGTGTGT_2	OB-EB_Primitive_Streak	-1.7198e-05	-1.7198e-05	1.99998	-1.7198e-05	-1.7198e-05	-1.7198e-05	-1.7198e-05	0.999983
GCAGCCACACCTTGTC_2	OB-EB_Primitive_Streak	0.999996	-3.56907e-06	-3.56907e-06	-3.56907e-06	-3.56907e-06	-3.56907e-06	0.999996	-3.56907e-06
GCAGTTAGTTAAGGGC_2	OB-EB_Primitive_Streak	2.00002	1.53328e-05	1.00002	1.53328e-05	1.53328e-05	1.53328e-05	3.00002	1.00002
GCATGCGTCAACGCTA_2	OB-EB_Primitive_Streak	-3.82441e-07	-3.82441e-07	3	-3.82441e-07	-3.82441e-07	-3.82441e-07	1	-3.82441e-07
GCATGTAGTGCTGTAT_2	OB-EB_Primitive_Streak	1.59741e-05	1.59741e-05	1.59741e-05	1.59741e-05	1.59741e-05	1.59741e-05	1.00002	1.59741e-05
GCCAAATCAATGTTGC_2	OB-EB_Primitive_Streak	4	-3.33585e-06	-3.33585e-06	-3.33585e-06	-3.33585e-06	0.999997	0.999997	0.999997
GCGAGAAAGCTAGGCA_2	OB-EB_Primitive_Streak	1.00001	6.04986e-06	6.04986e-06	6.04986e-06	6.04986e-06	1.00001	1.00001	6.04986e-06
GCGAGAACATCGGAAG_2	OB-EB_Primitive_Streak	2.24241e-06	1	2	2.24241e-06	2.24241e-06	1	2.24241e-06	1
GCGCAGTTCAACTCTT_2	OB-EB_Primitive_Streak	3.22907e-05	3.22907e-05	2.00003	3.22907e-05	3.22907e-05	3.22907e-05	3.22907e-05	3.22907e-05
GCGCAGTTCTCAACTT_2	OB-EB_Primitive_Streak	9.20453e-06	3.00001	9.20453e-06	1.00001	9.20453e-06	9.20453e-06	2.00001	9.20453e-06
GCGCCAAAGTAGATGT_2	OB-EB_Primitive_Streak	0.999988	0.999988	-1.20654e-05	0.999988	-1.20654e-05	-1.20654e-05	2.99999	-1.20654e-05
GCGCGATTCGGATGGA_2	OB-EB_Primitive_Streak	-6.03881e-06	-6.03881e-06	-6.03881e-06	-6.03881e-06	-6.03881e-06	-6.03881e-06	0.999994	-6.03881e-06
GCGGGTTAGGGCTTGA_2	OB-EB_Primitive_Streak	2	1	1	1	3.70235e-06	1	1	3.70235e-06
GCTCTGTCAGGAACGT_2	OB-EB_Primitive_Streak	-1.901e-05	1.99998	0.999981	-1.901e-05	-1.901e-05	-1.901e-05	-1.901e-05	0.999981
GCTCTGTGTAACGACG_2	OB-EB_Primitive_Streak	-1.80441e-05	-1.80441e-05	-1.80441e-05	-1.80441e-05	-1.80441e-05	-1.80441e-05	-1.80441e-05	-1.80441e-05
GCTGCGAAGTTTGCGT_2	OB-EB_Primitive_Streak	0.999989	0.999989	0.999989	-1.12182e-05	-1.12182e-05	4.99999	-1.12182e-05	-1.12182e-05
GGAACTTAGAAACCTA_2	OB-EB_Primitive_Streak	2	0.999997	-3.4793e-06	-3.4793e-06	-3.4793e-06	-3.4793e-06	2	-3.4793e-06
GGACGTCGTCGAAAGC_2	OB-EB_Primitive_Streak	3.00001	1.2389e-05	1.2389e-05	1.2389e-05	1.2389e-05	1.00001	2.00001	1.2389e-05
GGATGTTTCACTATTC_2	OB-EB_Primitive_Streak	-2.74198e-06	-2.74198e-06	-2.74198e-06	-2.74198e-06	-2.74198e-06	0.999997	-2.74198e-06	-2.74198e-06
GGCAATTGTCGTGGCT_2	OB-EB_Primitive_Streak	1.62381e-06	1	1.62381e-06	1	1.62381e-06	1.62381e-06	1.62381e-06	1.62381e-06
GGCGACTTCTGCGGCA_2	OB-EB_Primitive_Streak	-6.46069e-07	-6.46069e-07	-6.46069e-07	-6.46069e-07	-6.46069e-07	0.999999	0.999999	-6.46069e-07
GGCTCGAAGAATGTGT_2	OB-EB_Primitive_Streak	4.99999	-7.05237e-06	-7.05237e-06	-7.05237e-06	-7.05237e-06	-7.05237e-06	1.99999	-7.05237e-06
GGTGTTAAGATGGCGT_2	OB-EB_Primitive_Streak	1.00001	1.3622e-05	1.00001	1.3622e-05	1.3622e-05	1.00001	1.3622e-05	1.3622e-05
GTAACGTGTGCACGAA_2	OB-EB_Primitive_Streak	4.99999	-1.09651e-05	2.99999	-1.09651e-05	-1.09651e-05	-1.09651e-05	3.99999	-1.09651e-05
GTACTTTGTACCGTAT_2	OB-EB_Primitive_Streak	-2.28434e-06	-2.28434e-06	-2.28434e-06	-2.28434e-06	-2.28434e-06	-2.28434e-06	-2.28434e-06	0.999998
GTAGGCCCACTTCGAA_2	OB-EB_Primitive_Streak	2	-3.47828e-06	0.999997	0.999997	-3.47828e-06	-3.47828e-06	6	2
GTATCTTTCATTCACT_2	OB-EB_Primitive_Streak	3.00001	1.00001	5.32129e-06	5.32129e-06	5.32129e-06	5.32129e-06	1.00001	5.32129e-06
GTCAAGTAGCAAATCA_2	OB-EB_Primitive_Streak	1.00002	1.00002	4.00002	1.60723e-05	1.60723e-05	1.00002	1.60723e-05	3.00002
GTCAAGTGTAGCGTGA_2	OB-EB_Primitive_Streak	5.13815e-06	5.13815e-06	5.13815e-06	5.13815e-06	5.13815e-06	5.13815e-06	5.13815e-06	2.00001
GTCGGGTAGATACACA_2	OB-EB_Primitive_Streak	2.00001	1.38237e-05	1.38237e-05	1.38237e-05	1.38237e-05	2.00001	1.00001	1.38237e-05
GTCTCGTCACCCATTC_2	OB-EB_Primitive_Streak	7.63097e-06	1.00001	1.00001	7.63097e-06	7.63097e-06	7.63097e-06	2.00001	7.63097e-06
GTGCATACATGCCTAA_2	OB-EB_Primitive_Streak	0.999994	0.999994	1.99999	1.99999	-6.24585e-06	0.999994	-6.24585e-06	0.999994
GTGCATAGTTCCCTTG_2	OB-EB_Primitive_Streak	8.15438e-07	8.15438e-07	1	8.15438e-07	8.15438e-07	1	8.15438e-07	8.15438e-07
GTGTTAGAGCTGAAAT_2	OB-EB_Primitive_Streak	2.00001	1.00001	1.37608e-05	1.37608e-05	1.37608e-05	1.37608e-05	2.00001	1.00001
GTTAAGCGTCTCGTTC_2	OB-EB_Primitive_Streak	-1.56127e-05	-1.56127e-05	1.99998	-1.56127e-05	-1.56127e-05	1.99998	-1.56127e-05	-1.56127e-05
GTTACAGTCCACTGGG_2	OB-EB_Primitive_Streak	1	3.24771e-06	3.24771e-06	1	3.24771e-06	3.24771e-06	1	1
GTTCATTAGATCCCGC_2	OB-EB_Primitive_Streak	0.999998	-1.5679e-06	-1.5679e-06	-1.5679e-06	-1.5679e-06	0.999998	-1.5679e-06	0.999998
GTTCATTCATTCCTCG_2	OB-EB_Primitive_Streak	3.00001	8.77784e-06	2.00001	8.77784e-06	8.77784e-06	8.77784e-06	8.77784e-06	1.00001
TAAACCGAGAGCTGCA_2	OB-EB_Primitive_Streak	7.50167e-06	7.50167e-06	7.50167e-06	7.50167e-06	7.50167e-06	7.50167e-06	7.50167e-06	7.50167e-06
TACACGAGTCGCATAT_2	OB-EB_Primitive_Streak	5	3.01053e-06	3.01053e-06	3.01053e-06	3.01053e-06	3.01053e-06	3.01053e-06	3.01053e-06
TACGGATAGGTGCTTT_2	OB-EB_Primitive_Streak	1.49281e-05	1.00001	2.00001	2.00001	1.49281e-05	1.49281e-05	1.49281e-05	1.49281e-05
TACTCGCAGAGTCGGT_2	OB-EB_Primitive_Streak	0.999985	-1.52549e-05	0.999985	-1.52549e-05	-1.52549e-05	-1.52549e-05	-1.52549e-05	-1.52549e-05
TACTTACAGGACACCA_2	OB-EB_Primitive_Streak	1.00001	3.00001	2.00001	9.10718e-06	9.10718e-06	1.00001	2.00001	9.10718e-06
TAGCCGGAGCTTTGGT_2	OB-EB_Primitive_Streak	3.99998	-1.57953e-05	-1.57953e-05	-1.57953e-05	-1.57953e-05	-1.57953e-05	0.999984	-1.57953e-05
TAGTTGGTCAATAAGG_2	OB-EB_Primitive_Streak	5.87716e-06	1.00001	2.00001	5.87716e-06	5.87716e-06	2.00001	2.00001	5.87716e-06
TATCAGGCATTCCTGC_2	OB-EB_Primitive_Streak	1	2	1	8.96423e-07	1	8.96423e-07	2	8.96423e-07
TCACAAGCATTCACTT_2	OB-EB_Primitive_Streak	3.00001	9.67262e-06	9.67262e-06	9.67262e-06	9.67262e-06	9.67262e-06	2.00001	1.00001
TCAGATGAGGAGCGTT_2	OB-EB_Primitive_Streak	3	2	1	1	7.88124e-07	3	1	7.88124e-07
TCAGGTACAAACTGTC_2	OB-EB_Primitive_Streak	-1.5687e-05	-1.5687e-05	-1.5687e-05	-1.5687e-05	-1.5687e-05	-1.5687e-05	-1.5687e-05	-1.5687e-05
TCATTACCACGGTTTA_2	OB-EB_Primitive_Streak	-2.00782e-05	-2.00782e-05	-2.00782e-05	-2.00782e-05	-2.00782e-05	-2.00782e-05	-2.00782e-05	1.99998
TCATTTGAGCTGGAAC_2	OB-EB_Primitive_Streak	5.40974e-06	1.00001	5.40974e-06	9.00001	5.40974e-06	5.40974e-06	1.00001	5.40974e-06
TCCCGATCAGGTTTCA_2	OB-EB_Primitive_Streak	-7.33766e-07	-7.33766e-07	3	0.999999	-7.33766e-07	-7.33766e-07	-7.33766e-07	-7.33766e-07
TCGCGAGTCACGACTA_2	OB-EB_Primitive_Streak	2.99999	0.999994	1.99999	-5.71018e-06	-5.71018e-06	-5.71018e-06	0.999994	-5.71018e-06
TCGGTAAAGCGAGAAA_2	OB-EB_Primitive_Streak	2	-3.11068e-06	-3.11068e-06	-3.11068e-06	-3.11068e-06	-3.11068e-06	-3.11068e-06	0.999997
TCGGTAACATGCGCAC_2	OB-EB_Primitive_Streak	-6.71415e-06	-6.71415e-06	-6.71415e-06	-6.71415e-06	-6.71415e-06	-6.71415e-06	-6.71415e-06	-6.71415e-06
TCGGTAATCCGCGGTA_2	OB-EB_Primitive_Streak	-1.5734e-06	-1.5734e-06	-1.5734e-06	-1.5734e-06	-1.5734e-06	0.999998	0.999998	-1.5734e-06
TCGTACCCACCGAATT_2	OB-EB_Primitive_Streak	-9.31305e-06	0.999991	-9.31305e-06	-9.31305e-06	-9.31305e-06	-9.31305e-06	-9.31305e-06	-9.31305e-06
TCGTACCCATCTGGTA_2	OB-EB_Primitive_Streak	0.99998	-1.98301e-05	-1.98301e-05	-1.98301e-05	-1.98301e-05	-1.98301e-05	-1.98301e-05	-1.98301e-05
TCGTAGACAGGCTCAC_2	OB-EB_Primitive_Streak	-2.196e-06	-2.196e-06	0.999998	-2.196e-06	-2.196e-06	-2.196e-06	0.999998	-2.196e-06
TCTCATACATGGATGG_2	OB-EB_Primitive_Streak	1.00001	1.04528e-05	3.00001	1.04528e-05	1.04528e-05	1.04528e-05	2.00001	1.04528e-05
TCTCTAAGTTCGGCAC_2	OB-EB_Primitive_Streak	3.00002	1.87733e-05	2.00002	1.87733e-05	1.87733e-05	1.87733e-05	1.87733e-05	1.87733e-05
TCTGAGAGTTGGTAAA_2	OB-EB_Primitive_Streak	2.6062e-08	1	1	2.6062e-08	2.6062e-08	2.6062e-08	1	2.6062e-08
TCTTCGGGTAGCGTGA_2	OB-EB_Primitive_Streak	2	-8.06699e-07	-8.06699e-07	-8.06699e-07	-8.06699e-07	-8.06699e-07	0.999999	-8.06699e-07
TGATTTCCAAGAAGAG_2	OB-EB_Primitive_Streak	9.62982e-06	9.62982e-06	2.00001	9.62982e-06	9.62982e-06	9.62982e-06	1.00001	2.00001
TGCACCTTCGAGAACG_2	OB-EB_Primitive_Streak	5.3571e-07	5.3571e-07	5.3571e-07	1	5.3571e-07	1	5.3571e-07	1
TGCCCATCATGTCCTC_2	OB-EB_Primitive_Streak	5	-4.34898e-06	0.999996	-4.34898e-06	-4.34898e-06	0.999996	0.999996	-4.34898e-06
TGCCCTAGTCTTGTCC_2	OB-EB_Primitive_Streak	-1.7373e-05	-1.7373e-05	-1.7373e-05	-1.7373e-05	-1.7373e-05	3.99998	0.999983	0.999983
TGCGGGTGTGGTCCGT_2	OB-EB_Primitive_Streak	-1.2637e-05	-1.2637e-05	0.999987	-1.2637e-05	-1.2637e-05	-1.2637e-05	2.99999	-1.2637e-05
TGCGGGTTCTGACCTC_2	OB-EB_Primitive_Streak	1	4.06309e-06	1	4.06309e-06	4.06309e-06	4.06309e-06	1	4.06309e-06
TGCTACCAGAGGTACC_2	OB-EB_Primitive_Streak	1.99999	0.999985	-1.45965e-05	0.999985	-1.45965e-05	-1.45965e-05	2.99999	-1.45965e-05
TGCTACCAGGCAGTCA_2	OB-EB_Primitive_Streak	1.00001	1.04846e-05	1.04846e-05	1.04846e-05	1.04846e-05	4.00001	1.00001	1.04846e-05
TGCTACCTCTCGTATT_2	OB-EB_Primitive_Streak	-1.34643e-05	-1.34643e-05	0.999987	-1.34643e-05	-1.34643e-05	0.999987	0.999987	1.99999
TGGCGCAAGACACGAC_2	OB-EB_Primitive_Streak	2	-1.93571e-06	0.999998	-1.93571e-06	-1.93571e-06	0.999998	-1.93571e-06	-1.93571e-06
TGGCGCAAGCAACGGT_2	OB-EB_Primitive_Streak	3	-2.33596e-08	-2.33596e-08	-2.33596e-08	-2.33596e-08	-2.33596e-08	-2.33596e-08	1
TGGCTGGAGGCCGAAT_2	OB-EB_Primitive_Streak	-1.28297e-07	-1.28297e-07	-1.28297e-07	-1.28297e-07	-1.28297e-07	-1.28297e-07	1	-1.28297e-07
TGGTTAGGTACGACCC_2	OB-EB_Primitive_Streak	3	3	1.51947e-06	1.51947e-06	1.51947e-06	1.51947e-06	2	1.51947e-06
TGTGTTTAGGCGCTCT_2	OB-EB_Primitive_Streak	2.00001	3.00001	5.98511e-06	1.00001	5.98511e-06	5.98511e-06	2.00001	5.98511e-06
TTCGAAGAGCGTCTAT_2	OB-EB_Primitive_Streak	-1.26212e-06	2	-1.26212e-06	-1.26212e-06	-1.26212e-06	-1.26212e-06	-1.26212e-06	-1.26212e-06
TTCGAAGCATTCGACA_2	OB-EB_Primitive_Streak	-2.48536e-06	-2.48536e-06	-2.48536e-06	-2.48536e-06	-2.48536e-06	-2.48536e-06	2	-2.48536e-06
TTCGAAGGTGGTTTCA_2	OB-EB_Primitive_Streak	2	1	1	1.60327e-06	1.60327e-06	1.60327e-06	1.60327e-06	1.60327e-06
TTCGAAGTCCTTTCTC_2	OB-EB_Primitive_Streak	0.999996	-4.33642e-06	0.999996	-4.33642e-06	-4.33642e-06	-4.33642e-06	-4.33642e-06	2
TTCGGTCTCTGTCAAG_2	OB-EB_Primitive_Streak	1.00002	1.00002	1.53741e-05	3.00002	1.00002	1.53741e-05	1.53741e-05	1.53741e-05
TTCTACATCGTATCAG_2	OB-EB_Primitive_Streak	0.999978	0.999978	-2.17025e-05	0.999978	-2.17025e-05	0.999978	1.99998	-2.17025e-05
TTCTCAAAGATGGCGT_2	OB-EB_Primitive_Streak	1.027e-05	1.00001	1.00001	1.027e-05	1.027e-05	3.00001	1.00001	1.027e-05
TTCTTAGTCGGAGCAA_2	OB-EB_Primitive_Streak	0.999998	-2.48483e-06	-2.48483e-06	-2.48483e-06	-2.48483e-06	-2.48483e-06	-2.48483e-06	-2.48483e-06
TTGACTTCAAGAGTCG_2	OB-EB_Primitive_Streak	1	4.2232e-06	4.2232e-06	4.2232e-06	4.2232e-06	1	4.2232e-06	4.2232e-06
TTGCCGTTCCTACAGA_2	OB-EB_Primitive_Streak	4.00001	9.87653e-06	9.87653e-06	5.00001	9.87653e-06	9.87653e-06	9.87653e-06	9.87653e-06
TTGCCGTTCTAGAGTC_2	OB-EB_Primitive_Streak	6.00001	8.35568e-06	8.35568e-06	8.35568e-06	8.35568e-06	8.35568e-06	2.00001	8.35568e-06
TTGCGTCGTCCGAGTC_2	OB-EB_Primitive_Streak	-6.60522e-06	0.999993	-6.60522e-06	-6.60522e-06	-6.60522e-06	-6.60522e-06	-6.60522e-06	-6.60522e-06
TTTGGTTCATAGGATA_2	OB-EB_Primitive_Streak	1.00002	3.00002	1.00002	1.56407e-05	1.56407e-05	1.56407e-05	1.00002	2.00002
ACCGTAAGTAATAGCA_1	MS-LS_Anterior_Primitive_Streak	1.89519e-05	1.00002	1.89519e-05	2.00002	1.00002	3.00002	1.89519e-05	1.00002
ACGGGCTAGGCTATCT_1	MS-LS_Anterior_Primitive_Streak	0.999994	0.999994	-6.39995e-06	4.99999	-6.39995e-06	8.99999	-6.39995e-06	-6.39995e-06
ACTGAGTTCGCATGGC_1	MS-LS_Anterior_Primitive_Streak	4.5545e-06	4.5545e-06	4.5545e-06	1	4.5545e-06	10	4.5545e-06	4.5545e-06
AGCATACCATTCTCAT_1	MS-LS_Anterior_Primitive_Streak	0.999991	0.999991	-8.50908e-06	1.99999	1.99999	5.99999	-8.50908e-06	1.99999
AGTAGTCGTTCCATGA_1	MS-LS_Anterior_Primitive_Streak	7.58163e-06	1.00001	7.58163e-06	7.58163e-06	7.58163e-06	2.00001	7.58163e-06	2.00001
ATAAGAGAGTCGTACT_1	MS-LS_Anterior_Primitive_Streak	2.00001	1.00001	1.4441e-05	3.00001	1.00001	15	1.4441e-05	1.4441e-05
ATTACTCCAGTAAGAT_1	MS-LS_Anterior_Primitive_Streak	8.97606e-07	8.97606e-07	8.97606e-07	1	8.97606e-07	8.97606e-07	8.97606e-07	8.97606e-07
CATGCCTCATACCATG_1	MS-LS_Anterior_Primitive_Streak	0.999989	-1.09978e-05	-1.09978e-05	-1.09978e-05	0.999989	13	-1.09978e-05	-1.09978e-05
CCACCTAGTGCTTCTC_1	MS-LS_Anterior_Primitive_Streak	-2.1714e-06	-2.1714e-06	-2.1714e-06	4	5	4	-2.1714e-06	-2.1714e-06
CCACTACTCGCTTAGA_1	MS-LS_Anterior_Primitive_Streak	9.33346e-06	9.33346e-06	9.33346e-06	1.00001	9.33346e-06	8.00001	1.00001	9.33346e-06
CCATGTCAGCCAGAAC_1	MS-LS_Anterior_Primitive_Streak	1.39212e-05	2.00001	1.39212e-05	4.00001	2.00001	23	1.39212e-05	1.39212e-05
CCGGGATCAGATTGCT_1	MS-LS_Anterior_Primitive_Streak	-1.13174e-05	1.99999	-1.13174e-05	-1.13174e-05	1.99999	8.99999	-1.13174e-05	-1.13174e-05
CCGTACTTCATCTGCC_1	MS-LS_Anterior_Primitive_Streak	6.53204e-06	6.53204e-06	6.53204e-06	2.00001	1.00001	1.00001	6.53204e-06	6.53204e-06
CCTCAGTTCAGTCAGT_1	MS-LS_Anterior_Primitive_Streak	-4.22256e-06	2	-4.22256e-06	-4.22256e-06	0.999996	2	-4.22256e-06	-4.22256e-06
CCTTTCTAGAGTACCG_1	MS-LS_Anterior_Primitive_Streak	-2.50926e-07	1	-2.50926e-07	-2.50926e-07	1	-2.50926e-07	-2.50926e-07	-2.50926e-07
CGATGGCAGGCCATAG_1	MS-LS_Anterior_Primitive_Streak	1.37256e-06	1.37256e-06	1.37256e-06	3	1	1	1.37256e-06	1.37256e-06
CGATTGACACGGTAGA_1	MS-LS_Anterior_Primitive_Streak	-1.47044e-05	-1.47044e-05	-1.47044e-05	-1.47044e-05	0.999985	16	-1.47044e-05	-1.47044e-05
CGCGTTTGTTATCACG_1	MS-LS_Anterior_Primitive_Streak	-4.28259e-06	0.999996	-4.28259e-06	4	2	0.999996	-4.28259e-06	-4.28259e-06
CGTGTCTGTTCTGAAC_1	MS-LS_Anterior_Primitive_Streak	-2.94449e-07	-2.94449e-07	-2.94449e-07	-2.94449e-07	-2.94449e-07	2	-2.94449e-07	1
CTCGAAAAGCGTTTAC_1	MS-LS_Anterior_Primitive_Streak	-1.75526e-06	0.999998	-1.75526e-06	0.999998	-1.75526e-06	12	-1.75526e-06	-1.75526e-06
CTCGAAAAGTGTACCT_1	MS-LS_Anterior_Primitive_Streak	1.63207e-06	1.63207e-06	1.63207e-06	1.63207e-06	1.63207e-06	1.63207e-06	1.63207e-06	1.63207e-06
GACGGCTGTAATCACC_1	MS-LS_Anterior_Primitive_Streak	-9.5917e-06	-9.5917e-06	-9.5917e-06	0.99999	2.99999	-9.5917e-06	-9.5917e-06	-9.5917e-06
GACGTTAAGCCACGTC_1	MS-LS_Anterior_Primitive_Streak	2.00001	1.08577e-05	1.08577e-05	2.00001	3.00001	6.00001	1.08577e-05	1.08577e-05
GACTAACCAATCTACG_1	MS-LS_Anterior_Primitive_Streak	4.03775e-06	4.03775e-06	4.03775e-06	2	1	3	4.03775e-06	4.03775e-06
GCATGATGTCAAAGAT_1	MS-LS_Anterior_Primitive_Streak	0.999988	-1.20122e-05	-1.20122e-05	-1.20122e-05	-1.20122e-05	-1.20122e-05	-1.20122e-05	-1.20122e-05
GCTTGAAAGTACTTGC_1	MS-LS_Anterior_Primitive_Streak	2	0.999996	-3.90965e-06	6	-3.90965e-06	5	-3.90965e-06	0.999996
GGACATTCAGCGTTCG_1	MS-LS_Anterior_Primitive_Streak	1.99999	2.99999	-9.42372e-06	0.999991	0.999991	5.99999	0.999991	0.999991
GGCAATTTCATGTCCC_1	MS-LS_Anterior_Primitive_Streak	-1.38064e-05	-1.38064e-05	-1.38064e-05	1.99999	-1.38064e-05	4.99999	-1.38064e-05	-1.38064e-05
TGACAACCACGGTGTC_1	MS-LS_Anterior_Primitive_Streak	0.999988	0.999988	-1.2464e-05	0.999988	1.99999	4.99999	-1.2464e-05	-1.2464e-05
TGCGCAGAGAGTACAT_1	MS-LS_Anterior_Primitive_Streak	4.00001	2.00001	1.04587e-05	2.00001	5.00001	21	1.04587e-05	1.04587e-05
TGTGGTACAAGTCATC_1	MS-LS_Anterior_Primitive_Streak	-6.87636e-07	2	-6.87636e-07	2	3	6	0.999999	-6.87636e-07
TTAGGACGTAAACCTC_1	MS-LS_Anterior_Primitive_Streak	-4.25519e-06	-4.25519e-06	-4.25519e-06	3	0.999996	12	-4.25519e-06	0.999996
TTGAACGTCACCCTCA_1	MS-LS_Anterior_Primitive_Streak	-1.30668e-05	0.999987	-1.30668e-05	2.99999	1.99999	0.999987	-1.30668e-05	-1.30668e-05
TTGAACGTCAGCTTAG_1	MS-LS_Anterior_Primitive_Streak	-7.68395e-06	-7.68395e-06	-7.68395e-06	0.999992	0.999992	4.99999	-7.68395e-06	-7.68395e-06
TTGCGTCCACTGCCAG_1	MS-LS_Anterior_Primitive_Streak	1.00001	1.00001	6.70498e-06	6.70498e-06	1.00001	7.00001	6.70498e-06	2.00001
TTGCGTCCAGTCAGCC_1	MS-LS_Anterior_Primitive_Streak	2	5	-4.34617e-06	-4.34617e-06	2	5	-4.34617e-06	-4.34617e-06
AAAGATGAGCCACGTC_1	MS-LS_Primitive_Streak	1.37096e-05	2.00001	1.37096e-05	1.37096e-05	1.37096e-05	3.00001	1.37096e-05	1.37096e-05
AACCGCGAGTGGCACA_1	MS-LS_Primitive_Streak	0.999994	1.99999	-5.64698e-06	-5.64698e-06	0.999994	8.99999	0.999994	-5.64698e-06
AACCGCGGTTCGCTAA_1	MS-LS_Primitive_Streak	3.63128e-06	3	3.63128e-06	2	3	4	3.63128e-06	3.63128e-06
AACCGCGGTTTGGGCC_1	MS-LS_Primitive_Streak	6.32863e-06	1.00001	6.32863e-06	8.00001	6.32863e-06	20	1.00001	6.32863e-06
AACGTTGAGATCCCGC_1	MS-LS_Primitive_Streak	1	4	4.04268e-06	4.04268e-06	4.04268e-06	4	4.04268e-06	4.04268e-06
AACTCAGCATCCGCGA_1	MS-LS_Primitive_Streak	-1.06125e-06	-1.06125e-06	-1.06125e-06	-1.06125e-06	-1.06125e-06	5	-1.06125e-06	-1.06125e-06
AACTCCCGTACGACCC_1	MS-LS_Primitive_Streak	1.51152e-05	2.00002	1.51152e-05	1.51152e-05	1.51152e-05	2.00002	1.51152e-05	1.51152e-05
AACTGGTGTAAACCTC_1	MS-LS_Primitive_Streak	2	0.999999	0.999999	-9.4659e-07	-9.4659e-07	3	-9.4659e-07	-9.4659e-07
AACTTTCAGTGGTCCC_1	MS-LS_Primitive_Streak	2.01842e-05	1.00002	2.01842e-05	2.01842e-05	2.01842e-05	1.00002	2.01842e-05	2.01842e-05
AAGACCTGTTGTCGCG_1	MS-LS_Primitive_Streak	-6.27141e-07	0.999999	-6.27141e-07	-6.27141e-07	-6.27141e-07	2	-6.27141e-07	-6.27141e-07
AAGGCAGAGAGCTTCT_1	MS-LS_Primitive_Streak	1.30487e-05	1.30487e-05	1.00001	1.00001	1.30487e-05	7.00001	1.30487e-05	1.30487e-05
AAGGCAGGTGAGCGAT_1	MS-LS_Primitive_Streak	5.00002	3.00002	2.28665e-05	2.28665e-05	2.28665e-05	10	3.00002	2.00002
AAGTCTGTCGCAGGCT_1	MS-LS_Primitive_Streak	-1.38886e-05	0.999986	0.999986	-1.38886e-05	0.999986	1.99999	-1.38886e-05	-1.38886e-05
ACACCCTGTCAAGCGA_1	MS-LS_Primitive_Streak	-2.78789e-06	3	0.999997	-2.78789e-06	-2.78789e-06	0.999997	-2.78789e-06	-2.78789e-06
ACACCCTGTGACGCCT_1	MS-LS_Primitive_Streak	6	3	0.999999	-1.33321e-06	-1.33321e-06	3	4	-1.33321e-06
ACACCCTTCGGACAAG_1	MS-LS_Primitive_Streak	6.3595e-06	6.3595e-06	6.3595e-06	6.3595e-06	6.3595e-06	3.00001	1.00001	6.3595e-06
ACACCGGGTTAAGGGC_1	MS-LS_Primitive_Streak	-2.84253e-06	0.999997	-2.84253e-06	-2.84253e-06	-2.84253e-06	2	-2.84253e-06	0.999997
ACACCGGTCGTATCAG_1	MS-LS_Primitive_Streak	-2.65646e-05	2.99997	-2.65646e-05	-2.65646e-05	0.999973	1.99997	-2.65646e-05	-2.65646e-05
ACACTGACAGCATGAG_1	MS-LS_Primitive_Streak	1.99998	1.99998	-2.44047e-05	1.99998	0.999976	5.99998	-2.44047e-05	-2.44047e-05
ACAGCCGCATACCATG_1	MS-LS_Primitive_Streak	1.00001	2.00001	1.32011e-05	4.00001	1.32011e-05	13	1.32011e-05	1.32011e-05
ACAGCTACAGGAATCG_1	MS-LS_Primitive_Streak	-3.06639e-06	0.999997	-3.06639e-06	-3.06639e-06	-3.06639e-06	6	0.999997	-3.06639e-06
ACATACGCAAGCTGAG_1	MS-LS_Primitive_Streak	-1.78131e-05	0.999982	-1.78131e-05	1.99998	-1.78131e-05	0.999982	-1.78131e-05	-1.78131e-05
ACATGGTTCATGTAGC_1	MS-LS_Primitive_Streak	-1.71917e-06	2	-1.71917e-06	-1.71917e-06	-1.71917e-06	2	0.999998	-1.71917e-06
ACCAGTAGTAGGCTGA_1	MS-LS_Primitive_Streak	1.21467e-05	2.00001	1.21467e-05	1.00001	1.21467e-05	7.00001	2.00001	2.00001
ACGATGTCATCACAAC_1	MS-LS_Primitive_Streak	2	2	-4.30469e-06	3	-4.30469e-06	5	0.999996	-4.30469e-06
ACGCAGCCATCAGTAC_1	MS-LS_Primitive_Streak	0.999997	2	-2.57269e-06	4	4	8	0.999997	-2.57269e-06
ACGCCAGAGAACTCGG_1	MS-LS_Primitive_Streak	-1.76316e-05	1.99998	-1.76316e-05	-1.76316e-05	-1.76316e-05	7.99998	-1.76316e-05	-1.76316e-05
ACGCCAGCAATAGCGG_1	MS-LS_Primitive_Streak	1	2	4.60097e-06	2	2	15	4.60097e-06	4.60097e-06
ACTGATGGTGCCTGGT_1	MS-LS_Primitive_Streak	7.04837e-06	2.00001	7.04837e-06	7.04837e-06	7.04837e-06	6.00001	7.04837e-06	7.04837e-06
ACTGCTCCACTGTTAG_1	MS-LS_Primitive_Streak	1.0351e-05	1.00001	1.0351e-05	1.0351e-05	1.0351e-05	4.00001	1.0351e-05	1.0351e-05
ACTGTCCTCGCCAAAT_1	MS-LS_Primitive_Streak	-6.08926e-06	-6.08926e-06	-6.08926e-06	-6.08926e-06	-6.08926e-06	8.99999	2.99999	-6.08926e-06
AGATCTGTCAGCGATT_1	MS-LS_Primitive_Streak	5.04955e-06	2.00001	5.04955e-06	5.04955e-06	2.00001	3.00001	5.04955e-06	5.04955e-06
AGATTGCTCAGCTGGC_1	MS-LS_Primitive_Streak	-1.71701e-05	2.99998	-1.71701e-05	-1.71701e-05	-1.71701e-05	7.99998	0.999983	-1.71701e-05
AGCATACCATGCCTAA_1	MS-LS_Primitive_Streak	0.999992	0.999992	-7.84459e-06	-7.84459e-06	-7.84459e-06	3.99999	-7.84459e-06	0.999992
AGCTCTCCAGATCCAT_1	MS-LS_Primitive_Streak	-2.41421e-05	0.999976	-2.41421e-05	0.999976	-2.41421e-05	3.99998	-2.41421e-05	-2.41421e-05
AGCTTGATCCCTGACT_1	MS-LS_Primitive_Streak	3.61226e-07	1	3.61226e-07	4	3.61226e-07	5	3.61226e-07	3.61226e-07
AGGCCGTAGTAAGTAC_1	MS-LS_Primitive_Streak	2.05999e-06	4	2.05999e-06	2.05999e-06	1	4	1	2.05999e-06
AGGGAGTGTTATGTGC_1	MS-LS_Primitive_Streak	0.999996	0.999996	-3.61057e-06	-3.61057e-06	3	6	-3.61057e-06	0.999996
AGTAGTCGTTGATTGC_1	MS-LS_Primitive_Streak	1.99999	1.99999	1.99999	-7.26705e-06	-7.26705e-06	6.99999	1.99999	-7.26705e-06
AGTCTTTCACAGGCCT_1	MS-LS_Primitive_Streak	0.999986	-1.36828e-05	0.999986	-1.36828e-05	-1.36828e-05	-1.36828e-05	0.999986	-1.36828e-05
AGTGAGGCATTCGACA_1	MS-LS_Primitive_Streak	4.32818e-06	3	4.32818e-06	4.32818e-06	4.32818e-06	2	4.32818e-06	4.32818e-06
AGTTGGTTCAGGCAAG_1	MS-LS_Primitive_Streak	-8.11393e-06	2.99999	-8.11393e-06	-8.11393e-06	-8.11393e-06	1.99999	-8.11393e-06	-8.11393e-06
ATCCGAATCATGTCCC_1	MS-LS_Primitive_Streak	-4.31446e-06	4	-4.31446e-06	-4.31446e-06	-4.31446e-06	3	2	0.999996
ATCTGCCGTCTCACCT_1	MS-LS_Primitive_Streak	6.55648e-06	6.55648e-06	6.55648e-06	6.55648e-06	6.55648e-06	2.00001	1.00001	6.55648e-06
ATGAGGGAGACAAAGG_1	MS-LS_Primitive_Streak	1	4	3.21925e-06	3.21925e-06	3.21925e-06	3	1	3.21925e-06
ATGAGGGAGTGCAAGC_1	MS-LS_Primitive_Streak	0.999992	0.999992	-7.83839e-06	-7.83839e-06	-7.83839e-06	1.99999	-7.83839e-06	-7.83839e-06
ATGGGAGCATCGTCGG_1	MS-LS_Primitive_Streak	1.57573e-05	2.00002	1.57573e-05	2.00002	1.57573e-05	4.00002	1.57573e-05	1.57573e-05
ATGGGAGTCATGCATG_1	MS-LS_Primitive_Streak	6.42899e-06	6.42899e-06	6.42899e-06	6.42899e-06	6.42899e-06	1.00001	6.42899e-06	6.42899e-06
ATTCTACGTCGTTGTA_1	MS-LS_Primitive_Streak	2.76551e-06	2.76551e-06	1	2.76551e-06	2.76551e-06	10	2.76551e-06	1
ATTGGACCAGTAAGCG_1	MS-LS_Primitive_Streak	2.00001	6.79289e-06	6.79289e-06	6.79289e-06	6.79289e-06	2.00001	6.79289e-06	6.79289e-06
CAACCTCGTCAAACTC_1	MS-LS_Primitive_Streak	2	2	8.98329e-07	8.98329e-07	8.98329e-07	7	8.98329e-07	8.98329e-07
CAACTAGGTGCAGACA_1	MS-LS_Primitive_Streak	-2.99309e-05	0.99997	-2.99309e-05	-2.99309e-05	-2.99309e-05	4.99997	0.99997	-2.99309e-05
CAAGAAAGTAAATACG_1	MS-LS_Primitive_Streak	2	1	2.84883e-06	2.84883e-06	2.84883e-06	2.84883e-06	1	1
CAAGAAATCGCATGAT_1	MS-LS_Primitive_Streak	0.999996	5	-3.67235e-06	7	-3.67235e-06	16	4	-3.67235e-06
CAAGGCCGTACTTAGC_1	MS-LS_Primitive_Streak	1.85231e-06	2	1.85231e-06	2	1.85231e-06	9	2	1.85231e-06
CACACTCAGCACCGCT_1	MS-LS_Primitive_Streak	5.81824e-06	2.00001	5.81824e-06	5.81824e-06	5.81824e-06	3.00001	5.81824e-06	5.81824e-06
CACAGGCCAGATCGGA_1	MS-LS_Primitive_Streak	1.39974e-05	1.00001	1.39974e-05	1.00001	1.39974e-05	6.00001	1.39974e-05	1.39974e-05
CACAGGCCATCGTCGG_1	MS-LS_Primitive_Streak	1.99999	2.99999	-7.27292e-06	-7.27292e-06	-7.27292e-06	4.99999	2.99999	-7.27292e-06
CACAGGCGTGAAGGCT_1	MS-LS_Primitive_Streak	1.30254e-05	6.00001	1.30254e-05	1.30254e-05	2.00001	3.00001	1.30254e-05	1.30254e-05
CACATAGCACTCAGGC_1	MS-LS_Primitive_Streak	3.35848e-06	1	1	3.35848e-06	3.35848e-06	3	3.35848e-06	3.35848e-06
CACATAGGTGTCTGAT_1	MS-LS_Primitive_Streak	1.03851e-05	1.03851e-05	1.03851e-05	1.03851e-05	1.03851e-05	1.00001	1.00001	1.00001
CACATTTTCGCTAGCG_1	MS-LS_Primitive_Streak	9.20729e-06	1.00001	9.20729e-06	9.20729e-06	9.20729e-06	3.00001	1.00001	1.00001
CACCTTGGTCTGCCAG_1	MS-LS_Primitive_Streak	7.20878e-06	3.00001	7.20878e-06	7.20878e-06	7.20878e-06	7.00001	7.20878e-06	7.20878e-06
CAGAGAGGTTGTCTTT_1	MS-LS_Primitive_Streak	-1.04312e-05	0.99999	-1.04312e-05	-1.04312e-05	0.99999	3.99999	-1.04312e-05	-1.04312e-05
CAGAGAGTCTTGTACT_1	MS-LS_Primitive_Streak	0.999999	0.999999	0.999999	-9.01864e-07	-9.01864e-07	3	0.999999	-9.01864e-07
CAGCTAATCGGTTCGG_1	MS-LS_Primitive_Streak	6.23518e-06	2.00001	6.23518e-06	5.00001	6.23518e-06	14	1.00001	6.23518e-06
CAGGTGCGTCAAACTC_1	MS-LS_Primitive_Streak	-9.53523e-06	0.99999	-9.53523e-06	-9.53523e-06	-9.53523e-06	2.99999	0.99999	-9.53523e-06
CAGTAACAGCCTTGAT_1	MS-LS_Primitive_Streak	-5.42829e-06	2.99999	-5.42829e-06	-5.42829e-06	-5.42829e-06	-5.42829e-06	-5.42829e-06	-5.42829e-06
CAGTAACAGTTCGATC_1	MS-LS_Primitive_Streak	5.80996e-06	1.00001	5.80996e-06	5.80996e-06	5.80996e-06	1.00001	5.80996e-06	5.80996e-06
CATCAGATCATGGTCA_1	MS-LS_Primitive_Streak	7.68179e-06	1.00001	1.00001	7.68179e-06	1.00001	13	2.00001	7.68179e-06
CATCCACAGGAGCGAG_1	MS-LS_Primitive_Streak	1	2	4.63768e-06	4.63768e-06	4.63768e-06	4.63768e-06	4.63768e-06	4.63768e-06
CATGCCTAGGCATGTG_1	MS-LS_Primitive_Streak	-8.85776e-06	2.99999	-8.85776e-06	0.999991	-8.85776e-06	11	-8.85776e-06	-8.85776e-06
CATGGCGAGATGCCAG_1	MS-LS_Primitive_Streak	1.00002	1.00002	1.51271e-05	1.00002	3.00002	6.00002	1.51271e-05	1.51271e-05
CCAATCCCAAAGGCGT_1	MS-LS_Primitive_Streak	4	1	2.57921e-06	2.57921e-06	2.57921e-06	5	1	2.57921e-06
CCAATCCGTACTCTCC_1	MS-LS_Primitive_Streak	8.84402e-07	2	8.84402e-07	1	8.84402e-07	3	8.84402e-07	8.84402e-07
CCAATCCGTTCACGGC_1	MS-LS_Primitive_Streak	2	-1.20897e-06	-1.20897e-06	0.999999	-1.20897e-06	6	-1.20897e-06	-1.20897e-06
CCACCTAGTATAGGGC_1	MS-LS_Primitive_Streak	1.99999	0.999988	-1.19433e-05	2.99999	-1.19433e-05	13	-1.19433e-05	-1.19433e-05
CCACCTAGTCTGATCA_1	MS-LS_Primitive_Streak	6.11997e-06	1.00001	1.00001	6.11997e-06	6.11997e-06	2.00001	2.00001	6.11997e-06
CCACCTATCTGGAGCC_1	MS-LS_Primitive_Streak	-1.82757e-06	-1.82757e-06	-1.82757e-06	-1.82757e-06	-1.82757e-06	2	0.999998	-1.82757e-06
CCAGCGAAGAGTAAGG_1	MS-LS_Primitive_Streak	8.21773e-06	8.21773e-06	8.21773e-06	8.21773e-06	1.00001	5.00001	8.21773e-06	8.21773e-06
CCATTCGGTAAGAGAG_1	MS-LS_Primitive_Streak	-4.76174e-06	2	-4.76174e-06	-4.76174e-06	-4.76174e-06	3	-4.76174e-06	-4.76174e-06
CCCAATCCACATCTTT_1	MS-LS_Primitive_Streak	6.50349e-06	1.00001	6.50349e-06	6.50349e-06	6.50349e-06	5.00001	6.50349e-06	1.00001
CCCAATCGTCAGAAGC_1	MS-LS_Primitive_Streak	1.39111e-05	1.39111e-05	1.39111e-05	1.39111e-05	1.39111e-05	1.39111e-05	1.39111e-05	1.39111e-05
CCCTCCTCACTTCGAA_1	MS-LS_Primitive_Streak	-1.11079e-05	4.99999	0.999989	-1.11079e-05	-1.11079e-05	7.99999	-1.11079e-05	0.999989
CCCTCCTGTCTCTCTG_1	MS-LS_Primitive_Streak	0.999991	-8.60793e-06	-8.60793e-06	-8.60793e-06	-8.60793e-06	0.999991	-8.60793e-06	-8.60793e-06
CCGGTAGGTTCTCATT_1	MS-LS_Primitive_Streak	0.999985	0.999985	-1.45921e-05	-1.45921e-05	-1.45921e-05	6.99999	-1.45921e-05	-1.45921e-05
CCGTACTTCAACGCTA_1	MS-LS_Primitive_Streak	7.99826e-07	2	7.99826e-07	7.99826e-07	7.99826e-07	1	7.99826e-07	7.99826e-07
CCGTGGAAGAGTACAT_1	MS-LS_Primitive_Streak	1.00001	1.00001	1.20097e-05	1.20097e-05	1.20097e-05	2.00001	1.20097e-05	1.20097e-05
CCGTTCACACCGCTAG_1	MS-LS_Primitive_Streak	1.04475e-05	2.00001	1.04475e-05	1.04475e-05	1.00001	2.00001	1.00001	1.04475e-05
CCGTTCAGTACTTCTT_1	MS-LS_Primitive_Streak	-1.00321e-05	2.99999	-1.00321e-05	-1.00321e-05	-1.00321e-05	3.99999	1.99999	-1.00321e-05
CCGTTCATCTCGATGA_1	MS-LS_Primitive_Streak	1.00002	3.00002	1.00002	3.00002	3.00002	17	1.84848e-05	1.84848e-05
CCTAGCTAGAGATGAG_1	MS-LS_Primitive_Streak	0.999993	4.99999	0.999993	2.99999	1.99999	4.99999	-6.66773e-06	-6.66773e-06
CCTCAGTCATCGGAAG_1	MS-LS_Primitive_Streak	1.05514e-06	1.05514e-06	1.05514e-06	1.05514e-06	1.05514e-06	4	1.05514e-06	1.05514e-06
CCTCTGAAGGTGCACA_1	MS-LS_Primitive_Streak	0.999999	0.999999	-1.2235e-06	-1.2235e-06	-1.2235e-06	5	-1.2235e-06	-1.2235e-06
CCTTCGAGTGAAATCA_1	MS-LS_Primitive_Streak	1.88193e-06	1.88193e-06	1.88193e-06	1.88193e-06	1.88193e-06	1	1.88193e-06	1.88193e-06
CCTTCGATCTGCGACG_1	MS-LS_Primitive_Streak	1.19161e-06	3	1.19161e-06	1.19161e-06	1.19161e-06	11	1	1.19161e-06
CGAACATTCACAAACC_1	MS-LS_Primitive_Streak	2	1.08073e-06	1.08073e-06	1.08073e-06	1.08073e-06	5	1.08073e-06	1.08073e-06
CGACCTTAGCGTGTCC_1	MS-LS_Primitive_Streak	-4.85435e-06	0.999995	-4.85435e-06	-4.85435e-06	-4.85435e-06	4	-4.85435e-06	-4.85435e-06
CGACCTTCACTTAAGC_1	MS-LS_Primitive_Streak	0.999995	0.999995	-5.04217e-06	-5.04217e-06	-5.04217e-06	2.99999	0.999995	-5.04217e-06
CGACCTTGTCAGGACA_1	MS-LS_Primitive_Streak	-1.6611e-05	2.99998	-1.6611e-05	-1.6611e-05	-1.6611e-05	3.99998	-1.6611e-05	-1.6611e-05
CGACTTCTCCTGCAGG_1	MS-LS_Primitive_Streak	-3.82334e-06	0.999996	-3.82334e-06	-3.82334e-06	-3.82334e-06	5	-3.82334e-06	-3.82334e-06
CGAGAAGGTAAGAGGA_1	MS-LS_Primitive_Streak	0.999995	1.99999	-5.1265e-06	-5.1265e-06	-5.1265e-06	8.99999	-5.1265e-06	-5.1265e-06
CGAGCACCACTGCCAG_1	MS-LS_Primitive_Streak	2.70189e-05	1.00003	2.70189e-05	2.70189e-05	2.70189e-05	3.00003	2.70189e-05	2.70189e-05
CGATCGGAGACAAAGG_1	MS-LS_Primitive_Streak	-1.36212e-05	3.99999	-1.36212e-05	-1.36212e-05	0.999986	5.99999	-1.36212e-05	-1.36212e-05
CGATGGCTCTGCTGTC_1	MS-LS_Primitive_Streak	-1.49363e-05	-1.49363e-05	0.999985	-1.49363e-05	-1.49363e-05	0.999985	-1.49363e-05	-1.49363e-05
CGATTGATCCTTAATC_1	MS-LS_Primitive_Streak	1	3	1	1.24702e-06	1.24702e-06	7	1.24702e-06	1
CGATTGATCGCCGTGA_1	MS-LS_Primitive_Streak	1.99999	-9.96639e-06	0.99999	-9.96639e-06	-9.96639e-06	5.99999	0.99999	-9.96639e-06
CGCGTTTGTCATACTG_1	MS-LS_Primitive_Streak	-1.82261e-08	-1.82261e-08	-1.82261e-08	-1.82261e-08	-1.82261e-08	5	1	-1.82261e-08
CGCTATCTCTGTTGAG_1	MS-LS_Primitive_Streak	1.99999	0.999994	-6.13672e-06	-6.13672e-06	-6.13672e-06	3.99999	0.999994	0.999994
CGCTGGACATTAACCG_1	MS-LS_Primitive_Streak	-2.02468e-05	4.99998	-2.02468e-05	-2.02468e-05	-2.02468e-05	3.99998	-2.02468e-05	-2.02468e-05
CGCTTCACAGCTCCGA_1	MS-LS_Primitive_Streak	-1.22475e-05	3.99999	-1.22475e-05	-1.22475e-05	-1.22475e-05	4.99999	-1.22475e-05	-1.22475e-05
CGGACACAGGACATTA_1	MS-LS_Primitive_Streak	1.79516e-06	1.79516e-06	1.79516e-06	1.79516e-06	1.79516e-06	2	1	1.79516e-06
CGGACACCACTCTGTC_1	MS-LS_Primitive_Streak	2.00001	1.00001	5.67621e-06	5.67621e-06	5.67621e-06	9.00001	1.00001	5.67621e-06
CGGACGTTCTGTCAAG_1	MS-LS_Primitive_Streak	3	-4.92877e-06	-4.92877e-06	-4.92877e-06	-4.92877e-06	5	0.999995	-4.92877e-06
CGGAGCTAGCCGATTT_1	MS-LS_Primitive_Streak	1	6.28841e-10	6.28841e-10	2	3	3	1	1
CGGAGTCCAACGATGG_1	MS-LS_Primitive_Streak	1.00001	4.00001	1.00001	1.12289e-05	1.12289e-05	1.00001	1.12289e-05	1.12289e-05
CGGCTAGCAAAGGTGC_1	MS-LS_Primitive_Streak	1.43986e-05	1.43986e-05	1.43986e-05	1.43986e-05	1.43986e-05	3.00001	1.43986e-05	1.43986e-05
CGGCTAGCACCAGATT_1	MS-LS_Primitive_Streak	-1.09711e-05	-1.09711e-05	-1.09711e-05	-1.09711e-05	-1.09711e-05	5.99999	-1.09711e-05	-1.09711e-05
CGGTTAACAGACTCGC_1	MS-LS_Primitive_Streak	2	4	2	0.999999	-1.1732e-06	8	-1.1732e-06	-1.1732e-06
CGTCACTCAATCACAC_1	MS-LS_Primitive_Streak	1.2015e-05	1.2015e-05	1.2015e-05	1.2015e-05	1.2015e-05	3.00001	1.2015e-05	1.2015e-05
CGTCACTGTCTGCGGT_1	MS-LS_Primitive_Streak	-4.6973e-06	0.999995	-4.6973e-06	0.999995	0.999995	3	-4.6973e-06	-4.6973e-06
CGTCAGGTCCATTCTA_1	MS-LS_Primitive_Streak	0.999999	-5.24695e-07	-5.24695e-07	-5.24695e-07	-5.24695e-07	7	0.999999	-5.24695e-07
CGTCCATTCAGCATGT_1	MS-LS_Primitive_Streak	0.999999	-8.61073e-07	-8.61073e-07	-8.61073e-07	-8.61073e-07	13	-8.61073e-07	0.999999
CGTGTAAAGCTGGAAC_1	MS-LS_Primitive_Streak	-8.87679e-06	0.999991	-8.87679e-06	-8.87679e-06	-8.87679e-06	5.99999	0.999991	-8.87679e-06
CGTGTCTGTTATGCGT_1	MS-LS_Primitive_Streak	-4.44684e-06	0.999996	-4.44684e-06	-4.44684e-06	-4.44684e-06	-4.44684e-06	0.999996	-4.44684e-06
CGTTCTGAGAGCAATT_1	MS-LS_Primitive_Streak	-4.13869e-06	0.999996	-4.13869e-06	0.999996	-4.13869e-06	8	-4.13869e-06	-4.13869e-06
CTAACTTAGGCGTACA_1	MS-LS_Primitive_Streak	2.00001	4.00001	1.11339e-05	1.00001	1.11339e-05	1.00001	1.11339e-05	1.11339e-05
CTAACTTTCATTGCCC_1	MS-LS_Primitive_Streak	-4.80993e-06	0.999995	-4.80993e-06	-4.80993e-06	-4.80993e-06	0.999995	-4.80993e-06	-4.80993e-06
CTACACCGTCGAGTTT_1	MS-LS_Primitive_Streak	-4.33169e-06	-4.33169e-06	-4.33169e-06	-4.33169e-06	-4.33169e-06	0.999996	-4.33169e-06	-4.33169e-06
CTACGTCGTTGCTCCT_1	MS-LS_Primitive_Streak	1.00001	1.00001	1.00001	1.00001	6.96863e-06	11	6.96863e-06	6.96863e-06
CTACGTCTCCTGCCAT_1	MS-LS_Primitive_Streak	0.999989	1.99999	0.999989	-1.05637e-05	-1.05637e-05	0.999989	3.99999	-1.05637e-05
CTAGAGTTCGCCCTTA_1	MS-LS_Primitive_Streak	1	2	-4.06985e-07	-4.06985e-07	2	10	-4.06985e-07	2
CTAGCCTGTGTTGAGG_1	MS-LS_Primitive_Streak	-1.55154e-05	-1.55154e-05	-1.55154e-05	-1.55154e-05	-1.55154e-05	1.99998	0.999984	0.999984
CTAGTGATCTTACCGC_1	MS-LS_Primitive_Streak	1.16717e-05	2.00001	1.16717e-05	2.00001	1.16717e-05	1.00001	1.16717e-05	1.16717e-05
CTCACACCATGCCCGA_1	MS-LS_Primitive_Streak	3	0.999997	-2.73646e-06	0.999997	5	18	-2.73646e-06	-2.73646e-06
CTCACACGTGCAACTT_1	MS-LS_Primitive_Streak	0.999995	-4.67845e-06	-4.67845e-06	-4.67845e-06	-4.67845e-06	3	-4.67845e-06	-4.67845e-06
CTCACACTCCGTAGGC_1	MS-LS_Primitive_Streak	-1.23825e-05	0.999988	-1.23825e-05	-1.23825e-05	-1.23825e-05	1.99999	0.999988	-1.23825e-05
CTCAGAAAGTGATCGG_1	MS-LS_Primitive_Streak	-7.76203e-08	1	-7.76203e-08	-7.76203e-08	-7.76203e-08	2	-7.76203e-08	-7.76203e-08
CTCAGAAGTACCGGCT_1	MS-LS_Primitive_Streak	-8.00282e-06	2.99999	-8.00282e-06	-8.00282e-06	-8.00282e-06	0.999992	3.99999	-8.00282e-06
CTCATTAAGCCCAACC_1	MS-LS_Primitive_Streak	2.99999	1.99999	-5.33492e-06	0.999995	-5.33492e-06	7.99999	-5.33492e-06	-5.33492e-06
CTCATTATCACGAAGG_1	MS-LS_Primitive_Streak	1.28768e-05	1.28768e-05	1.28768e-05	1.28768e-05	2.00001	5.00001	1.00001	1.28768e-05
CTCGAAAAGTGCTGCC_1	MS-LS_Primitive_Streak	-1.07178e-05	-1.07178e-05	-1.07178e-05	-1.07178e-05	-1.07178e-05	4.99999	-1.07178e-05	-1.07178e-05
CTCGAGGAGGCACATG_1	MS-LS_Primitive_Streak	3	2	-3.62738e-06	-3.62738e-06	-3.62738e-06	9	-3.62738e-06	-3.62738e-06
CTCGGAGCATGATCCA_1	MS-LS_Primitive_Streak	3.00001	5.90014e-06	5.90014e-06	5.90014e-06	5.90014e-06	6.00001	1.00001	5.90014e-06
CTCGGAGTCACAGGCC_1	MS-LS_Primitive_Streak	1.00001	1.43242e-05	1.43242e-05	1.43242e-05	1.43242e-05	4.00001	1.43242e-05	1.43242e-05
CTCGGGAAGGTCGGAT_1	MS-LS_Primitive_Streak	2.99999	6.99999	-9.92693e-06	5.99999	3.99999	8.99999	5.99999	0.99999
CTCGGGAGTTTGACAC_1	MS-LS_Primitive_Streak	4.5465e-06	4.5465e-06	4.5465e-06	4.5465e-06	4.5465e-06	1	4.5465e-06	4.5465e-06
CTCGTACGTCGATTGT_1	MS-LS_Primitive_Streak	2	2	8.48981e-07	8.48981e-07	8.48981e-07	3	8.48981e-07	1
CTGAAGTCATGGTAGG_1	MS-LS_Primitive_Streak	8.95566e-06	8.95566e-06	8.95566e-06	8.95566e-06	8.95566e-06	4.00001	8.95566e-06	8.95566e-06
CTGAAGTCATGTTCCC_1	MS-LS_Primitive_Streak	0.999998	5	-2.29778e-06	0.999998	-2.29778e-06	3	-2.29778e-06	-2.29778e-06
CTGATAGCAGTTTACG_1	MS-LS_Primitive_Streak	8.36619e-06	2.00001	8.36619e-06	8.36619e-06	8.36619e-06	5.00001	8.36619e-06	1.00001
CTGATAGGTGTATGGG_1	MS-LS_Primitive_Streak	2.99998	1.99998	-1.74506e-05	0.999983	-1.74506e-05	5.99998	-1.74506e-05	-1.74506e-05
CTGATAGGTTCCAACA_1	MS-LS_Primitive_Streak	1.68946e-05	1.00002	1.00002	1.68946e-05	1.68946e-05	8.00002	1.00002	3.00002
CTGATCCAGGTAGCTG_1	MS-LS_Primitive_Streak	2.00001	2.00001	8.64778e-06	1.00001	8.64778e-06	11	1.00001	1.00001
CTGATCCGTAAACGCG_1	MS-LS_Primitive_Streak	0.999998	-1.50776e-06	-1.50776e-06	-1.50776e-06	-1.50776e-06	6	-1.50776e-06	-1.50776e-06
CTGCCTAAGGGTGTGT_1	MS-LS_Primitive_Streak	1.99999	3.99999	-1.44901e-05	-1.44901e-05	-1.44901e-05	2.99999	-1.44901e-05	-1.44901e-05
CTGCGGAAGTCCCACG_1	MS-LS_Primitive_Streak	1.00001	10	1.00001	7.00001	2.00001	20	1.00001	6.43009e-06
CTGCTGTGTAAGTTCC_1	MS-LS_Primitive_Streak	2	1	4.83194e-06	1	2	6	4.83194e-06	4.83194e-06
CTGGTCTCAAGGCTCC_1	MS-LS_Primitive_Streak	-6.35563e-08	1	-6.35563e-08	-6.35563e-08	-6.35563e-08	6	-6.35563e-08	-6.35563e-08
CTGTGCTGTACCGAGA_1	MS-LS_Primitive_Streak	1	1.51456e-06	1.51456e-06	1.51456e-06	1.51456e-06	8	3	1
CTTAACTTCCGCAGTG_1	MS-LS_Primitive_Streak	1.99999	1.99999	-5.84109e-06	0.999994	-5.84109e-06	5.99999	1.99999	-5.84109e-06
CTTACCGAGACAAAGG_1	MS-LS_Primitive_Streak	3.68807e-06	3	3.68807e-06	3.68807e-06	3.68807e-06	3.68807e-06	3.68807e-06	3.68807e-06
CTTACCGAGCTTTGGT_1	MS-LS_Primitive_Streak	1	2.94654e-06	2.94654e-06	2.94654e-06	2.94654e-06	1	2.94654e-06	2.94654e-06
CTTAGGAGTCCGTGAC_1	MS-LS_Primitive_Streak	-2.79259e-06	0.999997	-2.79259e-06	-2.79259e-06	-2.79259e-06	0.999997	-2.79259e-06	-2.79259e-06
CTTCTCTTCACTCCTG_1	MS-LS_Primitive_Streak	-1.33624e-05	3.99999	-1.33624e-05	3.99999	-1.33624e-05	2.99999	-1.33624e-05	-1.33624e-05
CTTGGCTTCTTGCCGT_1	MS-LS_Primitive_Streak	7.00749e-06	1.00001	7.00749e-06	5.00001	4.00001	12	7.00749e-06	7.00749e-06
GAAACTCAGAGCCCAA_1	MS-LS_Primitive_Streak	5.54197e-06	1.00001	5.54197e-06	5.54197e-06	5.54197e-06	5.54197e-06	3.00001	5.54197e-06
GAATGAAGTTCCGTCT_1	MS-LS_Primitive_Streak	0.999992	-8.36307e-06	-8.36307e-06	-8.36307e-06	-8.36307e-06	7.99999	-8.36307e-06	-8.36307e-06
GACACGCCATTTCAGG_1	MS-LS_Primitive_Streak	0.999984	4.99998	-1.59459e-05	-1.59459e-05	-1.59459e-05	11	-1.59459e-05	-1.59459e-05
GACACGCGTGCCTGGT_1	MS-LS_Primitive_Streak	1	1	2.04959e-06	1	2.04959e-06	4	2.04959e-06	2.04959e-06
GACACGCTCGTGACAT_1	MS-LS_Primitive_Streak	-3.45088e-06	-3.45088e-06	0.999997	-3.45088e-06	-3.45088e-06	3	-3.45088e-06	-3.45088e-06
GACCTGGAGAAGGCCT_1	MS-LS_Primitive_Streak	2.52612e-06	1	2.52612e-06	2.52612e-06	1	7	1	1
GACCTGGGTAAGGGAA_1	MS-LS_Primitive_Streak	0.999987	5.99999	1.99999	4.99999	-1.294e-05	7.99999	2.99999	-1.294e-05
GACTGCGAGAGAGCTC_1	MS-LS_Primitive_Streak	5.86488e-06	1.00001	5.86488e-06	5.86488e-06	5.86488e-06	8.00001	1.00001	5.86488e-06
GACTGCGCATTTGCCC_1	MS-LS_Primitive_Streak	1.81523e-05	1.00002	1.81523e-05	1.81523e-05	1.81523e-05	2.00002	1.81523e-05	1.81523e-05
GAGCAGAGTTCACGGC_1	MS-LS_Primitive_Streak	1	3	1.28821e-06	2	1.28821e-06	6	1.28821e-06	1.28821e-06
GAGTCCGCATACCATG_1	MS-LS_Primitive_Streak	-2.00093e-05	2.99998	-2.00093e-05	-2.00093e-05	-2.00093e-05	0.99998	-2.00093e-05	-2.00093e-05
GATCGATCACAGAGGT_1	MS-LS_Primitive_Streak	3.33777e-06	3.33777e-06	3.33777e-06	3.33777e-06	3.33777e-06	20	1	3.33777e-06
GATGAAAAGGCGTACA_1	MS-LS_Primitive_Streak	1.17133e-05	1.17133e-05	1.17133e-05	1.17133e-05	2.00001	1.17133e-05	1.17133e-05	1.17133e-05
GATGAGGAGAAACCGC_1	MS-LS_Primitive_Streak	2.05954e-05	3.00002	2.05954e-05	2.05954e-05	4.00002	8.00002	2.05954e-05	2.05954e-05
GATTCAGCAAGACACG_1	MS-LS_Primitive_Streak	2.99999	-1.37686e-05	-1.37686e-05	-1.37686e-05	-1.37686e-05	2.99999	1.99999	-1.37686e-05
GATTCAGGTGACGGTA_1	MS-LS_Primitive_Streak	0.999988	-1.15086e-05	-1.15086e-05	-1.15086e-05	-1.15086e-05	4.99999	0.999988	-1.15086e-05
GCAATCACATGGTAGG_1	MS-LS_Primitive_Streak	-7.05821e-06	-7.05821e-06	-7.05821e-06	-7.05821e-06	-7.05821e-06	5.99999	-7.05821e-06	-7.05821e-06
GCAATCAGTGTGGTTT_1	MS-LS_Primitive_Streak	1.99999	8.99999	0.999989	0.999989	1.99999	3.99999	1.99999	-1.05406e-05
GCACATAGTCAAACTC_1	MS-LS_Primitive_Streak	0.999994	2.99999	-6.45744e-06	-6.45744e-06	0.999994	7.99999	2.99999	0.999994
GCAGTTAAGTACGTTC_1	MS-LS_Primitive_Streak	2	-1.85378e-06	-1.85378e-06	0.999998	-1.85378e-06	8	-1.85378e-06	0.999998
GCATGATTCAGCTCTC_1	MS-LS_Primitive_Streak	2.03697e-05	1.00002	2.03697e-05	2.03697e-05	2.03697e-05	5.00002	2.03697e-05	2.03697e-05
GCCTCTAAGTAGGCCA_1	MS-LS_Primitive_Streak	1.07775e-06	2	1.07775e-06	1.07775e-06	1.07775e-06	3	1.07775e-06	1.07775e-06
GCCTCTACAGCAGTTT_1	MS-LS_Primitive_Streak	3	14	-8.41081e-07	3	10	12	0.999999	-8.41081e-07
GCGACCACAGGACCCT_1	MS-LS_Primitive_Streak	4.9562e-06	2	4.9562e-06	4.9562e-06	4.9562e-06	3	4.9562e-06	4.9562e-06
GCGCAACTCATAAAGG_1	MS-LS_Primitive_Streak	5	6	2	1	3	15	3.74152e-07	3.74152e-07
GCGCAGTGTCCATGAT_1	MS-LS_Primitive_Streak	-1.32088e-06	-1.32088e-06	2	-1.32088e-06	-1.32088e-06	0.999999	3	-1.32088e-06
GCGCAGTGTCTTGATG_1	MS-LS_Primitive_Streak	2.00001	2.00001	1.00001	1.47679e-05	1.47679e-05	1.00001	1.00001	1.47679e-05
GCGCCAATCGGCGGTT_1	MS-LS_Primitive_Streak	3	-2.1703e-06	-2.1703e-06	-2.1703e-06	-2.1703e-06	5	-2.1703e-06	-2.1703e-06
GCGCGATGTGAAGGCT_1	MS-LS_Primitive_Streak	-1.2836e-05	2.99999	-1.2836e-05	1.99999	-1.2836e-05	5.99999	0.999987	-1.2836e-05
GCGCGATTCGGTTCGG_1	MS-LS_Primitive_Streak	3.85668e-06	1	2	3.85668e-06	3.85668e-06	1	1	3.85668e-06
GCGCGATTCTGCCAGG_1	MS-LS_Primitive_Streak	2	0.999996	-3.51513e-06	-3.51513e-06	-3.51513e-06	11	-3.51513e-06	-3.51513e-06
GCGGGTTGTCTAGCCG_1	MS-LS_Primitive_Streak	0.999995	1.99999	-5.21796e-06	-5.21796e-06	-5.21796e-06	3.99999	1.99999	-5.21796e-06
GCGGGTTGTGTGACGA_1	MS-LS_Primitive_Streak	-1.06813e-05	-1.06813e-05	-1.06813e-05	-1.06813e-05	-1.06813e-05	1.99999	-1.06813e-05	-1.06813e-05
GCTCTGTCATATGAGA_1	MS-LS_Primitive_Streak	1	4.28366e-06	4.28366e-06	4.28366e-06	4.28366e-06	6	4.28366e-06	4.28366e-06
GCTGCGAAGAAACCAT_1	MS-LS_Primitive_Streak	2	-1.74018e-06	-1.74018e-06	-1.74018e-06	-1.74018e-06	3	-1.74018e-06	-1.74018e-06
GCTGCGAGTTGCCTCT_1	MS-LS_Primitive_Streak	5.15668e-06	5.15668e-06	1.00001	5.15668e-06	5.15668e-06	2.00001	5.15668e-06	5.15668e-06
GCTGCTTAGGCCCGTT_1	MS-LS_Primitive_Streak	3	2	0.999998	-2.34365e-06	2	4	-2.34365e-06	-2.34365e-06
GCTGCTTTCCACGAAT_1	MS-LS_Primitive_Streak	-6.58503e-06	1.99999	-6.58503e-06	-6.58503e-06	-6.58503e-06	1.99999	1.99999	-6.58503e-06
GCTGGGTAGCACCGTC_1	MS-LS_Primitive_Streak	3.00001	2.00001	1.25024e-05	1.25024e-05	1.25024e-05	10	1.00001	1.25024e-05
GCTGGGTCACGAAATA_1	MS-LS_Primitive_Streak	-2.71764e-06	-2.71764e-06	-2.71764e-06	-2.71764e-06	-2.71764e-06	0.999997	-2.71764e-06	-2.71764e-06
GCTGGGTCAGCTGTGC_1	MS-LS_Primitive_Streak	9.47952e-06	2.00001	9.47952e-06	1.00001	9.47952e-06	1.00001	1.00001	9.47952e-06
GCTGGGTTCAGGCAAG_1	MS-LS_Primitive_Streak	-1.20158e-05	-1.20158e-05	-1.20158e-05	-1.20158e-05	-1.20158e-05	2.99999	1.99999	-1.20158e-05
GCTTCCAAGGCAAAGA_1	MS-LS_Primitive_Streak	3	0.999995	-4.66116e-06	-4.66116e-06	-4.66116e-06	21	-4.66116e-06	-4.66116e-06
GCTTCCATCACCACCT_1	MS-LS_Primitive_Streak	-2.69351e-06	3	-2.69351e-06	-2.69351e-06	-2.69351e-06	2	0.999997	-2.69351e-06
GGAACTTCACGCCAGT_1	MS-LS_Primitive_Streak	1.34871e-05	3.00001	1.34871e-05	1.34871e-05	1.34871e-05	2.00001	1.34871e-05	1.34871e-05
GGACAGAAGCTCTCGG_1	MS-LS_Primitive_Streak	-2.27647e-07	1	-2.27647e-07	-2.27647e-07	-2.27647e-07	3	-2.27647e-07	-2.27647e-07
GGACATTCACAAGCCC_1	MS-LS_Primitive_Streak	2.44226e-06	2.44226e-06	2.44226e-06	2.44226e-06	2.44226e-06	3	2.44226e-06	2.44226e-06
GGACATTGTTTGCATG_1	MS-LS_Primitive_Streak	-7.29217e-06	2.99999	-7.29217e-06	-7.29217e-06	-7.29217e-06	4.99999	0.999993	-7.29217e-06
GGACGTCAGGCCATAG_1	MS-LS_Primitive_Streak	9.98069e-06	1.00001	1.00001	1.00001	9.98069e-06	3.00001	9.98069e-06	9.98069e-06
GGAGCAATCTGCCCTA_1	MS-LS_Primitive_Streak	2.00001	4.00001	1.25848e-05	1.25848e-05	1.25848e-05	15	3.00001	1.25848e-05
GGATGTTCATGCCTTC_1	MS-LS_Primitive_Streak	1.24886e-05	2.00001	1.24886e-05	2.00001	2.00001	8.00001	1.00001	1.24886e-05
GGCGACTCAGTACACT_1	MS-LS_Primitive_Streak	2.00002	2.00002	2.04996e-05	1.00002	2.04996e-05	5.00002	2.04996e-05	2.04996e-05
GGCGTGTGTGGTGTAG_1	MS-LS_Primitive_Streak	1.00001	2.00001	1.01687e-05	1.01687e-05	1.00001	3.00001	1.01687e-05	1.01687e-05
GGCTCGACACAGAGGT_1	MS-LS_Primitive_Streak	1	2	-2.67175e-07	-2.67175e-07	-2.67175e-07	4	-2.67175e-07	-2.67175e-07
GGCTGGTGTTCGGCAC_1	MS-LS_Primitive_Streak	7.03608e-06	1.00001	7.03608e-06	2.00001	7.03608e-06	6.00001	1.00001	7.03608e-06
GGGAATGAGTGACTCT_1	MS-LS_Primitive_Streak	-9.71385e-06	-9.71385e-06	-9.71385e-06	-9.71385e-06	-9.71385e-06	14	0.99999	-9.71385e-06
GGGAGATTCGCCGTGA_1	MS-LS_Primitive_Streak	1.99999	6.99999	-1.09616e-05	-1.09616e-05	-1.09616e-05	7.99999	0.999989	0.999989
GGGAGATTCTCACATT_1	MS-LS_Primitive_Streak	4.90505e-07	2	4.90505e-07	4.90505e-07	4.90505e-07	3	4.90505e-07	4.90505e-07
GGGATGACATCGGTTA_1	MS-LS_Primitive_Streak	-1.1985e-05	1.99999	-1.1985e-05	0.999988	0.999988	2.99999	-1.1985e-05	-1.1985e-05
GGGATGACATCTCCCA_1	MS-LS_Primitive_Streak	1.90019e-06	1	1.90019e-06	1.90019e-06	1	4	1.90019e-06	1.90019e-06
GGGATGAGTGGTAACG_1	MS-LS_Primitive_Streak	1.29771e-05	11	1.29771e-05	4.00001	2.00001	29	5.00001	1.29771e-05
GGGATGATCGACGGAA_1	MS-LS_Primitive_Streak	-1.03387e-05	0.99999	-1.03387e-05	-1.03387e-05	-1.03387e-05	2.99999	-1.03387e-05	-1.03387e-05
GGGTCTGAGAGTACCG_1	MS-LS_Primitive_Streak	0.999993	4.99999	-7.38441e-06	-7.38441e-06	4.99999	15	-7.38441e-06	-7.38441e-06
GGTATTGCAAGTTCTG_1	MS-LS_Primitive_Streak	4.65639e-07	1	4.65639e-07	4.65639e-07	1	3	4.65639e-07	4.65639e-07
GGTATTGCAATTGCTG_1	MS-LS_Primitive_Streak	0.99999	-1.0176e-05	0.99999	-1.0176e-05	-1.0176e-05	8.99999	0.99999	-1.0176e-05
GGTATTGCATCACAAC_1	MS-LS_Primitive_Streak	-3.83284e-06	4	-3.83284e-06	0.999996	2	-3.83284e-06	0.999996	-3.83284e-06
GTAACGTCAGATCGGA_1	MS-LS_Primitive_Streak	8.72755e-06	2.00001	8.72755e-06	8.72755e-06	8.72755e-06	9.00001	8.72755e-06	8.72755e-06
GTACTTTTCACCTCGT_1	MS-LS_Primitive_Streak	9.69545e-06	3.00001	9.69545e-06	1.00001	2.00001	11	9.69545e-06	1.00001
GTCACAAAGGACGAAA_1	MS-LS_Primitive_Streak	1	2	3.83847e-06	3.83847e-06	3.83847e-06	15	1	3.83847e-06
GTCGGGTGTTTGCATG_1	MS-LS_Primitive_Streak	-1.85156e-05	1.99998	-1.85156e-05	-1.85156e-05	-1.85156e-05	0.999981	-1.85156e-05	-1.85156e-05
GTCTCGTTCTGATACG_1	MS-LS_Primitive_Streak	3	-5.39967e-07	-5.39967e-07	-5.39967e-07	-5.39967e-07	9	-5.39967e-07	0.999999
GTCTTCGCATGACATC_1	MS-LS_Primitive_Streak	1.06477e-05	1.00001	1.06477e-05	1.00001	1.00001	4.00001	1.06477e-05	1.06477e-05
GTGAAGGAGGTGCAAC_1	MS-LS_Primitive_Streak	8.13195e-06	2.00001	8.13195e-06	5.00001	8.13195e-06	15	2.00001	8.13195e-06
GTGCAGCCATCATCCC_1	MS-LS_Primitive_Streak	-1.90816e-06	-1.90816e-06	-1.90816e-06	-1.90816e-06	0.999998	4	-1.90816e-06	-1.90816e-06
GTGCAGCGTACAGCAG_1	MS-LS_Primitive_Streak	0.999973	0.999973	-2.69993e-05	0.999973	-2.69993e-05	2.99997	0.999973	-2.69993e-05
GTGCGGTTCTCGCATC_1	MS-LS_Primitive_Streak	5	12	6.09666e-07	5	2	23	2	6.09666e-07
GTGTGCGGTGCAACGA_1	MS-LS_Primitive_Streak	2.00001	4.00001	5.73752e-06	5.73752e-06	5.73752e-06	1.00001	5.73752e-06	5.73752e-06
GTGTTAGAGAGTTGGC_1	MS-LS_Primitive_Streak	4.58036e-07	1	4.58036e-07	1	4.58036e-07	4.58036e-07	4.58036e-07	4.58036e-07
GTTCGGGGTTCCACAA_1	MS-LS_Primitive_Streak	1	5	1.57413e-06	1.57413e-06	1.57413e-06	7	1.57413e-06	1.57413e-06
GTTTCTAAGTGAACGC_1	MS-LS_Primitive_Streak	4.31565e-06	10	1	4	2	16	1	4.31565e-06
GTTTCTACAGGTGGAT_1	MS-LS_Primitive_Streak	0.999996	2	-3.9655e-06	-3.9655e-06	-3.9655e-06	2	0.999996	-3.9655e-06
TAAGTGCAGGAGCGTT_1	MS-LS_Primitive_Streak	1.30998e-05	1.30998e-05	1.00001	1.30998e-05	1.30998e-05	5.00001	1.30998e-05	1.30998e-05
TAAGTGCGTCTAGGTT_1	MS-LS_Primitive_Streak	4.70393e-06	3	4.70393e-06	4.70393e-06	4.70393e-06	12	1	4.70393e-06
TACACGAAGCTTCGCG_1	MS-LS_Primitive_Streak	0.999988	0.999988	-1.24267e-05	-1.24267e-05	-1.24267e-05	1.99999	-1.24267e-05	-1.24267e-05
TACAGTGAGGAGTTGC_1	MS-LS_Primitive_Streak	5.00001	6.00001	3.00001	1.38158e-05	1.00001	22	1.00001	1.38158e-05
TACAGTGCACCTCGGA_1	MS-LS_Primitive_Streak	1.20446e-05	1.00001	1.20446e-05	1.20446e-05	1.20446e-05	3.00001	1.00001	1.20446e-05
TACCTTAAGTGTCCCG_1	MS-LS_Primitive_Streak	8.24074e-06	11	8.24074e-06	2.00001	8.24074e-06	14	4.00001	1.00001
TACGGATGTGTTCTTT_1	MS-LS_Primitive_Streak	0.999983	-1.66263e-05	-1.66263e-05	-1.66263e-05	-1.66263e-05	3.99998	-1.66263e-05	-1.66263e-05
TACTTACAGTGCGTGA_1	MS-LS_Primitive_Streak	0.999994	11	0.999994	-5.69306e-06	2.99999	11	-5.69306e-06	-5.69306e-06
TACTTGTTCCCATTAT_1	MS-LS_Primitive_Streak	6.35514e-06	6.35514e-06	6.35514e-06	6.35514e-06	6.35514e-06	3.00001	6.35514e-06	6.35514e-06
TACTTGTTCGTGGGAA_1	MS-LS_Primitive_Streak	4.3722e-07	4.3722e-07	4.3722e-07	4.3722e-07	1	2	1	4.3722e-07
TAGCCGGCAGCTGCTG_1	MS-LS_Primitive_Streak	1	2	3.48012e-06	3.48012e-06	3.48012e-06	3	1	3.48012e-06
TAGGCATAGCTAGCCC_1	MS-LS_Primitive_Streak	2.00002	3.00002	2.45959e-05	2.45959e-05	2.45959e-05	5.00002	2.45959e-05	2.45959e-05
TATTACCTCGTACCGG_1	MS-LS_Primitive_Streak	-8.1838e-06	2.99999	-8.1838e-06	-8.1838e-06	-8.1838e-06	4.99999	0.999992	-8.1838e-06
TCAACGAAGCGTAGTG_1	MS-LS_Primitive_Streak	-2.1132e-05	1.99998	-2.1132e-05	-2.1132e-05	0.999979	7.99998	-2.1132e-05	-2.1132e-05
TCACAAGCAAAGGCGT_1	MS-LS_Primitive_Streak	1	1	1	2.73695e-06	2.73695e-06	4	2.73695e-06	1
TCACAAGTCGCTAGCG_1	MS-LS_Primitive_Streak	-6.87597e-06	-6.87597e-06	-6.87597e-06	-6.87597e-06	0.999993	0.999993	-6.87597e-06	-6.87597e-06
TCACAAGTCTACCAGA_1	MS-LS_Primitive_Streak	1	6	4.46041e-06	4	1	17	1	4.46041e-06
TCACGAAAGCCTCGTG_1	MS-LS_Primitive_Streak	-8.12385e-06	1.99999	0.999992	2.99999	-8.12385e-06	6.99999	2.99999	-8.12385e-06
TCAGGATGTTCCAACA_1	MS-LS_Primitive_Streak	1.00002	2.21206e-05	2.21206e-05	2.21206e-05	2.21206e-05	1.00002	2.21206e-05	2.21206e-05
TCAGGTATCCAAACTG_1	MS-LS_Primitive_Streak	2	3	-1.23706e-06	-1.23706e-06	0.999999	2	0.999999	-1.23706e-06
TCATTTGCACGTCAGC_1	MS-LS_Primitive_Streak	-4.77336e-06	6	-4.77336e-06	-4.77336e-06	3	8	-4.77336e-06	0.999995
TCCCGATCATTTGCCC_1	MS-LS_Primitive_Streak	-1.66261e-06	2	0.999998	-1.66261e-06	-1.66261e-06	2	0.999998	-1.66261e-06
TCGAGGCAGGAGTCTG_1	MS-LS_Primitive_Streak	8.62563e-06	4.00001	8.62563e-06	8.62563e-06	8.62563e-06	2.00001	8.62563e-06	8.62563e-06
TCGAGGCAGTACGCGA_1	MS-LS_Primitive_Streak	1	1	9.73405e-07	9.73405e-07	9.73405e-07	4	9.73405e-07	9.73405e-07
TCGCGAGGTCTCTTTA_1	MS-LS_Primitive_Streak	-1.62562e-05	0.999984	-1.62562e-05	-1.62562e-05	-1.62562e-05	-1.62562e-05	-1.62562e-05	-1.62562e-05
TCGGTAACATTCCTGC_1	MS-LS_Primitive_Streak	-4.62077e-08	1	-4.62077e-08	-4.62077e-08	-4.62077e-08	12	1	-4.62077e-08
TCGTACCAGAAACGAG_1	MS-LS_Primitive_Streak	7.60242e-06	2.00001	7.60242e-06	7.60242e-06	7.60242e-06	6.00001	1.00001	2.00001
TCGTACCGTCGCGGTT_1	MS-LS_Primitive_Streak	2	1	3.89909e-07	3.89909e-07	3.89909e-07	3	1	3.89909e-07
TCTTCGGCAAGCCCAC_1	MS-LS_Primitive_Streak	1.00001	3.00001	7.35072e-06	7.35072e-06	1.00001	4.00001	1.00001	7.35072e-06
TCTTCGGGTCGAGATG_1	MS-LS_Primitive_Streak	-1.46473e-06	4	0.999999	-1.46473e-06	-1.46473e-06	6	2	-1.46473e-06
TCTTCGGTCCGAATGT_1	MS-LS_Primitive_Streak	2	0.999999	-5.78873e-07	2	-5.78873e-07	6	0.999999	-5.78873e-07
TCTTTCCAGCGGCTTC_1	MS-LS_Primitive_Streak	4.82369e-06	2	4.82369e-06	4.82369e-06	4.82369e-06	6	4.82369e-06	4.82369e-06
TGACAACAGAAGGCCT_1	MS-LS_Primitive_Streak	9.92944e-06	9.92944e-06	9.92944e-06	2.00001	1.00001	2.00001	9.92944e-06	9.92944e-06
TGACTAGTCCAGAAGG_1	MS-LS_Primitive_Streak	-3.34875e-07	-3.34875e-07	-3.34875e-07	-3.34875e-07	-3.34875e-07	1	-3.34875e-07	-3.34875e-07
TGAGCATGTCAATGTC_1	MS-LS_Primitive_Streak	-7.09622e-07	0.999999	-7.09622e-07	2	-7.09622e-07	5	0.999999	-7.09622e-07
TGAGCCGAGGATCGCA_1	MS-LS_Primitive_Streak	-7.58921e-06	-7.58921e-06	-7.58921e-06	0.999992	-7.58921e-06	9.99999	-7.58921e-06	-7.58921e-06
TGAGCCGCAGGAACGT_1	MS-LS_Primitive_Streak	1.99999	0.99999	-1.03436e-05	-1.03436e-05	-1.03436e-05	0.99999	0.99999	-1.03436e-05
TGATTTCCATCCGTGG_1	MS-LS_Primitive_Streak	-6.30732e-06	-6.30732e-06	1.99999	-6.30732e-06	-6.30732e-06	3.99999	0.999994	-6.30732e-06
TGCACCTAGTTGCAGG_1	MS-LS_Primitive_Streak	5.86808e-06	5.86808e-06	5.86808e-06	5.86808e-06	5.86808e-06	3.00001	5.86808e-06	1.00001
TGCCAAACATGATCCA_1	MS-LS_Primitive_Streak	-4.16323e-06	2	0.999996	0.999996	-4.16323e-06	4	-4.16323e-06	-4.16323e-06
TGCCCTAAGTTGAGTA_1	MS-LS_Primitive_Streak	-7.84888e-06	0.999992	-7.84888e-06	-7.84888e-06	-7.84888e-06	0.999992	-7.84888e-06	0.999992
TGCCCTAGTCTTCAAG_1	MS-LS_Primitive_Streak	1.63416e-06	1.63416e-06	1.63416e-06	1.63416e-06	1.63416e-06	2	1.63416e-06	1.63416e-06
TGCCCTATCCGGCACA_1	MS-LS_Primitive_Streak	-1.23671e-05	-1.23671e-05	-1.23671e-05	0.999988	-1.23671e-05	5.99999	0.999988	-1.23671e-05
TGCGCAGGTATGAAAC_1	MS-LS_Primitive_Streak	-4.84595e-06	10	-4.84595e-06	0.999995	0.999995	6	2	0.999995
TGCGCAGTCACTTATC_1	MS-LS_Primitive_Streak	1.89129e-06	1	1.89129e-06	1.89129e-06	1.89129e-06	2	1	1.89129e-06
TGCGGGTCAATGGATA_1	MS-LS_Primitive_Streak	1	1	5.10063e-07	5.10063e-07	5.10063e-07	1	3	5.10063e-07
TGGCGCAGTTGCGCAC_1	MS-LS_Primitive_Streak	-2.40669e-09	2	-2.40669e-09	-2.40669e-09	1	2	-2.40669e-09	-2.40669e-09
TGGGAAGAGTCTCCTC_1	MS-LS_Primitive_Streak	1.80938e-05	2.00002	1.80938e-05	1.80938e-05	1.00002	1.00002	1.80938e-05	1.80938e-05
TGGGAAGCATTTCAGG_1	MS-LS_Primitive_Streak	-8.25328e-06	0.999992	-8.25328e-06	-8.25328e-06	-8.25328e-06	4.99999	-8.25328e-06	-8.25328e-06
TGGTTCCAGAGCTTCT_1	MS-LS_Primitive_Streak	1.00001	1.00001	1.14547e-05	1.14547e-05	1.14547e-05	1.00001	1.00001	1.14547e-05
TGGTTCCCAATAAGCA_1	MS-LS_Primitive_Streak	3.15732e-07	3.15732e-07	1	3.15732e-07	3.15732e-07	2	3.15732e-07	3.15732e-07
TGTCCCAAGGTGATTA_1	MS-LS_Primitive_Streak	0.999992	3.99999	-8.35206e-06	-8.35206e-06	-8.35206e-06	12	-8.35206e-06	0.999992
TGTGTTTCACCAGGTC_1	MS-LS_Primitive_Streak	7.46772e-06	7.46772e-06	7.46772e-06	7.46772e-06	7.46772e-06	5.00001	1.00001	7.46772e-06
TTATGCTAGTACGACG_1	MS-LS_Primitive_Streak	-7.72082e-06	0.999992	-7.72082e-06	0.999992	0.999992	3.99999	0.999992	-7.72082e-06
TTCCCAGAGTGACTCT_1	MS-LS_Primitive_Streak	1.52764e-06	1	1.52764e-06	1.52764e-06	1.52764e-06	3	1.52764e-06	1.52764e-06
TTCCCAGCAAGAAAGG_1	MS-LS_Primitive_Streak	9.88597e-06	9.88597e-06	9.88597e-06	2.00001	1.00001	15	9.88597e-06	9.88597e-06
TTCGGTCTCTTGTATC_1	MS-LS_Primitive_Streak	-7.34583e-07	4	0.999999	-7.34583e-07	-7.34583e-07	4	0.999999	0.999999
TTCTACATCTAAGCCA_1	MS-LS_Primitive_Streak	0.999986	-1.38703e-05	-1.38703e-05	-1.38703e-05	-1.38703e-05	1.99999	-1.38703e-05	-1.38703e-05
TTGACTTCATAAGACA_1	MS-LS_Primitive_Streak	-5.27108e-06	-5.27108e-06	0.999995	-5.27108e-06	-5.27108e-06	2.99999	-5.27108e-06	-5.27108e-06
TTGCCGTAGTGGGCTA_1	MS-LS_Primitive_Streak	-2.14271e-07	1	-2.14271e-07	2	-2.14271e-07	5	1	-2.14271e-07
TTGCGTCGTTCGGCAC_1	MS-LS_Primitive_Streak	1.99999	1.99999	-1.11388e-05	2.99999	-1.11388e-05	20	-1.11388e-05	0.999989
TTGGCAAGTGGAAAGA_1	MS-LS_Primitive_Streak	6.07106e-06	3.00001	6.07106e-06	6.07106e-06	6.07106e-06	8.00001	6.07106e-06	6.07106e-06
TTGTAGGCATGCTGGC_1	MS-LS_Primitive_Streak	2	2	2.75457e-06	2.75457e-06	2	6	2.75457e-06	2.75457e-06
TTGTAGGTCCGTTGCT_1	MS-LS_Primitive_Streak	2.00001	2.00001	1.15735e-05	1.00001	1.15735e-05	7.00001	1.15735e-05	1.15735e-05
TTTATGCCATGTCTCC_1	MS-LS_Primitive_Streak	-1.68248e-05	0.999983	-1.68248e-05	-1.68248e-05	-1.68248e-05	2.99998	0.999983	-1.68248e-05
TTTCCTCAGTGGCACA_1	MS-LS_Primitive_Streak	8.73191e-07	8.73191e-07	8.73191e-07	8.73191e-07	8.73191e-07	1	8.73191e-07	8.73191e-07
TTTGCGCCACCCATTC_1	MS-LS_Primitive_Streak	1.00001	3.00001	1.35336e-05	1.00001	1.35336e-05	7.00001	1.00001	1.35336e-05
TTTGCGCTCAAACCAC_1	MS-LS_Primitive_Streak	1.00001	2.00001	7.24174e-06	7.24174e-06	7.24174e-06	1.00001	7.24174e-06	7.24174e-06
TTTGGTTGTCTTGCGG_1	MS-LS_Primitive_Streak	-8.32553e-06	1.99999	-8.32553e-06	-8.32553e-06	-8.32553e-06	5.99999	-8.32553e-06	-8.32553e-06
TTTGGTTTCACGACTA_1	MS-LS_Primitive_Streak	7.32528e-06	2.00001	7.32528e-06	7.32528e-06	7.32528e-06	1.00001	1.00001	7.32528e-06
TTTGTCACATTCGACA_1	MS-LS_Primitive_Streak	-8.71927e-06	-8.71927e-06	-8.71927e-06	-8.71927e-06	-8.71927e-06	2.99999	1.99999	0.999991

## Sheet: S12D
gene	cluster identity	avg.exp	pct.exp	avg.exp.scaled
Bmp2	Paraxial mesoderm	0.06259	5.81395	-0.531721
Bmp4	Paraxial mesoderm	0.178871	11.6279	-0.357465		avg.exp: average expression
Bmp5	Paraxial mesoderm	0.0297082	3.48837	-0.803924		pct.exp: percentage of the cells per cluster expressing the gene
Wnt2	Paraxial mesoderm	0.318252	20.9302	0.0777786
Cyp26a1	Paraxial mesoderm	0.0948327	9.30233	-0.6104
Fgf8	Paraxial mesoderm	0.505093	32.5581	-0.274343
Fgf10	Paraxial mesoderm	0.151964	12.7907	-0.318263
Dkk1	Paraxial mesoderm	0.0330622	3.48837	-0.769042
Jag1	Paraxial mesoderm	0.153768	11.6279	-1.1094
Aldh1a2	Paraxial mesoderm	3.1287	72.093	1.48879
Bmp2	Anterior Paraxial mesoderm	0.0575406	5.33333	-0.546149
Bmp4	Anterior Paraxial mesoderm	0.0282137	4	-0.732295
Bmp5	Anterior Paraxial mesoderm	0.168798	13.3333	-0.454711
Wnt2	Anterior Paraxial mesoderm	0.0133094	1.33333	-0.762057
Cyp26a1	Anterior Paraxial mesoderm	3.20429	85.3333	1.48188
Fgf8	Anterior Paraxial mesoderm	0.226385	18.6667	-0.638725
Fgf10	Anterior Paraxial mesoderm	0.0192595	2.66667	-1.06402
Dkk1	Anterior Paraxial mesoderm	0.0674498	5.33333	-0.646825
Jag1	Anterior Paraxial mesoderm	0.48309	37.3333	-0.125784
Aldh1a2	Anterior Paraxial mesoderm	0.0418766	4	-0.63523
Bmp2	Pharyngeal mesoderm	0.101784	9.1954	-0.419734
Bmp4	Pharyngeal mesoderm	0.166421	11.4943	-0.38844
Bmp5	Pharyngeal mesoderm	0.272739	21.8391	-0.193745
Wnt2	Pharyngeal mesoderm	0.0352336	3.44828	-0.701676
Cyp26a1	Pharyngeal mesoderm	0.59338	29.8851	-0.274939
Fgf8	Pharyngeal mesoderm	1.84787	65.5172	1.48121
Fgf10	Pharyngeal mesoderm	0.444913	32.1839	1.32802
Dkk1	Pharyngeal mesoderm	0.646373	34.4828	1.41073
Jag1	Pharyngeal mesoderm	0.967599	49.4253	1.32135
Aldh1a2	Pharyngeal mesoderm	0.473594	29.8851	-0.338169
Bmp2	Cardiomyocytes	0.772819	51.25	1.4976
Bmp4	Cardiomyocytes	0.916688	52.5	1.4782
Bmp5	Cardiomyocytes	0.928381	61.25	1.45238
Wnt2	Cardiomyocytes	0.793247	62.5	1.38595
Cyp26a1	Cardiomyocytes	0.115434	11.25	-0.596538
Fgf8	Cardiomyocytes	0.280373	20	-0.568142
Fgf10	Cardiomyocytes	0.218254	16.25	0.0542648
Dkk1	Cardiomyocytes	0.250888	21.25	0.00513535
Jag1	Cardiomyocytes	0.496354	31.25	-0.0861659
Aldh1a2	Cardiomyocytes	0.216038	17.5	-0.515391

## Sheet: S13B
gene	cluster identity	avg.exp	pct.exp	avg.exp.scaled		Abreviations:
Bmp2	Anterior Paraxial mesoderm	0.0616506	5.71429	-0.605557
Bmp4	Anterior Paraxial mesoderm	0.030229	4.28571	-0.64365		gene: the unique feature
Bmp5	Anterior Paraxial mesoderm	0.148924	12.8571	-0.571733		avg.exp: average expression
Wnt2	Anterior Paraxial mesoderm	0.01426	1.42857	-0.872331		pct.exp: percentage of cells per cluster expressing the gene
Cyp26a1	Anterior Paraxial mesoderm	3.28173	87.1429	2.18059
Fgf8	Anterior Paraxial mesoderm	0.198806	17.1429	-0.757161
Fgf10	Anterior Paraxial mesoderm	0.0206351	2.85714	-0.970163
Dkk1	Anterior Paraxial mesoderm	0.0488292	4.28571	-0.592392
Jag1	Anterior Paraxial mesoderm	0.470523	35.7143	-0.169613
Aldh1a2	Anterior Paraxial mesoderm	0.0448678	4.28571	-0.553785
Bmp2	1	0.812893	61.7647	1.62567
Bmp4	1	1.54777	73.5294	2.1729
Bmp5	1	0.885354	58.8235	1.23772
Wnt2	1	0.924124	67.6471	1.61117
Cyp26a1	1	0.162365	17.6471	-0.494127
Fgf8	1	0.0346878	2.94118	-0.976676
Fgf10	1	0	0	-1.08229
Dkk1	1	0.059143	5.88235	-0.56748
Jag1	1	0.301711	20.5882	-0.59914
Aldh1a2	1	0.0524974	8.82353	-0.550558
Bmp2	2	0.698008	41.8182	1.28446
Bmp4	2	0.485553	38.1818	0.201428
Bmp5	2	0.969255	61.8182	1.44386
Wnt2	2	0.629724	52.7273	0.807596
Cyp26a1	2	0.115564	7.27273	-0.534256
Fgf8	2	0.618437	34.5455	-0.195885
Fgf10	2	0.387373	30.9091	1.02263
Dkk1	2	0.404385	30.9091	0.266438
Jag1	2	0.832891	41.8182	0.752403
Aldh1a2	2	0.315353	25.4545	-0.439414
Bmp2	3	0.0993507	10	-0.493586
Bmp4	3	0.181584	13.3333	-0.362736
Bmp5	3	0.506962	36.6667	0.307987
Wnt2	3	0	0	-0.911254
Cyp26a1	3	0.904867	33.3333	0.142535
Fgf8	3	1.95964	70	1.59803
Fgf10	3	0.309436	20	0.599129
Dkk1	3	1.16132	56.6667	2.09479
Jag1	3	1.19094	53.3333	1.66343
Aldh1a2	3	0.101106	10	-0.530005
Bmp2	4	0.0677899	5.35714	-0.587323
Bmp4	4	0.122619	7.14286	-0.472174
Bmp5	4	0.0895304	8.92857	-0.717666
Wnt2	4	0.00839309	1.78571	-0.888345
Cyp26a1	4	0.579226	32.1429	-0.136688
Fgf8	4	1.64776	60.7143	1.18088
Fgf10	4	0.456771	32.1429	1.39972
Dkk1	4	0.336687	21.4286	0.102915
Jag1	4	0.695181	46.4286	0.40201
Aldh1a2	4	0.677294	39.2857	-0.286372
Bmp2	5	0.0734442	6.77966	-0.57053
Bmp4	5	0.235007	13.5593	-0.263584
Bmp5	5	0.0254322	3.38983	-0.875159
Wnt2	5	0.229307	18.6441	-0.285353
Cyp26a1	5	0.126703	11.8644	-0.524705
Fgf8	5	0.634875	38.9831	-0.1739
Fgf10	5	0.140244	13.5593	-0.320229
Dkk1	5	0.0481924	5.08475	-0.59393
Jag1	5	0.097087	10.1695	-1.11979
Aldh1a2	5	1.75157	59.322	0.167868
Bmp2	6	0.0456321	4.34783	-0.653133
Bmp4	6	0.0364079	4.34783	-0.632182
Bmp5	6	0.0458438	4.34783	-0.825007
Wnt2	6	0.531145	26.087	0.53852
Cyp26a1	6	0	0	-0.633347
Fgf8	6	0.260016	21.7391	-0.67529
Fgf10	6	0.0797766	4.34783	-0.648798
Dkk1	6	0	0	-0.710337
Jag1	6	0.171951	13.0435	-0.929304
Aldh1a2	6	6.53924	100	2.19227

## Sheet: S15A
ID	tdTomato	ident
ACCGTAAGTAATAGCA	-1.33624e-05	Anterior_Primitive_Streak				mean	tdTomato
ACGGGCTAGGCTATCT	-2.71764e-06	Anterior_Primitive_Streak				Anterior_Primitive_Streak	-2.01182e-06
ACTGAGTTCGCATGGC	3.83847e-06	Anterior_Primitive_Streak				Definitive_endoderm	0.0135302
AGCATACCATTCTCAT	-1.38703e-05	Anterior_Primitive_Streak				Endothelial_Blood	0.0358568
AGTAGTCGTTCCATGA	-1.90915e-05	Anterior_Primitive_Streak				Epiblast	0.0301075
ATAAGAGAGTCGTACT	8.90356e-06	Anterior_Primitive_Streak				LPM_ExMesoderm	0.0537584
ATTACTCCAGTAAGAT	1.02914e-05	Anterior_Primitive_Streak				Misc	0.00880611
CATGCCTCATACCATG	-6.57343e-06	Anterior_Primitive_Streak				Nascent_Mesoderm	0.0544588
CCACCTAGTGCTTCTC	-7.97143e-07	Anterior_Primitive_Streak				Node	2.61014e-07
CCACTACTCGCTTAGA	-1.03e-05	Anterior_Primitive_Streak				PGC	0.062385
CCATGTCAGCCAGAAC	-1.23324e-05	Anterior_Primitive_Streak				Primitive_Streak	0.0237588
CCGGGATCAGATTGCT	-2.20648e-05	Anterior_Primitive_Streak
CCGTACTTCATCTGCC	-1.81981e-08	Anterior_Primitive_Streak
CCTCAGTTCAGTCAGT	1.69802e-06	Anterior_Primitive_Streak				median	tdTomato
CCTTTCTAGAGTACCG	1.70473e-06	Anterior_Primitive_Streak				Anterior_Primitive_Streak	-4.07671e-07
CGATGGCAGGCCATAG	-1.52283e-05	Anterior_Primitive_Streak				Definitive_endoderm	-9.92356e-07
CGATTGACACGGTAGA	5.28728e-06	Anterior_Primitive_Streak				Endothelial_Blood	-2.28343e-06
CGCGTTTGTTATCACG	1.73296e-05	Anterior_Primitive_Streak				Epiblast	-1.65936e-08
CGTGTCTGTTCTGAAC	9.12047e-06	Anterior_Primitive_Streak				LPM_ExMesoderm	1.75039e-06
CTCGAAAAGCGTTTAC	-2.22725e-05	Anterior_Primitive_Streak				Misc	1.52926e-06
CTCGAAAAGTGTACCT	1.77704e-05	Anterior_Primitive_Streak				Nascent_Mesoderm	-4.05267e-07
GACGGCTGTAATCACC	4.75958e-06	Anterior_Primitive_Streak				Node	8.2518e-07
GACGTTAAGCCACGTC	-5.38305e-06	Anterior_Primitive_Streak				PGC	-5.62186e-07
GACTAACCAATCTACG	-5.01038e-06	Anterior_Primitive_Streak				Primitive_Streak	5.24791e-07
GCATGATGTCAAAGAT	-1.55209e-05	Anterior_Primitive_Streak
GCTTGAAAGTACTTGC	5.98172e-06	Anterior_Primitive_Streak
GGACATTCAGCGTTCG	-1.07251e-05	Anterior_Primitive_Streak
GGCAATTTCATGTCCC	5.26698e-06	Anterior_Primitive_Streak
TGACAACCACGGTGTC	1.88221e-06	Anterior_Primitive_Streak
TGCGCAGAGAGTACAT	-6.11432e-06	Anterior_Primitive_Streak
TGTGGTACAAGTCATC	-1.02513e-05	Anterior_Primitive_Streak
TTAGGACGTAAACCTC	1.02553e-05	Anterior_Primitive_Streak
TTGAACGTCACCCTCA	2.21868e-06	Anterior_Primitive_Streak
TTGAACGTCAGCTTAG	1.00095e-05	Anterior_Primitive_Streak
TTGCGTCCACTGCCAG	-4.18171e-06	Anterior_Primitive_Streak
TTGCGTCCAGTCAGCC	7.07196e-06	Anterior_Primitive_Streak
AAACGGGTCTGATTCT	1.30487e-05	Definitive_endoderm
AAAGTAGTCATACGGT	1.89519e-05	Definitive_endoderm
AAAGTAGTCGGCATCG	-4.30469e-06	Definitive_endoderm
AACCGCGAGTAACCCT	3.61226e-07	Definitive_endoderm
AAGGAGCAGGCTAGGT	-4.76174e-06	Definitive_endoderm
AAGTCTGGTCCGCTGA	1.19161e-06	Definitive_endoderm
ACACCCTAGCCAGTAG	5.67621e-06	Definitive_endoderm
ACAGCCGTCGTTTAGG	1.16717e-05	Definitive_endoderm
ACGATACGTGACTACT	-7.05821e-06	Definitive_endoderm
ACGGCCAGTTCCCGAG	-2.34365e-06	Definitive_endoderm
ACTATCTAGAGCCCAA	2.04996e-05	Definitive_endoderm
ACTGAGTTCCTTGGTC	9.69545e-06	Definitive_endoderm
ACTGATGAGGTGGGTT	1.06477e-05	Definitive_endoderm
ACTTTCACAGACAAGC	2.73695e-06	Definitive_endoderm
AGATCTGGTCTTCTCG	-4.16323e-06	Definitive_endoderm
AGATCTGTCGTTTATC	-1.23671e-05	Definitive_endoderm
AGCATACAGTAGGTGC	-7.72082e-06	Definitive_endoderm
AGCCTAAAGCAGGCTA	-4.34617e-06	Definitive_endoderm
AGCTCCTGTTCCCGAG	1.8922e-05	Definitive_endoderm
AGGCCGTAGATATGGT	-2.76431e-06	Definitive_endoderm
AGGGATGAGTGGGATC	3.20188e-06	Definitive_endoderm
AGTAGTCAGCTGAAAT	-5.78356e-06	Definitive_endoderm
ATAGACCTCAAGGCTT	3.34503e-06	Definitive_endoderm
ATCACGAAGATGTTAG	-5.85012e-06	Definitive_endoderm
ATCTACTTCCGTCATC	1.30912e-05	Definitive_endoderm
ATCTGCCAGTCATCCA	-2.13837e-05	Definitive_endoderm
CAACCAATCTCAACTT	1.2389e-05	Definitive_endoderm
CAACCTCGTACGAAAT	-6.46069e-07	Definitive_endoderm
CAAGATCAGTTTAGGA	-1.56127e-05	Definitive_endoderm
CAAGATCTCGGAGCAA	-1.5679e-06	Definitive_endoderm
CACACCTAGTAGTGCG	1.04528e-05	Definitive_endoderm
CACATTTAGCAGGTCA	-1.62298e-05	Definitive_endoderm
CACCACTCAGCCACCA	1.13078e-05	Definitive_endoderm
CAGCTAATCATGTGGT	0.883381	Definitive_endoderm
CAGGTGCAGTGGACGT	1.25691e-05	Definitive_endoderm
CAGTAACAGGTGTGGT	-1.51167e-05	Definitive_endoderm
CATATGGGTTGGTTTG	-1.23281e-05	Definitive_endoderm
CATCCACAGGAGTTTA	6.13287e-06	Definitive_endoderm
CATCGAAAGGGAGTAA	2.94692e-06	Definitive_endoderm
CATGACAAGACCGGAT	-3.77672e-06	Definitive_endoderm
CATTCGCAGCTGCCCA	-1.60806e-05	Definitive_endoderm
CCACCTATCTCGCATC	1.15984e-06	Definitive_endoderm
CCCATACTCTGTACGA	-1.36569e-05	Definitive_endoderm
CCTATTAGTCTTTCAT	-1.29965e-07	Definitive_endoderm
CCTTCGAGTAGGGTAC	-1.91722e-06	Definitive_endoderm
CGCCAAGCATCCTAGA	4.07597e-06	Definitive_endoderm
CGGAGTCTCGCTTGTC	8.43985e-07	Definitive_endoderm
CGGCTAGAGCGCCTTG	1.44187e-05	Definitive_endoderm
CGGCTAGGTCTAACGT	-8.44893e-06	Definitive_endoderm
CGTCACTAGATAGTCA	-1.26108e-05	Definitive_endoderm
CGTCCATAGTTCCACA	4.83794e-08	Definitive_endoderm
CGTCCATTCCTTTCTC	-1.05503e-05	Definitive_endoderm
CGTTGGGAGGGTATCG	-8.51432e-06	Definitive_endoderm
CTACATTAGGGAACGG	-1.10415e-06	Definitive_endoderm
CTACCCATCTTGCCGT	-7.2438e-06	Definitive_endoderm
CTAGTGAAGAATTGTG	5.79631e-06	Definitive_endoderm
CTCGGGAGTAAGTGTA	1.82763e-05	Definitive_endoderm
CTCGTCAAGGTAAACT	-2.06111e-05	Definitive_endoderm
CTCTACGCACGAAAGC	9.33388e-06	Definitive_endoderm
CTCTACGGTCTCCACT	4.56003e-06	Definitive_endoderm
CTTAGGAGTAGCGCAA	1.89541e-06	Definitive_endoderm
CTTGGCTTCAGTTAGC	3.39787e-06	Definitive_endoderm
GAAATGAGTGTATGGG	-1.35907e-06	Definitive_endoderm
GAACGGACAGATGGCA	-1.37639e-05	Definitive_endoderm
GAATAAGTCGCGTTTC	1.71146e-05	Definitive_endoderm
GAATGAACAAGTTGTC	-1.12717e-05	Definitive_endoderm
GAGTCCGCAAGCCGTC	-7.05618e-06	Definitive_endoderm
GATGAAAAGACCCACC	-2.65484e-06	Definitive_endoderm
GATGCTATCAACCAAC	5.46326e-07	Definitive_endoderm
GCACATAAGTTGTAGA	9.98313e-06	Definitive_endoderm
GCCAAATGTATCAGTC	-5.23287e-06	Definitive_endoderm
GCGACCACAGACAAAT	2.05217e-07	Definitive_endoderm
GCGAGAACATGGGAAC	-9.29652e-07	Definitive_endoderm
GCGCAGTCAAATACAG	0.875549	Definitive_endoderm
GCGCCAACATTATCTC	-9.87273e-06	Definitive_endoderm
GCTGCGAGTTCCACGG	2.95462e-06	Definitive_endoderm
GCTTCCAGTAGCGCTC	-1.08489e-06	Definitive_endoderm
GCTTGAAAGTGAAGTT	7.8638e-06	Definitive_endoderm
GGAAAGCAGAGAACAG	-1.63865e-07	Definitive_endoderm
GGACAAGTCCGCGCAA	-7.63661e-06	Definitive_endoderm
GGACAGAGTAGGACAC	6.55024e-06	Definitive_endoderm
GGACGTCTCACATACG	-4.68878e-06	Definitive_endoderm
GGATTACGTCTACCTC	-5.69088e-06	Definitive_endoderm
GGCGACTCAGTAACGG	-1.40442e-05	Definitive_endoderm
GGCTCGACATCTATGG	-1.37502e-06	Definitive_endoderm
GGGATGATCCTCATTA	-4.18607e-06	Definitive_endoderm
GGGCACTAGAGTACCG	-5.31228e-06	Definitive_endoderm
GGGTCTGCAGTGGGAT	3.58466e-05	Definitive_endoderm
GTACGTACATGGGACA	1.69255e-05	Definitive_endoderm
GTACTCCAGTACGTAA	1.4482e-05	Definitive_endoderm
GTCAAGTGTTTACTCT	-1.03811e-05	Definitive_endoderm
GTCCTCACAATGTAAG	-8.29918e-06	Definitive_endoderm
GTCCTCAGTTAGGGTG	-2.94684e-06	Definitive_endoderm
GTCGGGTTCAACCATG	1.21495e-05	Definitive_endoderm
GTTAAGCAGTGGTAAT	9.4869e-06	Definitive_endoderm
GTTCATTCATATGCTG	-8.61373e-06	Definitive_endoderm
GTTTCTAGTTGTCGCG	-1.91808e-06	Definitive_endoderm
TACACGAGTATAGTAG	-3.86669e-06	Definitive_endoderm
TACGGATCAACTGGCC	7.96803e-06	Definitive_endoderm
TACGGGCAGAATCTCC	-6.32815e-06	Definitive_endoderm
TACTCATGTGCACTTA	-4.95579e-06	Definitive_endoderm
TAGGCATGTGGAAAGA	-8.84502e-06	Definitive_endoderm
TCAATCTGTAAACACA	3.99634e-06	Definitive_endoderm
TCACAAGGTCAGAATA	4.16298e-06	Definitive_endoderm
TCAGCTCTCATCGGAT	-1.32267e-06	Definitive_endoderm
TCAGGTACAAATACAG	1.73481e-06	Definitive_endoderm
TCATTTGGTCTGCAAT	4.49296e-06	Definitive_endoderm
TCGAGGCAGACGCACA	1.47186e-05	Definitive_endoderm
TCGCGTTGTAAGTGGC	-4.09581e-06	Definitive_endoderm
TCGTAGATCTGCTTGC	1.43827e-06	Definitive_endoderm
TGAGAGGTCTTCCTTC	3.28286e-06	Definitive_endoderm
TGAGCATGTCTCTCTG	-1.05506e-06	Definitive_endoderm
TGCCAAACATCGATGT	4.85762e-06	Definitive_endoderm
TGCCCTATCGTACCGG	-7.36316e-06	Definitive_endoderm
TGCGCAGCAAACTGTC	-2.35763e-06	Definitive_endoderm
TGGACGCAGTACGACG	1.81718e-06	Definitive_endoderm
TGGCGCACACGGCCAT	4.26124e-06	Definitive_endoderm
TGGCGCAGTTTAGCTG	-2.69944e-06	Definitive_endoderm
TGGTTAGTCTGTCTAT	-6.22069e-06	Definitive_endoderm
TGGTTCCTCTCCAACC	1.21237e-05	Definitive_endoderm
TGTCCCACATGCTGGC	-1.63369e-05	Definitive_endoderm
TGTGGTACAACTGGCC	4.27178e-06	Definitive_endoderm
TGTGTTTAGAAACCAT	2.29602e-06	Definitive_endoderm
TGTTCCGGTTCAGCGC	-1.44773e-06	Definitive_endoderm
TTCGAAGTCTGGCGTG	-6.82437e-06	Definitive_endoderm
TTCGGTCGTAAGGGCT	1.30158e-05	Definitive_endoderm
TTCTCCTCAAACGCGA	-1.74024e-05	Definitive_endoderm
TTGACTTAGAGCAATT	4.94143e-06	Definitive_endoderm
TTGCCGTGTCGAGTTT	-3.20792e-06	Definitive_endoderm
TTGTAGGTCTACCAGA	-1.0558e-05	Definitive_endoderm
AACCGCGTCTCGTATT	-4.31446e-06	Endothelial_Blood
AAGGCAGCACGTGAGA	-1.00321e-05	Endothelial_Blood
AATCGGTTCCTCAATT	1.24702e-06	Endothelial_Blood
ACACTGAAGTCAAGGC	1.34571	Endothelial_Blood
ACAGCCGGTTGAGTTC	-1.05637e-05	Endothelial_Blood
ACATACGAGACTTGAA	-5.33492e-06	Endothelial_Blood
ACATCAGCAGTTCATG	8.95566e-06	Endothelial_Blood
ACTATCTAGCCCAACC	1.01687e-05	Endothelial_Blood
ACTTTCATCACCGGGT	2.21206e-05	Endothelial_Blood
AGAATAGGTCTGGTCG	9.73405e-07	Endothelial_Blood
AGATTGCAGAAGGACA	1.04587e-05	Endothelial_Blood
AGCATACGTTGCGTTA	-7.68395e-06	Endothelial_Blood
AGCCTAAGTAAGGGCT	2.75457e-06	Endothelial_Blood
AGCCTAATCGCGATCG	1.15735e-05	Endothelial_Blood
AGGGTGAAGTCCGGTC	-2.79257e-06	Endothelial_Blood
AGGTCATTCTTAACCT	-2.55608e-06	Endothelial_Blood
ATGAGGGAGTAGCGGT	-4.91164e-06	Endothelial_Blood
ATGGGAGCACAGGCCT	2.69677e-06	Endothelial_Blood
ATTCTACCACGACGAA	-4.12945e-06	Endothelial_Blood
ATTGGACAGAGACGAA	-3.82441e-07	Endothelial_Blood
ATTTCTGTCTAAGCCA	-1.80441e-05	Endothelial_Blood
CAAGATCGTGCACGAA	3.24771e-06	Endothelial_Blood
CACAGGCTCTACTCAT	-1.26212e-06	Endothelial_Blood
CAGTCCTCACATCTTT	-1.2177e-05	Endothelial_Blood
CATGACAGTGTAATGA	-1.07366e-05	Endothelial_Blood
CATGGCGCAGCTGTAT	1.70969e-05	Endothelial_Blood
CCACGGACACCGATAT	-4.99529e-06	Endothelial_Blood
CCACGGAGTTTGACTG	-9.57757e-06	Endothelial_Blood
CCAGCGATCGTCCAGG	-2.28343e-06	Endothelial_Blood
CCCAGTTCAACACCCG	-2.29297e-05	Endothelial_Blood
CCGTACTGTCTCTTTA	-8.74293e-06	Endothelial_Blood
CCGTGGAGTATGCTTG	-1.31677e-07	Endothelial_Blood
CCTCAGTCAAGTTGTC	-6.09888e-06	Endothelial_Blood
CGGAGCTGTGTCCTCT	7.98585e-06	Endothelial_Blood
CGTCTACAGACGCACA	1.50832e-05	Endothelial_Blood
CTAGAGTCATGGGACA	-7.28717e-06	Endothelial_Blood
CTAGCCTTCCTAAGTG	-6.85848e-06	Endothelial_Blood
CTCGTACTCGTGGACC	-3.23545e-06	Endothelial_Blood
CTGCCTACACTGCCAG	1.60214e-06	Endothelial_Blood
CTTACCGCACGAAAGC	-1.13433e-05	Endothelial_Blood
GAAACTCCATACAGCT	-1.1259e-06	Endothelial_Blood
GAACCTAAGGTAAACT	7.49552e-07	Endothelial_Blood
GACAGAGCACTGTGTA	-6.03006e-06	Endothelial_Blood
GACCAATGTCATCGGC	-2.53508e-05	Endothelial_Blood
GAGGTGAGTGTGCGTC	-7.0067e-06	Endothelial_Blood
GATCGATTCTACTTAC	-4.96058e-06	Endothelial_Blood
GATCGTACATTGAGCT	-3.94872e-06	Endothelial_Blood
GATGAGGGTCACACGC	2.51555e-06	Endothelial_Blood
GATTCAGGTTCGCGAC	-3.47901e-06	Endothelial_Blood
GCGACCACACACGCTG	1.56783e-05	Endothelial_Blood
GCGCAGTCAGGTTTCA	1.13991e-05	Endothelial_Blood
GCGCGATTCCTGCCAT	5.55438e-06	Endothelial_Blood
GCTCTGTGTGAAAGAG	-3.44595e-06	Endothelial_Blood
GGAATAAGTCTAGCCG	1.46886e-05	Endothelial_Blood
GGAGCAAGTCATCCCT	-2.81577e-06	Endothelial_Blood
GGATGTTGTGTTCTTT	-1.85346e-06	Endothelial_Blood
GGCGTGTAGACCTTTG	-1.67605e-05	Endothelial_Blood
GGGAGATTCATTATCC	-7.98683e-08	Endothelial_Blood
GGGCATCAGGGCTCTC	2.38152e-05	Endothelial_Blood
GGTATTGTCTACCAGA	9.14049e-06	Endothelial_Blood
GTAGTCAAGACAAGCC	-8.21708e-06	Endothelial_Blood
GTCAAGTGTCCTGCTT	3.16014e-06	Endothelial_Blood
GTCACGGAGTAGCCGA	-8.39244e-06	Endothelial_Blood
GTCACGGGTACAGCAG	-8.74308e-06	Endothelial_Blood
GTCGGGTGTGAGCGAT	1.3436	Endothelial_Blood
TAGACCAAGGATTCGG	-9.71862e-06	Endothelial_Blood
TCACAAGAGTGCCAGA	1.1196e-05	Endothelial_Blood
TCCCGATGTTTAAGCC	1.261e-05	Endothelial_Blood
TCTGAGAAGCGGCTTC	1.19048e-05	Endothelial_Blood
TCTGGAACATTAACCG	1.93263e-06	Endothelial_Blood
TGCCCATCATTTGCCC	1.24041e-05	Endothelial_Blood
TGCGCAGCAGTTAACC	-2.68291e-06	Endothelial_Blood
TGGTTAGAGATGTAAC	-5.74351e-06	Endothelial_Blood
TTAGGACCATCCTTGC	1.66241e-06	Endothelial_Blood
TTTGTCACATGGGACA	-9.07567e-06	Endothelial_Blood
AAACCTGAGGGTCGAT	-5.64698e-06	Epiblast
AAACCTGAGGTAGCTG	3.63128e-06	Epiblast
AAACCTGTCCGCATCT	4.04268e-06	Epiblast
AAACGGGAGTCCCACG	1.51152e-05	Epiblast
AAACGGGCAATCAGAA	-9.4659e-07	Epiblast
AAACGGGGTTCCATGA	2.01842e-05	Epiblast
AAAGATGAGGCCCTTG	-1.38886e-05	Epiblast
AAAGATGAGTGAACAT	-2.78789e-06	Epiblast
AAAGATGGTAAAGGAG	-1.33321e-06	Epiblast
AAAGCAAAGTATGACA	1.32011e-05	Epiblast
AAAGTAGGTCTCCCTA	-1.71917e-06	Epiblast
AAATGCCAGGCCGAAT	-2.57269e-06	Epiblast
AAATGCCGTAATAGCA	4.60097e-06	Epiblast
AACACGTAGACAGACC	-6.39995e-06	Epiblast
AACACGTGTCATTAGC	1.0351e-05	Epiblast
AACACGTTCCGTAGTA	5.04955e-06	Epiblast
AACCATGGTCCGTTAA	-8.50908e-06	Epiblast
AACCGCGCAAGTACCT	7.58163e-06	Epiblast
AACCGCGCAGGCGATA	4.32818e-06	Epiblast
AACGTTGCACAGCGTC	-7.83839e-06	Epiblast
AACGTTGTCTCGAGTA	6.42899e-06	Epiblast
AACTCAGGTGTTCTTT	2.84883e-06	Epiblast
AACTCCCAGAGGTTGC	1.85231e-06	Epiblast
AACTCCCCAGACAAAT	1.39974e-05	Epiblast
AACTCCCCATATGAGA	-7.27292e-06	Epiblast
AACTCCCTCATCATTC	3.35848e-06	Epiblast
AACTCTTAGGTAAACT	9.20729e-06	Epiblast
AACTCTTGTCGCTTTC	-9.01864e-07	Epiblast
AACTGGTAGATGGCGT	5.80996e-06	Epiblast
AACTGGTCATGACATC	4.63768e-06	Epiblast
AACTGGTTCATGCATG	-1.09978e-05	Epiblast
AACTGGTTCGAGAGCA	2.57921e-06	Epiblast
AAGACCTAGTCTTGCA	6.11997e-06	Epiblast
AAGCCGCAGACCGGAT	-1.82757e-06	Epiblast
AAGCCGCGTATAGGGC	9.33346e-06	Epiblast
AAGCCGCTCCTCAACC	1.39212e-05	Epiblast
AAGGAGCGTATAAACG	-1.11079e-05	Epiblast
AAGGAGCTCAGTTAGC	-8.60793e-06	Epiblast
AAGGAGCTCTATGTGG	7.99826e-07	Epiblast
AAGGCAGAGCTCCCAG	1.20097e-05	Epiblast
AAGGCAGCAAGCTGGA	1.0026	Epiblast
AAGGTTCCAGGATTGG	1.05514e-06	Epiblast
AAGGTTCGTAAATACG	-4.22256e-06	Epiblast
AAGTCTGGTACACCGC	1.88193e-06	Epiblast
AAGTCTGGTCTTCTCG	-2.50926e-07	Epiblast
AAGTCTGGTGTGCCTG	1.08073e-06	Epiblast
AATCCAGCAATAGAGT	-1.6611e-05	Epiblast
AATCCAGCATGTCCTC	-3.82334e-06	Epiblast
AATCCAGGTAAACCTC	-5.1265e-06	Epiblast
AATCCAGGTTCCACAA	1.07584	Epiblast
AATCGGTAGGCGACAT	-1.36212e-05	Epiblast
AATCGGTGTAAGGATT	-1.49363e-05	Epiblast
ACACCAAGTCTAAACC	1.21732	Epiblast
ACACCAAGTTGTCTTT	-6.13672e-06	Epiblast
ACACCAATCATAGCAC	-2.02468e-05	Epiblast
ACACCAATCCAGAGGA	0.873016	Epiblast
ACACCCTTCCCACTTG	1.12289e-05	Epiblast
ACACCGGAGTAGCGGT	-1.1732e-06	Epiblast
ACACTGACACATAACC	-8.87679e-06	Epiblast
ACACTGAGTGTGACCC	-4.13869e-06	Epiblast
ACAGCCGGTCAACATC	6.96863e-06	Epiblast
ACAGCCGTCCAAGCCG	-1.55154e-05	Epiblast
ACAGCCGTCGTTTGCC	-2.73646e-06	Epiblast
ACAGCTAAGCTAGGCA	-4.67845e-06	Epiblast
ACAGCTAAGGCTAGGT	-1.23825e-05	Epiblast
ACAGCTACAGTATAAG	-8.00282e-06	Epiblast
ACATACGAGGCTCATT	1.28768e-05	Epiblast
ACATACGCATGGTCAT	1.63207e-06	Epiblast
ACATACGTCAGAGGTG	5.90014e-06	Epiblast
ACATACGTCTTCTGGC	-9.92693e-06	Epiblast
ACATCAGCAAAGTCAA	4.5465e-06	Epiblast
ACATCAGCAGTATCTG	8.48981e-07	Epiblast
ACATGGTAGATGCCTT	8.36619e-06	Epiblast
ACATGGTAGCGAGAAA	-1.74506e-05	Epiblast
ACATGGTTCGAATGCT	8.64778e-06	Epiblast
ACCAGTACACTTCGAA	-1.44901e-05	Epiblast
ACCCACTAGAACAATC	1.51456e-06	Epiblast
ACCCACTTCCAGTAGT	3.68807e-06	Epiblast
ACCGTAACACGTAAGG	2.94654e-06	Epiblast
ACCGTAAGTAAGGGCT	-2.79259e-06	Epiblast
ACCTTTAAGAGAGCTC	-8.36307e-06	Epiblast
ACCTTTACAATAAGCA	-1.59459e-05	Epiblast
ACCTTTATCACGATGT	2.52612e-06	Epiblast
ACCTTTATCCTCTAGC	-1.294e-05	Epiblast
ACGAGCCGTACAGACG	-9.5917e-06	Epiblast
ACGAGGAAGCTAGTCT	1.81523e-05	Epiblast
ACGAGGAAGGCCCTCA	1.28821e-06	Epiblast
ACGAGGAGTACAAGTA	-2.00093e-05	Epiblast
ACGAGGAGTTCGTGAT	1.17133e-05	Epiblast
ACGATACGTCCATGAT	-1.15086e-05	Epiblast
ACGCAGCTCTTGAGGT	-1.20122e-05	Epiblast
ACGCCAGAGTGCAAGC	-8.41081e-07	Epiblast
ACGCCAGCAGGACGTA	3.74152e-07	Epiblast
ACGCCAGCATGGTCAT	-1.32088e-06	Epiblast
ACGCCGACACTCGACG	-1.2836e-05	Epiblast
ACGCCGACATCGATGT	3.85668e-06	Epiblast
ACGCCGATCCGTTGTC	-3.51513e-06	Epiblast
ACGCCGATCTCCAACC	-5.21796e-06	Epiblast
ACGGAGACACTAGTAC	4.28366e-06	Epiblast
ACGGCCAGTGATAAAC	5.15668e-06	Epiblast
ACGGCCATCTGTCCGT	-6.58503e-06	Epiblast
ACGGGCTCAGCCTGTG	9.47952e-06	Epiblast
ACGGGCTTCCTATGTT	-4.66116e-06	Epiblast
ACGGGTCCATCCGGGT	-2.27647e-07	Epiblast
ACGGGTCGTTAAAGTG	-9.42372e-06	Epiblast
ACGGGTCTCTCTAGGA	-7.29217e-06	Epiblast
ACGTCAACAAGGGTCA	9.98069e-06	Epiblast
ACGTCAATCGCAGGCT	0.789908	Epiblast
ACTATCTAGCGATCCC	7.03608e-06	Epiblast
ACTATCTCATATACCG	4.90505e-07	Epiblast
ACTATCTGTCTGATTG	1.90019e-06	Epiblast
ACTGAACAGCTACCTA	-1.03387e-05	Epiblast
ACTGAACCACTGTCGG	4.65639e-07	Epiblast
ACTGAGTCACGGATAG	-3.83284e-06	Epiblast
ACTGAGTTCCGTCAAA	8.72755e-06	Epiblast
ACTGAGTTCTCATTCA	-1.85156e-05	Epiblast
ACTGCTCCAGCCTATA	5.73752e-06	Epiblast
ACTGCTCCATTATCTC	4.58036e-07	Epiblast
ACTGCTCGTGGCGAAT	1.57413e-06	Epiblast
ACTGTCCCATGTAAGA	4.70393e-06	Epiblast
ACTGTCCGTAGCGCTC	-1.24267e-05	Epiblast
ACTTACTGTGAAAGAG	-5.69306e-06	Epiblast
ACTTACTGTTGAGTTC	6.35514e-06	Epiblast
ACTTACTTCTATCCCG	4.3722e-07	Epiblast
ACTTGTTAGCCCAGCT	3.48012e-06	Epiblast
ACTTGTTGTAGCCTAT	-2.1132e-05	Epiblast
ACTTTCAGTTATCACG	-6.87597e-06	Epiblast
ACTTTCAGTTGGTGGA	4.46041e-06	Epiblast
ACTTTCAGTTTGACAC	-8.12385e-06	Epiblast
AGAATAGAGTGAATTG	-4.77336e-06	Epiblast
AGAATAGCAGGCTCAC	-1.66261e-06	Epiblast
AGAATAGCATTTCAGG	8.62563e-06	Epiblast
AGACGTTAGTAACCCT	-1.62562e-05	Epiblast
AGACGTTCAAGCTGTT	-4.62077e-08	Epiblast
AGACGTTCAGACAAGC	7.60242e-06	Epiblast
AGACGTTGTTTGTTTC	7.35072e-06	Epiblast
AGAGCTTAGTGGTAGC	-1.46473e-06	Epiblast
AGAGCTTGTTGGTAAA	-5.78873e-07	Epiblast
AGAGTGGAGGCACATG	-3.34875e-07	Epiblast
AGAGTGGCAACGATCT	-7.09622e-07	Epiblast
AGAGTGGCAATCGGTT	-7.58921e-06	Epiblast
AGATCTGAGACATAAC	-6.30732e-06	Epiblast
AGATTGCAGAATGTGT	-4.84595e-06	Epiblast
AGATTGCCAGAGTGTG	1.89129e-06	Epiblast
AGATTGCGTATTAGCC	-2.40669e-09	Epiblast
AGCAGCCCACCCATTC	-8.25328e-06	Epiblast
AGCAGCCGTTCGTGAT	-8.35206e-06	Epiblast
AGCAGCCTCCACGCAG	7.46772e-06	Epiblast
AGCATACAGCTAGTTC	-4.25519e-06	Epiblast
AGCATACTCAACCAAC	-5.27108e-06	Epiblast
AGCATACTCAGAGGTG	-2.14271e-07	Epiblast
AGCCTAAAGTGTTGAA	-1.11388e-05	Epiblast
AGCCTAACAGTATGCT	6.07106e-06	Epiblast
AGCGGTCAGACGACGT	1.35336e-05	Epiblast
AGCGGTCCACGCCAGT	7.24174e-06	Epiblast
AGCGGTCGTTTAAGCC	-8.32553e-06	Epiblast
AGCGTATCAGTCACTA	-4.53398e-06	Epiblast
AGCGTATGTCCAGTTA	1.18753e-05	Epiblast
AGCGTCGAGAAGGGTA	-2.91228e-06	Epiblast
AGCGTCGAGGCAAAGA	-1.08852e-05	Epiblast
AGCGTCGGTCCATGAT	-4.84291e-06	Epiblast
AGCTCCTAGGACAGCT	-1.53358e-06	Epiblast
AGCTCTCGTTAAGAAC	1.62844e-05	Epiblast
AGGCCACAGGATATAC	1.23915e-05	Epiblast
AGGCCACGTAGAAAGG	-1.64456e-05	Epiblast
AGGCCACGTGTTTGTG	1.44636e-05	Epiblast
AGGCCGTCATGAGCGA	4.85941e-06	Epiblast
AGGCCGTGTTAAGGGC	-1.95657e-06	Epiblast
AGGGAGTAGAGCTTCT	-3.04778e-06	Epiblast
AGGGATGAGAAACCTA	6.8762e-06	Epiblast
AGGGATGCACCCTATC	-3.0187e-06	Epiblast
AGGGATGGTCGCTTCT	-5.49537e-06	Epiblast
AGGGTGAAGTGTCTCA	1.09651e-05	Epiblast
AGGTCATTCCTTTACA	2.41016e-06	Epiblast
AGGTCCGGTGCAACTT	1.33491e-05	Epiblast
AGGTCCGTCTATCGCC	5.5487e-07	Epiblast
AGTAGTCAGCAACGGT	4.90669e-07	Epiblast
AGTAGTCAGGATGCGT	1.29425	Epiblast
AGTAGTCCAACTGCTA	-2.43278e-08	Epiblast
AGTAGTCCATCGGTTA	1.47684e-05	Epiblast
AGTAGTCTCAACTCTT	-3.1143e-06	Epiblast
AGTCTTTTCCGTTGCT	-7.50533e-06	Epiblast
AGTGAGGCACGCGAAA	1.16915	Epiblast
AGTGGGACACATGGGA	1.52049e-05	Epiblast
AGTGGGAGTGGCTCCA	7.95956e-06	Epiblast
AGTGTCATCCCTAATT	8.88281e-06	Epiblast
AGTGTCATCCTTAATC	5.30704e-07	Epiblast
AGTTGGTCACCTATCC	-5.57024e-06	Epiblast
AGTTGGTGTCCGAAGA	4.38397e-06	Epiblast
ATAAGAGAGCGCCTCA	-1.54594e-05	Epiblast
ATAAGAGCAAGGTTCT	-2.07139e-05	Epiblast
ATAAGAGGTCTTCGTC	-2.50065e-06	Epiblast
ATAAGAGTCTGATACG	1.44194e-05	Epiblast
ATAGACCTCGCTGATA	1.42934e-05	Epiblast
ATCACGAAGACAGGCT	9.50652e-06	Epiblast
ATCACGATCGCCTGAG	3.20958e-06	Epiblast
ATCATCTAGTAATCCC	-2.99396e-06	Epiblast
ATCATCTAGTGAATTG	-2.78543e-06	Epiblast
ATCATCTCATGGTAGG	5.46115e-06	Epiblast
ATCATCTCATTCCTGC	-1.30382e-05	Epiblast
ATCATGGGTGTCTGAT	1.71007e-06	Epiblast
ATCATGGGTTGGTGGA	-4.03467e-06	Epiblast
ATCCACCCAAACGCGA	-3.18881e-06	Epiblast
ATCCACCTCTGAAAGA	1.61834e-05	Epiblast
ATCCGAACAAATACAG	2.96587e-05	Epiblast
ATCGAGTGTAGGGACT	3.0098e-06	Epiblast
ATCTACTCAAGGGTCA	-1.00632e-05	Epiblast
ATCTACTTCTCAAACG	7.504e-06	Epiblast
ATCTGCCCATGAGCGA	-9.05648e-08	Epiblast
ATGAGGGAGCAATATG	1.4329e-06	Epiblast
ATGAGGGAGGGATCTG	-3.91222e-06	Epiblast
ATGAGGGCACCCAGTG	3.14795e-06	Epiblast
ATGGGAGCATCCTTGC	-1.55893e-05	Epiblast
ATGGGAGGTGCACCAC	5.62452e-06	Epiblast
ATGTGTGCATTACCTT	-1.18932e-05	Epiblast
ATGTGTGGTTCCACAA	1.21259e-06	Epiblast
ATTACTCAGCCTTGAT	-1.12217e-07	Epiblast
ATTACTCGTCAATACC	9.14775e-06	Epiblast
ATTACTCGTTTGTTTC	-2.45627e-08	Epiblast
ATTATCCCACGTCAGC	1.3601e-06	Epiblast
ATTATCCCAGATCTGT	-7.20154e-06	Epiblast
ATTATCCTCTTTACGT	-1.22081e-05	Epiblast
ATTCTACAGATGCGAC	8.36208e-06	Epiblast
ATTCTACAGCAGATCG	1.11497e-05	Epiblast
ATTCTACCAGACGCCT	-1.12898e-05	Epiblast
ATTCTACCAGCCTTGG	-8.79313e-07	Epiblast
ATTCTACTCGCTTGTC	-1.7198e-05	Epiblast
ATTGGACGTAAGAGAG	6.04986e-06	Epiblast
ATTGGACGTTGTACAC	2.24241e-06	Epiblast
ATTGGTGAGTGTCCAT	9.20453e-06	Epiblast
ATTGGTGCACCCTATC	-1.20654e-05	Epiblast
CAACCAAGTCTCCCTA	1.01938	Epiblast
CAACCTCGTCGCGGTT	1.3622e-05	Epiblast
CAACCTCTCTCTAGGA	-2.28434e-06	Epiblast
CAAGAAACACGTAAGG	1.60723e-05	Epiblast
CAAGAAACACTCGACG	5.13815e-06	Epiblast
CAAGAAAGTTATTCTC	7.63097e-06	Epiblast
CAAGAAATCAGGTTCA	-6.24585e-06	Epiblast
CAAGGCCCAACTGGCC	7.50167e-06	Epiblast
CAAGGCCTCAAAGACA	9.10718e-06	Epiblast
CAAGTTGCAGCCTTTC	-1.57953e-05	Epiblast
CAAGTTGTCAGTCAGT	9.67262e-06	Epiblast
CACAAACAGCTAGCCC	-1.5687e-05	Epiblast
CACAAACGTGCAGACA	5.40974e-06	Epiblast
CACAAACGTGTGCGTC	-7.33766e-07	Epiblast
CACAAACTCACCATAG	-3.11068e-06	Epiblast
CACAAACTCCCTTGTG	-6.71415e-06	Epiblast
CACACAAGTAGCGTAG	-1.5734e-06	Epiblast
CACACCTCAATGGACG	0.806855	Epiblast
CACACTCAGCGATATA	-4.34898e-06	Epiblast
CACACTCTCCCAAGAT	-1.45965e-05	Epiblast
CACACTCTCTGAGGGA	1.04846e-05	Epiblast
CACAGGCCAGATCCAT	-1.93571e-06	Epiblast
CACAGTACAATCAGAA	-2.48536e-06	Epiblast
CACATAGGTCCAGTAT	1.027e-05	Epiblast
CACATAGGTTCAGACT	9.87653e-06	Epiblast
CACATAGTCAATCACG	8.35568e-06	Epiblast
CACATTTAGGACAGAA	8.63896e-06	Epiblast
CACATTTCACACCGCA	-5.11603e-06	Epiblast
CACATTTTCAGTGCAT	-1.91737e-05	Epiblast
CACATTTTCATGTCTT	-1.86581e-05	Epiblast
CACCACTAGGACATTA	2.22353e-05	Epiblast
CACCACTAGGCGATAC	2.73376e-06	Epiblast
CACCACTTCGTTACGA	-6.54615e-06	Epiblast
CACCAGGAGGACACCA	9.53961e-06	Epiblast
CACCTTGAGCTGCAAG	2.06599e-06	Epiblast
CACTCCAAGGACCACA	-6.26575e-06	Epiblast
CAGAATCCACGGCCAT	-8.92168e-06	Epiblast
CAGAGAGAGCGTTCCG	-4.32705e-06	Epiblast
CAGAGAGAGGCTCTTA	4.52139e-06	Epiblast
CAGATCAGTTCCCGAG	1.17224e-05	Epiblast
CAGATCATCTAACCGA	1.3927e-05	Epiblast
CAGCAGCCACGAGAGT	-6.61991e-06	Epiblast
CAGCAGCGTACCCAAT	-7.77369e-06	Epiblast
CAGCATAAGCGAGAAA	-9.13312e-06	Epiblast
CAGCCGAAGATCCCGC	-4.49424e-06	Epiblast
CAGCCGAGTCATGCCG	8.02933e-06	Epiblast
CAGCCGATCGCCTGAG	-1.92813e-05	Epiblast
CAGCGACAGAGATGAG	6.64391e-06	Epiblast
CAGCGACAGTGATCGG	-1.3546e-05	Epiblast
CAGCTGGCAGTATCTG	-1.50022e-05	Epiblast
CAGCTGGTCGTTACAG	-1.28968e-05	Epiblast
CAGGTGCAGATGTTAG	-5.99182e-06	Epiblast
CAGGTGCCAAGCCTAT	5.3508e-07	Epiblast
CAGTAACAGCGCCTCA	1.07673e-05	Epiblast
CAGTAACTCACTTACT	0.969317	Epiblast
CAGTCCTAGGATGGAA	-1.73888e-06	Epiblast
CATATGGCACGACTCG	5.94928e-06	Epiblast
CATATGGTCGCCAGCA	2.44364e-06	Epiblast
CATATGGTCTCTGAGA	-1.32821e-05	Epiblast
CATATTCGTATTCTCT	-5.92805e-06	Epiblast
CATCAAGGTGCCTTGG	-4.75034e-06	Epiblast
CATCAGAAGCCCGAAA	-5.75057e-06	Epiblast
CATCAGACATCTACGA	-3.58057e-06	Epiblast
CATCCACAGGTGATAT	-1.37646e-05	Epiblast
CATCCACTCTTGAGGT	-2.19279e-05	Epiblast
CATCGAATCAAGGCTT	-3.25727e-06	Epiblast
CATCGAATCCTTTCGG	-6.35431e-06	Epiblast
CATCGGGCAAGGTTCT	6.29881e-06	Epiblast
CATCGGGGTCCCGACA	-2.58841e-06	Epiblast
CATCGGGTCATTGCCC	-5.37064e-06	Epiblast
CATCGGGTCGCGGATC	7.47287e-06	Epiblast
CATCGGGTCTGCCAGG	-4.87258e-06	Epiblast
CATGACACACTAGTAC	1.42219e-05	Epiblast
CATGACAGTACGCACC	6.63877e-06	Epiblast
CATGCCTAGTGACTCT	-7.4613e-06	Epiblast
CATGCCTCACGCTTTC	-3.94722e-08	Epiblast
CATGCCTGTAAAGGAG	-3.76347e-06	Epiblast
CATGCCTGTCTAGCGC	-9.96068e-07	Epiblast
CATGGCGAGTCCGGTC	1.34963e-07	Epiblast
CATGGCGCACAGAGGT	-9.16535e-06	Epiblast
CATTATCAGAGGTTGC	-1.78104e-05	Epiblast
CATTATCGTACCTACA	6.51126e-06	Epiblast
CATTATCGTAGCGATG	-5.32833e-06	Epiblast
CATTATCGTGTGGCTC	2.89627e-06	Epiblast
CATTATCTCACGGTTA	-4.66484e-06	Epiblast
CATTCGCTCTCTGCTG	-1.94978e-05	Epiblast
CCAATCCAGCTAAGAT	-3.407e-06	Epiblast
CCACCTAAGAATCTCC	1.29474e-05	Epiblast
CCACCTAAGAGAGCTC	1.64714e-06	Epiblast
CCACGGACACTAAGTC	-8.65162e-06	Epiblast
CCACTACGTCCATCCT	-1.8844e-06	Epiblast
CCAGCGATCACCTCGT	-1.04744e-06	Epiblast
CCATGTCAGAAGGTTT	6.75356e-06	Epiblast
CCATGTCGTCCAGTAT	-1.19996e-05	Epiblast
CCATGTCTCTGAGTGT	-5.88098e-06	Epiblast
CCATTCGCAAGGACAC	-6.60296e-06	Epiblast
CCATTCGGTTAAAGTG	-3.20399e-06	Epiblast
CCATTCGGTTCGCTAA	1.86638e-05	Epiblast
CCCAATCTCAAACGGG	-1.07288e-05	Epiblast
CCCAGTTTCATCATTC	1.19055	Epiblast
CCCATACTCCCAAGTA	2.1738e-06	Epiblast
CCCATACTCCGTTGCT	-2.01657e-06	Epiblast
CCCTCCTAGGTGTGGT	-4.52903e-06	Epiblast
CCCTCCTCATGGAATA	5.0104e-06	Epiblast
CCGGGATAGATGCGAC	1.01035e-05	Epiblast
CCGGGATGTCCAAGTT	-6.85731e-07	Epiblast
CCGGTAGAGGAGTTTA	3.2112e-05	Epiblast
CCGGTAGCACCACGTG	-2.55382e-05	Epiblast
CCGTACTAGGTTACCT	-2.59563e-06	Epiblast
CCGTACTCACTGTCGG	-6.63367e-06	Epiblast
CCGTACTCAGCCAGAA	-3.18991e-06	Epiblast
CCGTACTGTATAGTAG	7.42395e-06	Epiblast
CCGTACTGTCTGCAAT	-2.08281e-05	Epiblast
CCGTGGAAGCTGAACG	6.67968e-06	Epiblast
CCGTGGATCGATGAGG	-2.01074e-05	Epiblast
CCGTGGATCTGCGACG	-1.12818e-05	Epiblast
CCGTTCAAGGCCCGTT	3.488e-06	Epiblast
CCGTTCAAGGTGCTAG	-3.52898e-06	Epiblast
CCGTTCACACGAGGTA	-1.00472e-05	Epiblast
CCGTTCAGTGACTCAT	-6.68833e-06	Epiblast
CCTAAAGCACTCAGGC	-3.42805e-06	Epiblast
CCTAAAGGTACAGTGG	4.97793e-07	Epiblast
CCTAAAGGTATATCCG	-1.22768e-05	Epiblast
CCTACACTCACTGGGC	7.23613e-06	Epiblast
CCTACCAAGACCTAGG	-1.03253e-05	Epiblast
CCTACCACACACCGAC	-2.55581e-06	Epiblast
CCTACCATCTATCCCG	-1.11339e-05	Epiblast
CCTAGCTGTCTAGCGC	-1.94864e-06	Epiblast
CCTAGCTGTTATCCGA	1.18805e-05	Epiblast
CCTATTACAAACGTGG	2.79108e-06	Epiblast
CCTATTACATCCCATC	2.01942e-06	Epiblast
CCTATTAGTGCGATAG	-9.0865e-07	Epiblast
CCTCAGTCAGCTGCTG	1.39644e-05	Epiblast
CCTCTGACATCTCGCT	-9.73394e-06	Epiblast
CCTCTGAGTTGAGTTC	1.36292e-05	Epiblast
CCTTACGAGGTAGCTG	-9.00092e-06	Epiblast
CCTTACGCAGATAATG	1.72333e-05	Epiblast
CCTTCCCAGTACGTAA	-7.77141e-06	Epiblast
CCTTCCCAGTAGCCGA	-1.30231e-05	Epiblast
CCTTCCCGTACAGACG	2.6235e-05	Epiblast
CCTTCGAAGTGTGAAT	1.8675e-06	Epiblast
CCTTCGACACTAAGTC	7.61366e-07	Epiblast
CCTTCGAGTAGCCTCG	1.40486e-05	Epiblast
CCTTTCTAGAGGTACC	-1.0335e-05	Epiblast
CCTTTCTAGGAATGGA	1.20067e-05	Epiblast
CCTTTCTAGTCCCACG	-1.63406e-06	Epiblast
CCTTTCTCACAAGCCC	2.7272e-05	Epiblast
CCTTTCTTCGCGTTTC	9.41924e-06	Epiblast
CGAACATTCCAGGGCT	-4.33931e-06	Epiblast
CGAACATTCCTAGGGC	2.17867e-05	Epiblast
CGAATGTAGCACAGGT	-2.95878e-05	Epiblast
CGAATGTAGGGAAACA	8.08882e-07	Epiblast
CGAATGTCAATGTTGC	2.13448e-06	Epiblast
CGAATGTGTAAGCACG	2.16212e-06	Epiblast
CGACCTTCACGGCGTT	5.23518e-06	Epiblast
CGACCTTGTTTACTCT	1.91738e-06	Epiblast
CGAGAAGGTCAGGACA	-1.61431e-05	Epiblast
CGAGCACCAATGGAGC	4.0249e-06	Epiblast
CGAGCACTCGCATGGC	-2.48288e-06	Epiblast
CGAGCACTCGGTGTTA	-1.32844e-05	Epiblast
CGATCGGGTAGCGTGA	5.02946e-06	Epiblast
CGATCGGGTGTGAAAT	-8.75737e-06	Epiblast
CGATCGGTCCAGAGGA	-2.13602e-05	Epiblast
CGATGGCCACCAGATT	1.24098e-05	Epiblast
CGATGGCTCCATGAGT	3.48194e-08	Epiblast
CGATGTAAGCTCCCAG	-2.18315e-05	Epiblast
CGATGTAAGGTAAACT	-2.47024e-06	Epiblast
CGATGTATCATGTCTT	1.79532e-05	Epiblast
CGATTGAAGCGATTCT	-1.15229e-05	Epiblast
CGATTGAGTTAAAGAC	1.29947e-05	Epiblast
CGCCAAGCAAGAAGAG	-8.88139e-06	Epiblast
CGCCAAGTCAGGCAAG	1.68354e-05	Epiblast
CGCGGTACATAACCTG	-8.33998e-06	Epiblast
CGCGGTAGTGCACTTA	-1.06411e-05	Epiblast
CGCGTTTTCCATGAAC	5.32821e-06	Epiblast
CGCTGGAAGTGGGATC	-3.91227e-06	Epiblast
CGCTTCAAGACCTAGG	-6.26973e-06	Epiblast
CGCTTCACAGCCTTGG	-1.63458e-05	Epiblast
CGCTTCACAGCTGGCT	1.81377e-06	Epiblast
CGCTTCAGTACATCCA	3.4953e-05	Epiblast
CGCTTCAGTATATCCG	9.15592e-06	Epiblast
CGGACACAGTCCATAC	-3.7043e-06	Epiblast
CGGACACCAAGCGTAG	1.05983e-05	Epiblast
CGGACACCACGAGAGT	1.05511e-05	Epiblast
CGGACGTGTATAGGGC	-4.33214e-06	Epiblast
CGGACGTTCAGGATCT	2.32506e-05	Epiblast
CGGACGTTCCTAGTGA	0.521925	Epiblast
CGGACTGAGAACAATC	3.76973e-06	Epiblast
CGGACTGGTCCGTCAG	-9.95933e-06	Epiblast
CGGACTGTCGAATGCT	-5.97483e-06	Epiblast
CGGAGCTTCAGCACAT	-2.98456e-06	Epiblast
CGGAGCTTCGAGAACG	-2.83611e-06	Epiblast
CGGAGTCCAATTGCTG	-5.44355e-06	Epiblast
CGGAGTCGTGTAATGA	-1.42233e-05	Epiblast
CGGAGTCGTTCGCGAC	-1.22751e-05	Epiblast
CGGAGTCGTTGTCTTT	-1.67411e-05	Epiblast
CGGCTAGCAAGCGAGT	1.94523e-05	Epiblast
CGGCTAGCACCAGTTA	3.88439e-06	Epiblast
CGGGTCACAGACAAGC	-1.07976e-05	Epiblast
CGGGTCAGTCTACCTC	2.88793e-06	Epiblast
CGGTTAAAGTGTCCAT	2.62623e-06	Epiblast
CGGTTAATCCTTTACA	-1.30202e-06	Epiblast
CGTAGCGTCCACTCCA	1.62016e-05	Epiblast
CGTAGCGTCTTGAGGT	-1.78951e-07	Epiblast
CGTAGGCAGATGAGAG	-1.31849e-05	Epiblast
CGTAGGCAGGAGCGAG	-8.4456e-06	Epiblast
CGTAGGCTCTTGACGA	-9.0009e-06	Epiblast
CGTCAGGGTGGACGAT	-8.12182e-06	Epiblast
CGTCCATAGACTACAA	2.26564e-06	Epiblast
CGTCCATAGGCCCTTG	4.21644e-06	Epiblast
CGTCCATCAGGGAGAG	6.18984e-06	Epiblast
CGTCCATTCAGAGGTG	4.95961e-06	Epiblast
CGTCTACGTCTTTCAT	-6.49807e-07	Epiblast
CGTCTACGTTCCTCCA	8.10815e-07	Epiblast
CGTCTACTCTTTAGGG	-2.55381e-05	Epiblast
CGTGTAAGTCCATCCT	-5.97274e-06	Epiblast
CGTGTCTAGAGACTTA	2.64868e-06	Epiblast
CGTGTCTCAAGTAGTA	-7.88783e-06	Epiblast
CGTTAGACAGATAATG	-1.56872e-06	Epiblast
CGTTAGAGTGAACCTT	-2.03338e-05	Epiblast
CGTTAGAGTTCGTGAT	1.61812	Epiblast
CGTTCTGGTACCATCA	-6.14369e-06	Epiblast
CGTTGGGAGCGTCAAG	1.53695e-06	Epiblast
CGTTGGGAGTTATCGC	-3.97921e-06	Epiblast
CGTTGGGGTCAATGTC	-1.38825e-05	Epiblast
CGTTGGGTCACCTTAT	9.55185e-06	Epiblast
CTAACTTCAAGAGGCT	7.30291e-07	Epiblast
CTAACTTGTATCAGTC	-5.68186e-06	Epiblast
CTAAGACAGTAATCCC	3.73135e-06	Epiblast
CTAAGACGTGCCTGCA	1.26467e-05	Epiblast
CTACACCGTATCACCA	-1.38467e-06	Epiblast
CTACACCTCACCGGGT	-6.50284e-06	Epiblast
CTACACCTCCTTTACA	-1.00318e-05	Epiblast
CTACATTAGCCAACAG	-5.35114e-06	Epiblast
CTACATTGTTCCACGG	6.0043e-06	Epiblast
CTACATTTCATCGATG	4.15845e-06	Epiblast
CTACCCAAGACACTAA	-8.56563e-06	Epiblast
CTACCCACAGTATGCT	9.16282e-06	Epiblast
CTACGTCTCATATCGG	1.49629e-06	Epiblast
CTAGCCTAGCTGCGAA	1.67348e-05	Epiblast
CTAGCCTAGTTTGCGT	-1.41883e-05	Epiblast
CTAGCCTTCACGCGGT	-2.51273e-06	Epiblast
CTAGCCTTCGGATGGA	-5.70368e-06	Epiblast
CTAGTGAAGAGGACGG	-8.98959e-06	Epiblast
CTAGTGACAATAAGCA	-1.9033e-06	Epiblast
CTAGTGAGTCTGGTCG	-9.65727e-07	Epiblast
CTAGTGATCACAAACC	1.81447e-06	Epiblast
CTAGTGATCGTTACGA	1.59657e-05	Epiblast
CTCACACCACAACGTT	7.92284e-06	Epiblast
CTCACACTCTCGTATT	1.0633e-05	Epiblast
CTCAGAAAGCTTTGGT	4.53918e-06	Epiblast
CTCAGAAAGGCTACGA	9.51313e-06	Epiblast
CTCAGAACACAAGCCC	-4.8459e-06	Epiblast
CTCAGAATCCCACTTG	2.22276e-05	Epiblast
CTCAGAATCCGTTGTC	-4.13467e-06	Epiblast
CTCATTATCCCTGACT	2.63371e-05	Epiblast
CTCCTAGGTGGAAAGA	1.66114e-06	Epiblast
CTCGAAAAGTTGCAGG	3.47183e-06	Epiblast
CTCGAAAAGTTGTCGT	-2.87097e-06	Epiblast
CTCGGAGCACAAGACG	4.83457e-06	Epiblast
CTCGGAGGTGCAACTT	1.80244e-06	Epiblast
CTCGGGACATCCTAGA	4.49158e-06	Epiblast
CTCGGGAGTCATACTG	1.47481e-05	Epiblast
CTCGGGATCGCCTGTT	-2.77047e-06	Epiblast
CTCGTACCACACCGCA	-9.33e-06	Epiblast
CTCGTACCACTTACGA	-1.53789e-05	Epiblast
CTCGTACGTTCCCTTG	-4.3536e-06	Epiblast
CTCGTCACACTATCTT	4.41503e-06	Epiblast
CTCGTCACATCACGAT	7.46351e-06	Epiblast
CTCGTCAGTATGGTTC	7.89643e-06	Epiblast
CTCGTCATCAATACCG	7.70741e-06	Epiblast
CTCGTCATCAGTTTGG	2.00506e-06	Epiblast
CTCTAATAGACAGAGA	1.46835e-05	Epiblast
CTCTAATAGGCTAGCA	-8.76455e-06	Epiblast
CTCTAATGTACATCCA	3.37838e-06	Epiblast
CTCTAATGTGCAACGA	-7.46516e-06	Epiblast
CTCTAATGTTCACCTC	3.2331e-06	Epiblast
CTCTGGTAGAGGTTGC	-1.11462e-05	Epiblast
CTCTGGTCAGTAACGG	9.05064e-06	Epiblast
CTGAAACGTAAGGGAA	1.07809e-05	Epiblast
CTGAAACTCCCTAATT	-2.43519e-06	Epiblast
CTGAAGTAGAAGCCCA	2.24142e-05	Epiblast
CTGAAGTAGACAGACC	-2.03599e-05	Epiblast
CTGAAGTCAGGGAGAG	3.90914e-06	Epiblast
CTGAAGTTCTTGCATT	5.58141e-06	Epiblast
CTGATAGAGGCGATAC	-2.76406e-06	Epiblast
CTGATAGCAGACAGGT	1.16629e-05	Epiblast
CTGATAGGTCTTCGTC	-8.05566e-06	Epiblast
CTGATAGTCCTAGAAC	4.0648e-06	Epiblast
CTGATAGTCGTCGTTC	6.3934e-06	Epiblast
CTGATCCGTGGTACAG	5.24168e-06	Epiblast
CTGATCCGTTGAGGTG	1.32634e-05	Epiblast
CTGCCTAAGCGATATA	-1.13568e-06	Epiblast
CTGCCTAAGGACACCA	1.59915e-05	Epiblast
CTGCCTACATGGTCTA	-5.02381e-06	Epiblast
CTGCCTAGTTATCCGA	7.15938e-06	Epiblast
CTGCGGAAGGTGCTTT	-1.34579e-05	Epiblast
CTGCGGACATCCGTGG	-5.40543e-06	Epiblast
CTGCGGACATGAAGTA	-5.47074e-06	Epiblast
CTGCTGTCACACGCTG	1.05222e-05	Epiblast
CTGCTGTTCTATCGCC	-2.63797e-06	Epiblast
CTGGTCTAGCCACTAT	3.24008e-07	Epiblast
CTGGTCTGTCGTTGTA	-3.88179e-06	Epiblast
CTGTTTACACATAACC	4.18946e-07	Epiblast
CTGTTTAGTAAGTAGT	1.24649e-05	Epiblast
CTGTTTAGTGCGCTTG	-1.57797e-05	Epiblast
CTTAACTGTATTACCG	-2.5382e-06	Epiblast
CTTAACTTCCACGCAG	4.67831e-06	Epiblast
CTTACCGCAAAGTGCG	-1.03102e-05	Epiblast
CTTACCGTCCAAACTG	-2.24147e-07	Epiblast
CTTACCGTCCTAGAAC	-3.22902e-06	Epiblast
CTTAGGATCCCAAGAT	-1.29602e-05	Epiblast
CTTCTCTCAAGCCTAT	1.36502e-05	Epiblast
CTTCTCTCACGACGAA	2.91094e-06	Epiblast
CTTCTCTTCCGCAAGC	4.09864e-07	Epiblast
CTTGGCTCATGGTTGT	-8.18324e-06	Epiblast
CTTGGCTGTCAGAGGT	2.89641e-06	Epiblast
CTTGGCTTCATTATCC	-8.17393e-06	Epiblast
CTTGGCTTCCAAATGC	-2.87493e-07	Epiblast
CTTGGCTTCCCTAATT	2.00078e-05	Epiblast
CTTTGCGAGGTGCTAG	-2.27069e-06	Epiblast
CTTTGCGGTCAGAATA	-8.43053e-06	Epiblast
CTTTGCGTCTGCTTGC	-6.61953e-07	Epiblast
GAAACTCCATATACCG	6.58739e-06	Epiblast
GAAACTCTCGGATGTT	-1.18555e-05	Epiblast
GAACATCCATCTCGCT	-2.23811e-06	Epiblast
GAACCTACAGGTCCAC	1.77401e-05	Epiblast
GAACGGAAGGCCCGTT	-1.90546e-05	Epiblast
GAACGGACACCCAGTG	-2.08367e-07	Epiblast
GAACGGACACTTAAGC	-4.08934e-06	Epiblast
GAACGGATCAAGGTAA	7.2743e-06	Epiblast
GAAGCAGAGCTTATCG	1.23413e-05	Epiblast
GAAGCAGCACTGCCAG	-5.53224e-06	Epiblast
GAATAAGTCGTACCGG	1.85895	Epiblast
GAATAAGTCTCCCTGA	7.44221e-06	Epiblast
GAATGAACAAGTCATC	1.0967e-05	Epiblast
GACACGCGTTGAGGTG	-6.9153e-06	Epiblast
GACACGCTCCGTAGGC	-4.45353e-06	Epiblast
GACACGCTCGCAAACT	1.19085	Epiblast
GACAGAGTCGTAGATC	8.93504e-07	Epiblast
GACCAATAGCTATGCT	-1.54038e-05	Epiblast
GACCAATCATTGGCGC	-3.7652e-06	Epiblast
GACGTGCAGAATTCCC	5.73154e-06	Epiblast
GACGTGCCATTCTTAC	-1.01886e-05	Epiblast
GACGTTAAGATGTCGG	-6.18722e-07	Epiblast
GACGTTATCGTTGCCT	-8.42856e-06	Epiblast
GACGTTATCTGAGTGT	-6.69874e-06	Epiblast
GACTAACAGAATTCCC	-9.08487e-06	Epiblast
GACTAACGTCTCTCGT	1.12638e-06	Epiblast
GACTAACTCTGGAGCC	1.58547e-06	Epiblast
GACTACAAGCGTGAAC	1.55627e-07	Epiblast
GACTGCGAGACCCACC	-1.6006e-05	Epiblast
GACTGCGCATTAGGCT	5.49526e-07	Epiblast
GAGCAGAGTCTGATCA	3.46724e-06	Epiblast
GAGGTGAAGAGTACCG	1.15018e-05	Epiblast
GAGGTGAAGAGTCTGG	-3.65322e-07	Epiblast
GAGGTGAAGGATCGCA	-1.35801e-06	Epiblast
GAGGTGACAGGATCGA	9.92041e-06	Epiblast
GAGTCCGCACGGCTAC	-1.17578e-05	Epiblast
GATCAGTCAGACTCGC	3.10608e-06	Epiblast
GATCGATGTATAGGGC	-1.65936e-08	Epiblast
GATCGATGTCGGATCC	4.09163e-06	Epiblast
GATCGATTCTCGAGTA	-9.60108e-06	Epiblast
GATCGCGAGCCGCCTA	7.78132e-06	Epiblast
GATCGCGAGGCCCTCA	7.61121e-06	Epiblast
GATCGCGGTAGCGTAG	-1.73371e-05	Epiblast
GATCGTAAGCGATTCT	-1.77337e-05	Epiblast
GATCGTACATCCCACT	-4.56873e-07	Epiblast
GATCGTATCGTAGATC	-1.28056e-06	Epiblast
GATCGTATCTATGTGG	1.83117	Epiblast
GATCTAGTCTCGGACG	-1.25522e-05	Epiblast
GATGAAACACAACTGT	-1.47831e-05	Epiblast
GATGAAATCTCTTGAT	1.99953e-06	Epiblast
GATGAGGCAGCTGCAC	1.08415e-05	Epiblast
GATGAGGGTATTCGTG	-1.80745e-06	Epiblast
GATGAGGTCCTATGTT	3.69542e-06	Epiblast
GATGCTACACCGAAAG	4.92505e-06	Epiblast
GATTCAGTCGCAAACT	-1.18334e-06	Epiblast
GCAAACTAGAGTACCG	-1.09909e-05	Epiblast
GCAAACTCAATCAGAA	-2.83076e-06	Epiblast
GCAATCAAGCTGGAAC	2.4042e-06	Epiblast
GCACATACAAGCGTAG	1.19172e-05	Epiblast
GCACATATCTTGAGGT	7.77959e-06	Epiblast
GCACTCTAGGCTCATT	9.41915e-06	Epiblast
GCACTCTCAAACGCGA	2.40893e-05	Epiblast
GCAGCCAAGCTGTCTA	6.86304e-08	Epiblast
GCAGCCAAGGCTATCT	1.18107e-06	Epiblast
GCAGCCACAGAAGCAC	-1.49697e-06	Epiblast
GCAGTTATCTGCGACG	-7.78055e-06	Epiblast
GCATACAAGACCCACC	1.41003e-05	Epiblast
GCATACACAGGATTGG	6.10679e-06	Epiblast
GCATACACATTTGCCC	-1.05988e-05	Epiblast
GCATACAGTCATATCG	-6.05839e-06	Epiblast
GCATGCGGTCAGAGGT	-1.71557e-05	Epiblast
GCCAAATCACAGGAGT	1.34608e-05	Epiblast
GCGACCACACCGCTAG	-6.43112e-06	Epiblast
GCGACCAGTCACACGC	1.8574e-05	Epiblast
GCGACCAGTCGCATAT	5.90764e-06	Epiblast
GCGAGAAAGACAGACC	-4.34109e-06	Epiblast
GCGAGAACATGGTAGG	7.03964e-06	Epiblast
GCGCAACCATAGAAAC	-9.6463e-06	Epiblast
GCGCAACGTCAGGACA	9.07784e-06	Epiblast
GCGCAACTCCTGTACC	8.81023e-06	Epiblast
GCGCAGTTCTGCTGTC	0.710422	Epiblast
GCGCCAACAGACAAAT	-6.01383e-06	Epiblast
GCGCCAAGTACTCGCG	8.31925e-06	Epiblast
GCGCCAAGTGTTAAGA	-7.9506e-06	Epiblast
GCGCCAATCCATTCTA	3.40465e-06	Epiblast
GCGCGATCACTTAAGC	1.02289e-05	Epiblast
GCGCGATTCCATTCTA	1.51171e-05	Epiblast
GCGGGTTCATCCGTGG	1.10638e-05	Epiblast
GCTCTGTTCCACGCAG	-2.35522e-05	Epiblast
GCTGCAGCACGCATCG	1.17857	Epiblast
GCTGCGAAGCCGTCGT	3.7972e-08	Epiblast
GCTGCGAAGTACATGA	1.06276	Epiblast
GCTGCTTCACCGGAAA	6.71121e-06	Epiblast
GCTGCTTGTGAGTATA	-1.38316e-06	Epiblast
GCTGCTTTCCAACCAA	-1.24931e-05	Epiblast
GCTGGGTTCAAGAAGT	-4.20362e-06	Epiblast
GCTGGGTTCGCACTCT	-1.06961e-05	Epiblast
GCTTCCATCAGCAACT	-1.687e-05	Epiblast
GCTTCCATCCATGCTC	-9.52704e-06	Epiblast
GCTTCCATCTCCCTGA	5.07414e-06	Epiblast
GCTTGAAAGAGAGCTC	1.88161e-07	Epiblast
GCTTGAAAGTACGCCC	-1.41891e-05	Epiblast
GGAAAGCAGATAGCAT	1.40914e-05	Epiblast
GGAAAGCAGCGTGAGT	3.94839e-06	Epiblast
GGAAAGCAGTCAATAG	1.21988e-05	Epiblast
GGAAAGCAGTGAACGC	-4.50772e-07	Epiblast
GGAACTTAGCTAGGCA	1.47949e-05	Epiblast
GGAACTTTCGCGTAGC	-1.077e-05	Epiblast
GGAATAACACTTCGAA	-3.25878e-06	Epiblast
GGAATAATCCAAGTAC	-2.36909e-06	Epiblast
GGACAGATCAAGGTAA	1.60965e-05	Epiblast
GGACAGATCATCGCTC	-7.88507e-06	Epiblast
GGACGTCCAGTAAGCG	4.42954e-06	Epiblast
GGAGCAACATCCAACA	-1.7271e-06	Epiblast
GGAGCAACATTACGAC	6.8205e-06	Epiblast
GGAGCAAGTCTTGATG	-9.61623e-06	Epiblast
GGAGCAATCAAGGTAA	-1.37765e-05	Epiblast
GGAGCAATCCCTCTTT	2.69759e-05	Epiblast
GGATGTTAGTCGCCGT	1.93431e-05	Epiblast
GGATTACAGCCACGTC	5.33329e-06	Epiblast
GGATTACAGGCTAGGT	1.78496e-05	Epiblast
GGATTACGTACTCGCG	1.89628e-06	Epiblast
GGCAATTAGCTAGTGG	1.86899e-05	Epiblast
GGCAATTAGTCAATAG	-9.84555e-06	Epiblast
GGCAATTCACGTTGGC	7.18757e-06	Epiblast
GGCAATTTCACATAGC	7.01641e-06	Epiblast
GGCCGATAGACTTTCG	4.38251e-06	Epiblast
GGCGTGTGTCATCCCT	1.92205e-06	Epiblast
GGCTCGAGTTCGCTAA	-2.43064e-06	Epiblast
GGCTCGATCCATGAGT	-3.18353e-06	Epiblast
GGCTGGTCATATACGC	8.21065e-06	Epiblast
GGCTGGTGTATTCTCT	2.33548e-05	Epiblast
GGCTGGTGTGTAAGTA	-9.83308e-06	Epiblast
GGCTGGTTCCGTTGCT	1.63767e-05	Epiblast
GGGAATGTCGACCAGC	1.6964e-05	Epiblast
GGGACCTGTAGCGTAG	1.54285e-05	Epiblast
GGGACCTGTCAGAAGC	2.14528e-06	Epiblast
GGGCACTGTACTCAAC	4.8222e-06	Epiblast
GGGCATCGTAGATTAG	1.55476e-05	Epiblast
GGGCATCTCGCCATAA	5.81112e-07	Epiblast
GGGTCTGCAAATTGCC	6.60478e-07	Epiblast
GGGTCTGGTGAGGCTA	-1.9319e-05	Epiblast
GGGTTGCTCACATACG	-2.09852e-05	Epiblast
GGTATTGAGAAAGTGG	-2.59649e-06	Epiblast
GGTATTGCAAGGTGTG	-9.31772e-06	Epiblast
GGTATTGTCCCAAGAT	1.41484e-05	Epiblast
GGTGAAGGTGAGCGAT	-1.23669e-05	Epiblast
GGTGAAGTCAAGATCC	-1.50076e-05	Epiblast
GGTGAAGTCCAGTATG	3.45387e-07	Epiblast
GGTGCGTCAGATTGCT	2.863e-06	Epiblast
GGTGTTAGTCTCATCC	-3.75494e-07	Epiblast
GTAACGTAGCCACTAT	1.28925e-05	Epiblast
GTAACTGGTACAGTGG	1.10221e-05	Epiblast
GTACGTAGTTGTGGCC	1.47137e-05	Epiblast
GTACTTTAGAGCCTAG	8.44678e-07	Epiblast
GTACTTTAGCTATGCT	9.67046e-06	Epiblast
GTACTTTTCCTATGTT	1.07987e-05	Epiblast
GTAGGCCTCTAAGCCA	-3.53594e-06	Epiblast
GTAGTCAAGAATGTTG	-9.87132e-06	Epiblast
GTCAAGTTCTTACCTA	-7.55137e-06	Epiblast
GTCACAAGTATCGCAT	-2.15685e-05	Epiblast
GTCACGGCATGTAGTC	-2.17244e-05	Epiblast
GTCACGGGTGTAAGTA	-3.73579e-06	Epiblast
GTCATTTCAAGACACG	7.1566e-06	Epiblast
GTCATTTGTACTTGAC	9.0764e-06	Epiblast
GTCCTCAAGATCGATA	-8.54875e-06	Epiblast
GTCCTCACACTGAAGG	1.49107e-06	Epiblast
GTCCTCAGTTAAGACA	-9.76146e-06	Epiblast
GTCGGGTAGCAAATCA	-7.70975e-06	Epiblast
GTCGTAAAGCTAGGCA	2.18101e-06	Epiblast
GTCTCGTGTGATGTCT	-5.69227e-06	Epiblast
GTCTCGTTCAACGAAA	1.62081e-05	Epiblast
GTCTTCGAGCTCCCAG	6.56997e-06	Epiblast
GTCTTCGAGTTTGCGT	1.11069e-05	Epiblast
GTCTTCGCAGCAGTTT	2.14072e-05	Epiblast
GTGAAGGCATCCGTGG	9.35824e-06	Epiblast
GTGAAGGGTATGGTTC	-5.01667e-06	Epiblast
GTGAAGGTCCTATTCA	-4.30651e-06	Epiblast
GTGCAGCCATTGGCGC	-3.41907e-06	Epiblast
GTGCATACATGGTCAT	-1.11638e-05	Epiblast
GTGCATATCAAAGACA	8.07332e-06	Epiblast
GTGCATATCCGTTGTC	4.8806e-06	Epiblast
GTGCGGTGTTGAACTC	2.17682e-05	Epiblast
GTGCTTCCAAGTTCTG	-8.38095e-06	Epiblast
GTGGGTCTCCTCTAGC	-4.43299e-06	Epiblast
GTGGGTCTCTGCTGTC	-1.04033e-05	Epiblast
GTGTTAGAGTGCGATG	-1.23755e-06	Epiblast
GTGTTAGCAGACGCAA	3.28377e-09	Epiblast
GTGTTAGTCAACGCTA	-1.22133e-05	Epiblast
GTGTTAGTCCACTGGG	-4.52986e-06	Epiblast
GTGTTAGTCGTTACGA	-7.0232e-06	Epiblast
GTGTTAGTCTAACCGA	-6.7438e-06	Epiblast
GTGTTAGTCTGAGGGA	-2.30302e-05	Epiblast
GTTAAGCAGACTAAGT	-1.49333e-06	Epiblast
GTTACAGGTGATGATA	1.8865e-05	Epiblast
GTTACAGTCAGGTTCA	8.11254e-06	Epiblast
GTTACAGTCATTGCCC	1.41824e-05	Epiblast
GTTCATTAGACCGGAT	4.3917e-06	Epiblast
GTTCATTGTGGTACAG	1.88699e-05	Epiblast
GTTCGGGAGAGTACAT	7.04087e-06	Epiblast
GTTCGGGAGCAAATCA	-6.67721e-06	Epiblast
GTTCGGGAGCGATATA	-7.05714e-06	Epiblast
GTTCGGGGTGTCGCTG	1.22813	Epiblast
GTTCGGGTCTTGCCGT	-9.41769e-06	Epiblast
GTTCTCGAGCTAAACA	1.2142e-05	Epiblast
GTTCTCGCATGACGGA	7.57832e-06	Epiblast
GTTCTCGGTTCGCTAA	-3.80063e-06	Epiblast
GTTTCTAAGTTGAGAT	1.03352e-05	Epiblast
GTTTCTACAATGACCT	6.75724e-06	Epiblast
GTTTCTACATTATCTC	-1.82663e-05	Epiblast
TAAACCGCAATAACGA	4.30535e-06	Epiblast
TAAACCGGTTGAGGTG	-1.44607e-06	Epiblast
TAAACCGTCAACTCTT	9.39026e-06	Epiblast
TAAGAGACACATGACT	1.3885e-06	Epiblast
TAAGAGATCACGAAGG	-3.32628e-06	Epiblast
TAAGAGATCTACTTAC	-7.99156e-06	Epiblast
TAAGCGTAGGATGTAT	-5.48293e-06	Epiblast
TAAGCGTGTAAAGTCA	2.52662e-06	Epiblast
TAAGCGTGTCTCATCC	3.27862e-06	Epiblast
TAAGTGCAGGACATTA	8.55672e-06	Epiblast
TACAGTGAGCGATCCC	1.85564e-05	Epiblast
TACAGTGCATGCTAGT	-7.31086e-06	Epiblast
TACAGTGGTCTTTCAT	-1.96596e-05	Epiblast
TACCTATAGGACGAAA	1.12687e-05	Epiblast
TACCTATCAGTCTTCC	8.71359e-06	Epiblast
TACCTATGTGCAGACA	1.19894e-06	Epiblast
TACCTATGTTCCACTC	4.72435e-06	Epiblast
TACCTATTCAGCTTAG	1.26664e-05	Epiblast
TACGGATTCAACGCTA	7.62613e-06	Epiblast
TACGGGCAGGCATGGT	-1.86301e-05	Epiblast
TACGGGCCAGATGGCA	8.45528e-06	Epiblast
TACGGTAAGACACGAC	2.27776e-07	Epiblast
TACGGTAAGATGGGTC	1.11846	Epiblast
TACGGTACACCATCCT	1.80567e-05	Epiblast
TACTCATAGCCATCGC	-3.84487e-06	Epiblast
TACTCATAGGTAGCCA	-8.78362e-06	Epiblast
TACTCGCGTGGCTCCA	1.1427e-05	Epiblast
TACTCGCTCAAGCCTA	9.7827e-07	Epiblast
TACTTACAGGACGAAA	1.46502e-05	Epiblast
TACTTACAGGATGTAT	9.90436e-06	Epiblast
TACTTACGTTGCGCAC	5.79584e-06	Epiblast
TACTTACTCATACGGT	-3.61821e-06	Epiblast
TACTTACTCGCACTCT	-4.68524e-07	Epiblast
TACTTACTCTCTAAGG	-5.99477e-06	Epiblast
TACTTGTTCAACACAC	2.15104e-06	Epiblast
TAGACCAGTGGCTCCA	-1.10143e-05	Epiblast
TAGACCATCCGCAGTG	-6.90245e-06	Epiblast
TAGCCGGGTGCAACGA	1.50234e-05	Epiblast
TAGGCATCATGGGACA	-8.96433e-06	Epiblast
TAGGCATCATGTCCTC	7.2107e-06	Epiblast
TAGTTGGCATTCACTT	-1.04161e-06	Epiblast
TAGTTGGGTCATCGGC	-2.08711e-06	Epiblast
TAGTTGGTCTGCCCTA	-1.78873e-05	Epiblast
TATCAGGAGTGCAAGC	5.37084e-06	Epiblast
TATCAGGCACAGACTT	-1.9497e-05	Epiblast
TATCAGGGTGTTTGGT	-4.15234e-06	Epiblast
TATCTCAGTGTTTGGT	-7.02e-06	Epiblast
TATCTCATCACTCTTA	-1.40384e-05	Epiblast
TATCTCATCATTGCCC	-3.98824e-06	Epiblast
TATGCCCAGCCCAATT	-9.24078e-06	Epiblast
TATGCCCCAATGGAAT	-1.35724e-05	Epiblast
TATGCCCCACATTCGA	-1.1946e-05	Epiblast
TATGCCCGTAGTACCT	-5.28488e-06	Epiblast
TATGCCCGTTCGGCAC	1.41949e-05	Epiblast
TATTACCAGAGCTGGT	3.81149e-06	Epiblast
TCAACGAAGTTAACGA	-6.63585e-06	Epiblast
TCAACGACACGAAGCA	8.02827e-06	Epiblast
TCAATCTAGAGACTTA	-1.70308e-05	Epiblast
TCAATCTAGCTAGTGG	1.53907e-06	Epiblast
TCAATCTCAAATACAG	2.60755e-07	Epiblast
TCAATCTCATGACGGA	4.96596e-06	Epiblast
TCAATCTTCGAGAGCA	-8.37628e-07	Epiblast
TCACAAGAGGACACCA	-1.33621e-06	Epiblast
TCACGAAGTGTCTGAT	3.57052e-06	Epiblast
TCACGAAGTTAGATGA	1.41509e-06	Epiblast
TCAGATGAGGTAGCCA	-1.54103e-05	Epiblast
TCAGATGCAACGATGG	1.41451e-05	Epiblast
TCAGATGCAGTATAAG	6.18338e-06	Epiblast
TCAGATGGTCCCGACA	-2.35046e-05	Epiblast
TCAGCAATCTGGGCCA	-7.44522e-06	Epiblast
TCAGCTCAGACGCACA	1.25597	Epiblast
TCAGGATAGATACACA	5.86828e-06	Epiblast
TCAGGATCAGTTCATG	5.35e-06	Epiblast
TCAGGATGTGCAGACA	-3.9341e-06	Epiblast
TCAGGTAAGTGCCATT	3.06138e-06	Epiblast
TCAGGTAGTAAATGAC	0.974414	Epiblast
TCAGGTAGTATTCTCT	-1.72474e-05	Epiblast
TCAGGTAGTGCTCTTC	-2.0067e-05	Epiblast
TCAGGTATCTATCGCC	3.65838e-06	Epiblast
TCATTACAGGATATAC	-1.52203e-06	Epiblast
TCATTTGAGCCACCTG	-1.61084e-05	Epiblast
TCATTTGGTGCACGAA	-8.70063e-06	Epiblast
TCATTTGTCAACCATG	8.931e-06	Epiblast
TCATTTGTCTCTTATG	1.35092e-05	Epiblast
TCCCGATAGGAGTTGC	3.71067e-06	Epiblast
TCCCGATCAAACGCGA	4.55495e-06	Epiblast
TCCCGATGTCCAACTA	-1.00292e-05	Epiblast
TCCCGATGTGGAAAGA	8.44143e-06	Epiblast
TCCCGATGTTACGCGC	6.94659e-06	Epiblast
TCCCGATTCGGAGCAA	1.66656e-05	Epiblast
TCGAGGCTCCTATGTT	6.13838e-06	Epiblast
TCGCGAGAGTGTCCAT	-1.20566e-05	Epiblast
TCGCGTTGTGCGGTAA	-4.51165e-06	Epiblast
TCGCGTTGTTCGGGCT	-5.64699e-06	Epiblast
TCGCGTTTCTCGTTTA	-5.6001e-06	Epiblast
TCGGTAAAGTATCTCG	9.57874e-06	Epiblast
TCGGTAATCCTGCAGG	2.3357e-05	Epiblast
TCGTACCAGAAACCTA	7.4043e-06	Epiblast
TCGTACCGTACCTACA	1.06537e-05	Epiblast
TCGTACCTCTCCCTGA	1.02519e-05	Epiblast
TCGTAGAAGAACTGTA	8.828e-06	Epiblast
TCTATTGAGCGTGAAC	1.51988e-05	Epiblast
TCTATTGCAGATCTGT	-1.54295e-06	Epiblast
TCTATTGTCACCTCGT	-1.1383e-05	Epiblast
TCTCATAAGGTACTCT	-8.72555e-07	Epiblast
TCTGAGACACAAGCCC	-1.72938e-06	Epiblast
TCTGAGAGTTAAAGAC	8.6158e-06	Epiblast
TCTGAGATCCTCATTA	-6.20086e-06	Epiblast
TCTGAGATCTTGACGA	-8.78213e-06	Epiblast
TCTGGAAGTAAGGATT	-2.31266e-05	Epiblast
TCTTCGGGTGAGTGAC	6.15261e-06	Epiblast
TCTTTCCCACTTAAGC	-1.13137e-06	Epiblast
TGAAAGAAGAAGGTTT	-6.19355e-06	Epiblast
TGAAAGACATGAAGTA	-5.86939e-06	Epiblast
TGAAAGAGTCAATACC	9.26976e-06	Epiblast
TGAAAGAGTTGGTTTG	-6.54058e-07	Epiblast
TGACAACAGGCCCTCA	-6.33859e-06	Epiblast
TGACAACCAAGTTGTC	-5.75224e-06	Epiblast
TGACAACCATGGATGG	5.39656e-06	Epiblast
TGACAACTCTTCATGT	-3.39467e-06	Epiblast
TGACGGCCAGCGAACA	-1.60671e-06	Epiblast
TGACGGCGTACAGCAG	-1.42617e-06	Epiblast
TGACTAGTCTCTAGGA	-8.81927e-06	Epiblast
TGACTAGTCTGTTGAG	-9.53452e-07	Epiblast
TGACTTTAGTGGCACA	-1.27597e-05	Epiblast
TGACTTTTCCTCATTA	-4.6923e-06	Epiblast
TGACTTTTCTGATACG	4.26288e-06	Epiblast
TGAGAGGAGTTAGGTA	-3.47516e-06	Epiblast
TGAGAGGTCAAACGGG	7.35464e-06	Epiblast
TGAGAGGTCAACACGT	4.76709e-06	Epiblast
TGAGCATCAAGGGTCA	-1.78127e-05	Epiblast
TGAGCATCATTGGTAC	-1.4183e-05	Epiblast
TGAGCATGTCTCACCT	-6.60833e-06	Epiblast
TGAGGGAAGTATCTCG	-1.65432e-05	Epiblast
TGAGGGAAGTCCCACG	-1.42086e-05	Epiblast
TGAGGGAGTGATGCCC	-1.2763e-05	Epiblast
TGATTTCTCATTCACT	2.26135e-05	Epiblast
TGCACCTTCCCGACTT	-1.07932e-05	Epiblast
TGCACCTTCGGTTAAC	1.06795e-05	Epiblast
TGCCAAAAGTAGATGT	8.70097e-06	Epiblast
TGCCCTACAAGGTTCT	-1.82368e-06	Epiblast
TGCCCTACACATTCGA	-1.26567e-05	Epiblast
TGCCCTAGTGAAATCA	1.35173e-05	Epiblast
TGCGCAGAGAGGGCTT	-5.83017e-06	Epiblast
TGCGCAGAGATGTTAG	1.02007	Epiblast
TGCGCAGTCAATCACG	-6.4256e-06	Epiblast
TGCGCAGTCTCACATT	2.37076e-08	Epiblast
TGCGTGGCACATGGGA	1.3631e-05	Epiblast
TGCGTGGGTAGATTAG	-1.2629e-05	Epiblast
TGCTACCAGTTACGGG	-6.8692e-06	Epiblast
TGCTACCGTCCGTGAC	-1.18434e-05	Epiblast
TGCTACCGTCCTAGCG	7.89677e-06	Epiblast
TGCTGCTGTAGCCTAT	-3.70061e-06	Epiblast
TGCTGCTTCCGTACAA	9.33637e-08	Epiblast
TGCTGCTTCTATCCCG	-9.5106e-06	Epiblast
TGGACGCGTGACCAAG	-2.85171e-08	Epiblast
TGGCGCAAGCTGAACG	2.22854e-05	Epiblast
TGGCGCAAGGCAGGTT	1.62414e-05	Epiblast
TGGCGCAAGTGTGGCA	5.19765e-06	Epiblast
TGGCGCACAAACCCAT	-1.35203e-05	Epiblast
TGGCGCATCATTATCC	7.90791e-06	Epiblast
TGGCTGGAGAAACCAT	8.40609e-06	Epiblast
TGGCTGGCATAACCTG	2.63552e-06	Epiblast
TGGGAAGAGGGCACTA	-1.59179e-05	Epiblast
TGGGAAGTCAGGCCCA	-3.60444e-06	Epiblast
TGGGAAGTCCGGGTGT	2.23762e-05	Epiblast
TGGGCGTAGGAGTTGC	-4.01996e-07	Epiblast
TGGTTAGAGATACACA	5.53425e-06	Epiblast
TGGTTAGTCCAGATCA	-2.00043e-05	Epiblast
TGGTTCCAGCGACGTA	-1.10218e-05	Epiblast
TGGTTCCCACAAGTAA	-4.38906e-06	Epiblast
TGGTTCCCAGTTTACG	1.59134e-06	Epiblast
TGGTTCCTCCGCATAA	-4.94601e-06	Epiblast
TGTATTCAGGAATGGA	2.92632e-06	Epiblast
TGTATTCAGGGCACTA	-3.60425e-07	Epiblast
TGTCCCAAGCCCTAAT	-9.3564e-06	Epiblast
TGTCCCACAGGCTCAC	1.10616e-05	Epiblast
TGTCCCAGTAGCAAAT	3.35193e-06	Epiblast
TGTCCCAGTGCCTGTG	-5.24657e-06	Epiblast
TGTGGTAAGTCTCGGC	1.46337e-05	Epiblast
TGTGGTAGTTCCACAA	-1.30806e-05	Epiblast
TGTGTTTCAGTGAGTG	-8.38331e-07	Epiblast
TGTGTTTCATTCTTAC	-1.65732e-06	Epiblast
TGTGTTTTCTCCCTGA	-1.07483e-05	Epiblast
TGTTCCGAGTAAGTAC	3.47091e-05	Epiblast
TGTTCCGTCAGCAACT	5.42131e-06	Epiblast
TTAACTCAGAAGGACA	6.34175e-06	Epiblast
TTAACTCAGGATGGTC	-1.77486e-05	Epiblast
TTAACTCCAAGGTTTC	-2.06614e-05	Epiblast
TTAGGACCAGTTTACG	8.36802e-06	Epiblast
TTAGGCAAGCAGGTCA	1.68019e-05	Epiblast
TTAGGCACAAAGGAAG	0.973793	Epiblast
TTAGGCACATATGAGA	2.53998e-06	Epiblast
TTAGTTCCACTTCTGC	-1.22554e-05	Epiblast
TTAGTTCGTCCCTTGT	1.72711e-05	Epiblast
TTATGCTAGGAGTCTG	1.16036e-05	Epiblast
TTATGCTAGTGACATA	1.66667e-05	Epiblast
TTATGCTCAGTAAGAT	0.774218	Epiblast
TTCCCAGAGAAACCTA	1.02865e-05	Epiblast
TTCGAAGAGCTCCTTC	1.25393e-05	Epiblast
TTCGGTCAGCCTATGT	-1.025e-05	Epiblast
TTCGGTCGTATATCCG	1.41165	Epiblast
TTCGGTCGTGTAATGA	1.47961e-05	Epiblast
TTCTCAAAGTTGAGAT	3.88906e-06	Epiblast
TTCTCAAGTCGCTTTC	-3.76358e-07	Epiblast
TTCTCAATCTTGCCGT	1.4456e-05	Epiblast
TTCTCCTCAACGATCT	-4.52821e-06	Epiblast
TTCTCCTGTCTAGAGG	-5.86088e-06	Epiblast
TTCTCCTGTTTGACAC	1.14792e-05	Epiblast
TTCTTAGCAGCCTTGG	2.27915e-06	Epiblast
TTCTTAGGTAGTGAAT	3.29328e-06	Epiblast
TTGAACGAGAAGATTC	1.18499e-05	Epiblast
TTGAACGAGATAGTCA	1.30954e-05	Epiblast
TTGAACGCAGGAATCG	9.96119e-06	Epiblast
TTGCCGTGTTGACGTT	8.99247e-07	Epiblast
TTGCCGTTCACTATTC	4.02793e-06	Epiblast
TTGCCGTTCCAAATGC	1.30939e-05	Epiblast
TTGCCGTTCTGACCTC	-4.3548e-06	Epiblast
TTGCCGTTCTGGGCCA	-3.82106e-06	Epiblast
TTGCGTCCATTCGACA	3.11808e-06	Epiblast
TTGGAACAGCTGCCCA	2.16522e-06	Epiblast
TTGGAACCAGCCAGAA	-1.1475e-06	Epiblast
TTGGCAAGTGGTCCGT	-2.47741e-06	Epiblast
TTGGCAATCTCGCTTG	-1.18587e-06	Epiblast
TTGTAGGCAAGAGGCT	-4.17581e-06	Epiblast
TTGTAGGGTGACGGTA	-9.20651e-06	Epiblast
TTTACTGGTGCTTCTC	9.06054e-06	Epiblast
TTTACTGTCACGATGT	3.79169e-07	Epiblast
TTTATGCGTGCTAGCC	-8.03622e-06	Epiblast
TTTATGCGTGTTTGTG	1.34158e-05	Epiblast
TTTATGCTCCTAAGTG	6.25931e-06	Epiblast
TTTCCTCAGAAGAAGC	3.11307e-07	Epiblast
TTTCCTCAGTTCGCGC	-4.86414e-06	Epiblast
TTTCCTCGTCACCCAG	-9.94513e-06	Epiblast
TTTCCTCTCCCAACGG	-5.7187e-06	Epiblast
TTTGCGCAGCCACGTC	7.83173e-06	Epiblast
TTTGTCACAGTCCTTC	-1.62352e-05	Epiblast
AAAGATGGTCTTTCAT	-2.84253e-06	LPM_ExMesoderm
AAATGCCCAGTGGGAT	-1.76316e-05	LPM_ExMesoderm
AACCATGAGTGGGTTG	-7.84459e-06	LPM_ExMesoderm
AACCGCGCACCAGATT	-7.26705e-06	LPM_ExMesoderm
AACGTTGAGAAGGTTT	6.55648e-06	LPM_ExMesoderm
AACGTTGCAGACAGGT	1.57573e-05	LPM_ExMesoderm
AACTCAGAGACTTGAA	2.76551e-06	LPM_ExMesoderm
AACTCTTCATATGGTC	0.749745	LPM_ExMesoderm
AACTGGTCACACTGCG	7.68179e-06	LPM_ExMesoderm
AAGGAGCAGTTATCGC	6.50349e-06	LPM_ExMesoderm
AAGGAGCAGTTGTAGA	1.39111e-05	LPM_ExMesoderm
AATCGGTCACGAAATA	1.37256e-06	LPM_ExMesoderm
ACACCCTTCGCATGGC	1.43986e-05	LPM_ExMesoderm
ACACTGAAGGATGCGT	-5.24695e-07	LPM_ExMesoderm
ACCAGTAAGTACGTTC	-1.50776e-06	LPM_ExMesoderm
ACCAGTACAGGGCATA	1.16444	LPM_ExMesoderm
ACCAGTAGTTTGACTG	-6.35563e-08	LPM_ExMesoderm
ACCTTTACACAGACAG	2.04959e-06	LPM_ExMesoderm
ACGAGCCGTCCGAAGA	1.08577e-05	LPM_ExMesoderm
ACGCCAGAGAAGGGTA	1.07775e-06	LPM_ExMesoderm
ACGGAGAAGCCCTAAT	-1.06813e-05	LPM_ExMesoderm
ACGTCAACAGGTCCAC	1.25848e-05	LPM_ExMesoderm
ACTGAGTAGTGGAGTC	-1.0176e-05	LPM_ExMesoderm
ACTGTCCCACAACGTT	0.666656	LPM_ExMesoderm
AGAGCTTTCCGCAGTG	4.82369e-06	LPM_ExMesoderm
AGCATACCACGGTAGA	1.52764e-06	LPM_ExMesoderm
AGCATACTCCCACTTG	6.70498e-06	LPM_ExMesoderm
AGCGTCGAGATATGGT	-8.48816e-06	LPM_ExMesoderm
AGCGTCGGTTAAGAAC	-3.36311e-06	LPM_ExMesoderm
AGGCCGTCACTGTTAG	2.42216e-05	LPM_ExMesoderm
AGGCCGTGTTAAGACA	1.38852e-05	LPM_ExMesoderm
AGGGATGGTACCGTTA	4.98349e-06	LPM_ExMesoderm
AGTGAGGTCACGCATA	-6.31923e-06	LPM_ExMesoderm
AGTGGGAGTGGGTCAA	-1.45353e-05	LPM_ExMesoderm
AGTGGGATCCGTAGGC	9.83954e-07	LPM_ExMesoderm
AGTTGGTTCTTGAGGT	-1.64618e-06	LPM_ExMesoderm
ATCATGGAGTGCTGCC	-2.50914e-06	LPM_ExMesoderm
ATCTGCCCAAGCCCAC	-7.00354e-06	LPM_ExMesoderm
ATGCGATAGATGTGTA	-1.43923e-05	LPM_ExMesoderm
ATGCGATAGTCAAGGC	-1.46966e-05	LPM_ExMesoderm
ATGGGAGTCTCAAACG	1.21091e-05	LPM_ExMesoderm
ATTGGACTCGCCATAA	3.22907e-05	LPM_ExMesoderm
CAACCTCGTTTGTTGG	-1.09651e-05	LPM_ExMesoderm
CAAGATCTCTGCTGCT	8.77784e-06	LPM_ExMesoderm
CAAGGCCCATTCGACA	3.01053e-06	LPM_ExMesoderm
CAAGTTGGTTCCACTC	8.96423e-07	LPM_ExMesoderm
CACAAACGTTCCCGAG	1.30297	LPM_ExMesoderm
CACACAATCACTGGGC	-9.31305e-06	LPM_ExMesoderm
CACAGTAGTGCTAGCC	-4.33642e-06	LPM_ExMesoderm
CAGATCAAGTGGTAGC	4.65513e-06	LPM_ExMesoderm
CAGATCACACAAGACG	5.74356e-06	LPM_ExMesoderm
CAGCCGAGTGATGTGG	-5.73477e-06	LPM_ExMesoderm
CAGCTGGAGACTGTAA	-1.10558e-05	LPM_ExMesoderm
CAGCTGGAGCAGACTG	5.63776e-06	LPM_ExMesoderm
CAGGTGCAGAATGTTG	6.94106e-06	LPM_ExMesoderm
CAGTAACAGCTAACAA	2.10698e-06	LPM_ExMesoderm
CAGTCCTGTAGCCTCG	1.02303	LPM_ExMesoderm
CATATGGTCGCGGATC	2.77219e-08	LPM_ExMesoderm
CATCAGATCAACACAC	-3.56601e-06	LPM_ExMesoderm
CATCGGGAGTTGTCGT	-1.11646e-05	LPM_ExMesoderm
CATGACAAGAACTGTA	1.37291e-05	LPM_ExMesoderm
CATGACAAGGTGTTAA	3.2864e-06	LPM_ExMesoderm
CATGACAAGTCGAGTG	1.46651e-05	LPM_ExMesoderm
CATGACACAATGGATA	2.61468e-06	LPM_ExMesoderm
CATTATCGTAGCTGCC	-2.75559e-06	LPM_ExMesoderm
CCACCTAGTGCACGAA	-1.91408e-07	LPM_ExMesoderm
CCACGGATCTGAGTGT	3.268e-06	LPM_ExMesoderm
CCAGCGACACCTTGTC	3.48028e-06	LPM_ExMesoderm
CCAGCGACAGATGAGC	-1.05428e-05	LPM_ExMesoderm
CCCAGTTGTCGAATCT	1.14109e-06	LPM_ExMesoderm
CCCTCCTAGGGATACC	-3.08938e-06	LPM_ExMesoderm
CCGGGATCAAAGTCAA	2.23521e-06	LPM_ExMesoderm
CCTAGCTGTTCGTGAT	-5.09765e-06	LPM_ExMesoderm
CCTCAGTCATTATCTC	-6.40607e-06	LPM_ExMesoderm
CCTCTGATCTGTACGA	-8.83724e-06	LPM_ExMesoderm
CCTTACGTCTGGCGTG	1.90904e-05	LPM_ExMesoderm
CCTTCGAAGTGGGATC	2.29629e-06	LPM_ExMesoderm
CCTTCGAGTTATGCGT	-2.20655e-06	LPM_ExMesoderm
CCTTTCTCAAGCTGAG	1.28248e-05	LPM_ExMesoderm
CGAGCACGTGTCTGAT	0.639617	LPM_ExMesoderm
CGAGCACGTTTGTGTG	-9.46261e-06	LPM_ExMesoderm
CGAGCCATCAGGCAAG	9.13763e-06	LPM_ExMesoderm
CGATCGGCACTGTTAG	1.79658e-06	LPM_ExMesoderm
CGATCGGGTAAGTAGT	-1.90841e-05	LPM_ExMesoderm
CGATGTAGTGCTTCTC	1.30544e-05	LPM_ExMesoderm
CGCTATCGTACCGCTG	-3.37174e-05	LPM_ExMesoderm
CGCTTCAGTCGCGTGT	1.04851e-05	LPM_ExMesoderm
CGGACACTCATCATTC	-9.86567e-06	LPM_ExMesoderm
CGGCTAGAGCCAGTTT	-2.06126e-06	LPM_ExMesoderm
CGGTTAAGTACTTAGC	-5.28644e-06	LPM_ExMesoderm
CGTCAGGCATCCGTGG	-7.23797e-06	LPM_ExMesoderm
CGTCCATGTCCGTTAA	4.31134e-06	LPM_ExMesoderm
CTCCTAGGTTCATGGT	1.90518e-05	LPM_ExMesoderm
CTCCTAGTCCATGCTC	2.53718e-06	LPM_ExMesoderm
CTCGAGGGTCTTCAAG	6.84206e-06	LPM_ExMesoderm
CTCGGGAAGTGAAGTT	2.71674e-06	LPM_ExMesoderm
CTCGGGAGTCAGGACA	-1.11202e-05	LPM_ExMesoderm
CTCGTACAGATGGCGT	-6.29343e-06	LPM_ExMesoderm
CTCTAATCAGGACGTA	-1.2266e-05	LPM_ExMesoderm
CTCTAATTCTTTCCTC	0.657869	LPM_ExMesoderm
CTCTACGAGAACAATC	8.76556e-06	LPM_ExMesoderm
CTCTACGTCGTTACAG	-5.7036e-06	LPM_ExMesoderm
CTTAGGACACGCTTTC	1.05222e-05	LPM_ExMesoderm
CTTTGCGGTCACCTAA	1.48231e-05	LPM_ExMesoderm
GAAACTCTCACCCTCA	1.70419e-06	LPM_ExMesoderm
GAAACTCTCACTATTC	6.9242e-06	LPM_ExMesoderm
GAAATGACACAAGACG	-6.58389e-06	LPM_ExMesoderm
GAAATGACAGGTCTCG	1.08951e-05	LPM_ExMesoderm
GAAATGAGTAGTAGTA	5.08786e-06	LPM_ExMesoderm
GAACCTAGTGGTGTAG	7.65968e-06	LPM_ExMesoderm
GAAGCAGGTATGAAAC	-2.2919e-06	LPM_ExMesoderm
GAATGAAGTAAGTGGC	9.62609e-06	LPM_ExMesoderm
GACACGCCACAAGTAA	-1.1269e-05	LPM_ExMesoderm
GACCAATCAGATTGCT	8.59793e-06	LPM_ExMesoderm
GACGGCTAGTGGGCTA	7.19466e-06	LPM_ExMesoderm
GACGGCTCAGGTCGTC	-4.91091e-06	LPM_ExMesoderm
GACGTTAAGGAATCGC	4.16955e-06	LPM_ExMesoderm
GACGTTATCGTAGATC	1.34602e-05	LPM_ExMesoderm
GACTGCGGTCCGAACC	-1.32163e-07	LPM_ExMesoderm
GACTGCGTCCTAGAAC	3.84949e-06	LPM_ExMesoderm
GATGAAACAGCCACCA	-6.26588e-06	LPM_ExMesoderm
GATGAGGAGAGTCTGG	-2.66032e-06	LPM_ExMesoderm
GATGAGGTCTGCTGCT	4.07034e-06	LPM_ExMesoderm
GCAAACTGTATTACCG	0.936147	LPM_ExMesoderm
GCAATCAAGAGCTGCA	0.842381	LPM_ExMesoderm
GCACTCTGTGTCAATC	-2.59425e-05	LPM_ExMesoderm
GCAGCCAGTAAGAGAG	7.47873e-06	LPM_ExMesoderm
GCATACACAATCAGAA	-2.93912e-06	LPM_ExMesoderm
GCATACAGTGCAGACA	-1.05684e-05	LPM_ExMesoderm
GCATGATTCACGCGGT	-9.78489e-06	LPM_ExMesoderm
GCCAAATTCTATCCTA	4.47221e-06	LPM_ExMesoderm
GCGAGAACAGATGAGC	-2.29275e-05	LPM_ExMesoderm
GCGCGATCAGCGTAAG	-2.10843e-05	LPM_ExMesoderm
GCGGGTTAGATATGGT	2.98376e-06	LPM_ExMesoderm
GCGGGTTGTCTAGCGC	1.00169e-05	LPM_ExMesoderm
GCTCCTATCACATACG	-9.08432e-07	LPM_ExMesoderm
GCTGGGTAGATGGCGT	1.44812	LPM_ExMesoderm
GGAACTTAGCTCCTCT	-7.56838e-07	LPM_ExMesoderm
GGAACTTTCTACGAGT	1.0016e-05	LPM_ExMesoderm
GGACAAGAGAGGACGG	9.23493e-06	LPM_ExMesoderm
GGACGTCCACACAGAG	7.12228e-06	LPM_ExMesoderm
GGATTACTCGTCCGTT	1.45189e-05	LPM_ExMesoderm
GGCAATTTCCGAATGT	-2.05131e-07	LPM_ExMesoderm
GGCCGATGTTCAGACT	-1.21053e-05	LPM_ExMesoderm
GGCGACTGTTTAGGAA	-1.31617e-06	LPM_ExMesoderm
GGCTCGACATGAAGTA	4.27593e-06	LPM_ExMesoderm
GGCTGGTAGACACGAC	-2.54106e-06	LPM_ExMesoderm
GGGCACTGTCTCGTTC	5.36291e-06	LPM_ExMesoderm
GGTATTGAGGTTCCTA	0.946349	LPM_ExMesoderm
GTAACGTAGTGATCGG	1.17069e-05	LPM_ExMesoderm
GTAACGTTCGGCATCG	3.23917e-06	LPM_ExMesoderm
GTACTCCTCGTCTGCT	1.29248e-05	LPM_ExMesoderm
GTCACGGAGAGTCGGT	-1.204e-06	LPM_ExMesoderm
GTCATTTTCTGTTTGT	5.94171e-06	LPM_ExMesoderm
GTCGGGTAGGAATCGC	3.92284e-06	LPM_ExMesoderm
GTCGGGTCAGTGGAGT	1.01937	LPM_ExMesoderm
GTCGTAAGTGGTACAG	-6.56117e-06	LPM_ExMesoderm
GTGCAGCCAAGAGTCG	-2.23717e-05	LPM_ExMesoderm
GTGCTTCCAAGTTGTC	-1.08462e-05	LPM_ExMesoderm
GTTACAGGTAGCGTAG	1.09985e-05	LPM_ExMesoderm
GTTCTCGCATCGGGTC	1.85664e-07	LPM_ExMesoderm
TAAACCGAGAATCTCC	-5.60696e-06	LPM_ExMesoderm
TAAACCGTCCCAAGTA	-5.45497e-06	LPM_ExMesoderm
TAAGCGTCAGTAGAGC	-1.0508e-05	LPM_ExMesoderm
TAAGTGCGTAAGGGCT	-1.25079e-05	LPM_ExMesoderm
TACAGTGCAGCTTAAC	-4.35237e-07	LPM_ExMesoderm
TACCTATTCATTGCGA	-4.85316e-06	LPM_ExMesoderm
TACCTATTCCTGTAGA	-4.61534e-06	LPM_ExMesoderm
TAGACCAAGATTACCC	1.54375e-06	LPM_ExMesoderm
TAGAGCTCACTGTGTA	-1.58363e-05	LPM_ExMesoderm
TAGGCATAGCCAGTTT	5.27155e-06	LPM_ExMesoderm
TAGGCATTCAGCTTAG	5.58599e-06	LPM_ExMesoderm
TATGCCCTCACGGTTA	-1.28568e-05	LPM_ExMesoderm
TCACGAAGTGCATCTA	3.38436e-06	LPM_ExMesoderm
TCAGCAAAGTGAACGC	4.67032e-06	LPM_ExMesoderm
TCAGCAACAGCTGCAC	6.38319e-07	LPM_ExMesoderm
TCAGCTCAGCCGATTT	8.62628e-06	LPM_ExMesoderm
TCAGGTAAGCTACCGC	-1.17828e-05	LPM_ExMesoderm
TCATTTGGTGTTTGTG	-9.77479e-07	LPM_ExMesoderm
TCGAGGCAGCGTGTCC	7.89316e-06	LPM_ExMesoderm
TCGAGGCAGGTCATCT	-9.12833e-07	LPM_ExMesoderm
TCGAGGCGTAAAGGAG	-3.90093e-06	LPM_ExMesoderm
TCGCGAGAGTACGATA	3.84677e-06	LPM_ExMesoderm
TCGCGAGCACCTTGTC	1.19785e-05	LPM_ExMesoderm
TCGCGTTAGCGAAGGG	-4.13175e-06	LPM_ExMesoderm
TCGGGACAGTACCGGA	-5.62824e-06	LPM_ExMesoderm
TCGGGACGTATCAGTC	1.9365e-06	LPM_ExMesoderm
TCGGTAAGTCGACTAT	4.25487e-07	LPM_ExMesoderm
TCGTACCTCTGGCGAC	1.12574e-05	LPM_ExMesoderm
TCGTAGAGTTCACGGC	-2.76808e-05	LPM_ExMesoderm
TCTATTGAGCTATGCT	-1.71316e-06	LPM_ExMesoderm
TCTCATACAGACGTAG	8.35327e-06	LPM_ExMesoderm
TCTGAGACAAAGCAAT	6.17227e-06	LPM_ExMesoderm
TCTTCGGCACGCTTTC	7.89577e-06	LPM_ExMesoderm
TCTTCGGTCGCCTGAG	8.90749e-06	LPM_ExMesoderm
TGACGGCCACTCTGTC	-8.69388e-06	LPM_ExMesoderm
TGACGGCGTTATCACG	-6.59801e-06	LPM_ExMesoderm
TGCACCTAGATGGCGT	1.77554e-05	LPM_ExMesoderm
TGCCCATGTCTAAACC	-1.38081e-05	LPM_ExMesoderm
TGCGGGTAGGAATCGC	-2.8188e-06	LPM_ExMesoderm
TGCGGGTCATGCCTAA	6.5093e-06	LPM_ExMesoderm
TGGCTGGCAGGACCCT	-2.38164e-06	LPM_ExMesoderm
TGGGCGTCAATGAATG	2.48046e-07	LPM_ExMesoderm
TTAGGACTCTTAGAGC	4.11592e-06	LPM_ExMesoderm
TTCGAAGAGCCGCCTA	-5.46736e-06	LPM_ExMesoderm
TTCTTAGGTACCCAAT	1.34148e-06	LPM_ExMesoderm
TTGAACGCATCCAACA	-7.46997e-06	LPM_ExMesoderm
TTGGCAATCCAGAGGA	7.74366e-06	LPM_ExMesoderm
TTGTAGGGTATATCCG	1.35395e-05	LPM_ExMesoderm
TTTCCTCCACGTGAGA	9.53094e-06	LPM_ExMesoderm
TTTGCGCCAGATAATG	1.65262e-05	LPM_ExMesoderm
TTTGGTTTCGCTTGTC	-7.91681e-06	LPM_ExMesoderm
AAACGGGGTTGGACCC	-6.27141e-07	Misc
AAAGTAGTCAGATAAG	1.21467e-05	Misc
AACACGTGTGTTCGAT	-6.08926e-06	Misc
AACCGCGAGTATCTCG	2.05999e-06	Misc
AACTCAGCAAGACGTG	8.98329e-07	Misc
AACTCCCTCCCTAATT	1.03851e-05	Misc
AACTCTTTCAACACGT	-9.53523e-06	Misc
AAGGAGCTCAGTTGAC	-1.13174e-05	Misc
AATCGGTGTCGCTTCT	-1.47044e-05	Misc
ACACTGAGTCCTCCAT	-2.94449e-07	Misc
ACATACGAGTTAAGTG	-1.75526e-06	Misc
ACATACGTCCTCCTAG	1.43242e-05	Misc
ACCGTAATCTGATTCT	5.54197e-06	Misc
ACGAGGAAGAAACCGC	5.86488e-06	Misc
ACGTCAAGTTGTACAC	1.24886e-05	Misc
ACTGAACAGCTAAACA	1.29771e-05	Misc
ACTGATGAGGGATACC	-5.39967e-07	Misc
ACTGATGAGTTTCCTT	8.13195e-06	Misc
ACTTGTTAGTGGGTTG	2.45959e-05	Misc
AGACGTTGTCCAGTAT	3.89909e-07	Misc
AGATCTGAGAGCTATA	5.86808e-06	Misc
AGCAGCCCATCAGTCA	1.14547e-05	Misc
AGCCTAATCGTTACAG	-1.68248e-05	Misc
AGCGGTCTCGATCCCT	7.32528e-06	Misc
AGCGTATTCATCGATG	8.28546e-06	Misc
AGGCCGTAGCACGCCT	1.33869e-06	Misc
AGGCCGTTCCTTCAAT	-2.18175e-06	Misc
ATAACGCCACTGAAGG	-5.29386e-06	Misc
ATCGAGTAGCTGATAA	2.09803e-05	Misc
ATGAGGGGTGAAATCA	-2.25604e-06	Misc
ATGGGAGTCCGAACGC	-7.20615e-07	Misc
ATTATCCCAGCTTCGG	-1.98124e-06	Misc
ATTATCCGTTACGCGC	-1.02921e-05	Misc
ATTCTACTCTGCGGCA	1.53328e-05	Misc
ATTGGACAGCGATAGC	1.59741e-05	Misc
ATTGGTGTCTGGTATG	-6.03881e-06	Misc
CAACCAAAGTTAACGA	-1.12182e-05	Misc
CAAGTTGGTCGGCATC	5.87716e-06	Misc
CACACCTAGACAGAGA	-2.196e-06	Misc
CACACCTCAAGAAGAG	1.87733e-05	Misc
CACACTCGTGAGTATA	4.06309e-06	Misc
CACAGTACACAACGCC	1.60327e-06	Misc
CACATAGGTGTCCTCT	-2.48483e-06	Misc
CACATAGTCATAAAGG	-6.60522e-06	Misc
CACATAGTCTCCCTGA	1.56407e-05	Misc
CACCACTTCGATGAGG	8.38669e-06	Misc
CAGAATCGTATATGAG	6.30818e-06	Misc
CAGCGACAGTATTGGA	-1.60254e-05	Misc
CAGCTAAGTCCGCTGA	4.62293e-06	Misc
CATATTCGTCGAGATG	1.19998e-05	Misc
CATCCACAGGGCATGT	-8.06203e-06	Misc
CATCCACCAAACGTGG	-5.07848e-06	Misc
CATCGAAAGGTCGGAT	3.92741e-06	Misc
CATCGGGAGTGAATTG	-1.20984e-05	Misc
CCACTACCACACCGAC	1.54737e-05	Misc
CCAGCGAAGGGCTCTC	-3.17382e-06	Misc
CCCAGTTGTGTCCTCT	-1.0333e-05	Misc
CCGGGATTCGAACGGA	7.61306e-06	Misc
CCTACACAGTTATCGC	-1.24618e-05	Misc
CCTACACGTGACTACT	1.01677e-05	Misc
CCTATTAAGGAACTGC	3.70294e-06	Misc
CCTATTATCGACGGAA	1.36503e-05	Misc
CCTCAGTTCATTGCGA	-1.57187e-06	Misc
CCTCTGAGTAAATACG	-8.19825e-06	Misc
CGAACATAGATAGGAG	-2.48614e-06	Misc
CGAATGTCAGGATTGG	-1.55782e-05	Misc
CGACCTTGTAAATACG	-9.57502e-06	Misc
CGACTTCGTTATGCGT	2.72217e-06	Misc
CGATGGCTCTGCGACG	-1.23779e-05	Misc
CGATGTAAGTTGTAGA	1.11286e-05	Misc
CGATTGAGTCTTCAAG	1.20914e-05	Misc
CGATTGATCGCATGAT	9.39801e-06	Misc
CGCGGTACAAGTTCTG	1.70598e-05	Misc
CGCGTTTTCACAGTAC	1.9345e-05	Misc
CGCTATCAGGCTATCT	5.60093e-06	Misc
CGGAGCTCAAGTTGTC	-8.47914e-06	Misc
CGGCTAGCAAGCCGTC	1.35375e-05	Misc
CGGGTCAAGCTGCGAA	7.3799e-06	Misc
CGTCCATGTTCTGAAC	5.58312e-06	Misc
CGTCTACTCTCGCATC	-4.48215e-06	Misc
CGTGAGCAGCTGGAAC	-3.12933e-06	Misc
CGTGTCTGTGGTTTCA	1.67732e-06	Misc
CGTTGGGCATTATCTC	-9.39977e-06	Misc
CTACACCGTACGCTGC	3.25225e-06	Misc
CTACGTCCATCAGTCA	4.50086e-06	Misc
CTCACACAGGAGTTTA	-7.9488e-06	Misc
CTGAAACGTCTAGAGG	-6.03156e-07	Misc
CTGCGGAGTGATGTCT	1.15145e-05	Misc
CTGGTCTTCACCTCGT	1.76415e-05	Misc
CTTACCGGTATCTGCA	-2.21098e-06	Misc
CTTCTCTAGAGATGAG	2.13412e-06	Misc
GAACCTAGTTACTGAC	8.32288e-06	Misc
GAATGAAAGACTTTCG	-3.14021e-06	Misc
GAATGAAGTCTCCCTA	1.40646e-05	Misc
GACCAATAGCTAGTGG	7.37495e-06	Misc
GACCTGGAGATTACCC	8.16026e-06	Misc
GAGGTGAAGTGAACAT	9.44618e-06	Misc
GATTCAGGTAGGCATG	-9.63422e-06	Misc
GCATACACATTGGGCC	-6.6651e-06	Misc
GCATGTAAGACAATAC	-5.04888e-06	Misc
GCGCAACAGACTGTAA	1.56728	Misc
GCGCAACAGTTTGCGT	1.25578e-05	Misc
GCGCCAACATAACCTG	-1.35816e-06	Misc
GCTGCTTCAATGAAAC	1.01598e-06	Misc
GCTTCCAAGTAGGTGC	7.80452e-06	Misc
GCTTGAACAATTCCTT	-1.34633e-06	Misc
GGAACTTCACCAACCG	9.17748e-06	Misc
GGACAAGCATTAGGCT	-9.89192e-06	Misc
GGACGTCGTGCGAAAC	7.59587e-06	Misc
GGATGTTAGATGTCGG	2.93167e-07	Misc
GGCGTGTCATACTCTT	-5.69498e-06	Misc
GGCTGGTTCCGTACAA	6.44149e-06	Misc
GGGTCTGAGAGCTTCT	-8.39779e-06	Misc
GGGTTGCAGCAATATG	-2.02833e-06	Misc
GGTATTGAGAGACTTA	3.34068e-06	Misc
GTAACTGCAGTTTACG	3.8095e-06	Misc
GTAACTGCATACCATG	1.20262e-05	Misc
GTAACTGGTTGATTCG	3.6459e-06	Misc
GTACTCCAGTACGATA	-9.77248e-06	Misc
GTAGTCAAGATCCCGC	-2.99277e-06	Misc
GTAGTCATCCAGGGCT	6.58255e-06	Misc
GTAGTCATCTTGAGAC	8.3241e-06	Misc
GTATTCTGTCTTGATG	1.14628e-06	Misc
GTCACAAAGGCTCAGA	1.47226e-06	Misc
GTCACAACAGACGTAG	-9.20669e-06	Misc
GTGCTTCTCATCACCC	-5.46533e-06	Misc
GTGTGCGCACACAGAG	-1.2739e-05	Misc
GTGTGCGCAGGTCGTC	7.70152e-06	Misc
GTTAAGCGTGCAGGTA	2.07435e-05	Misc
GTTACAGAGACACGAC	5.02342e-06	Misc
GTTTCTATCAACTCTT	-6.50199e-06	Misc
TACCTATCAGACGTAG	-8.88084e-06	Misc
TACCTATTCGTTTGCC	1.06035e-05	Misc
TACCTTATCTCTTATG	7.78745e-06	Misc
TACGGTAAGTGATCGG	-2.60527e-06	Misc
TAGGCATCAGTTAACC	-1.5392e-05	Misc
TAGTGGTAGATGGCGT	3.83623e-06	Misc
TCAATCTGTGATAAGT	-6.46913e-06	Misc
TCACAAGCAAGTACCT	2.90602e-06	Misc
TCACGAAAGATGTGGC	1.54804e-05	Misc
TCAGATGAGGACATTA	-1.83629e-05	Misc
TCAGATGAGTGACTCT	-1.79438e-05	Misc
TCAGCTCCAAACCTAC	-5.76935e-06	Misc
TCAGGTACATTGGGCC	2.50578e-06	Misc
TCATTACAGGTGACCA	-7.34094e-06	Misc
TCCACACGTAAGTGGC	1.48897e-05	Misc
TCCCGATAGTTCGCGC	-2.14473e-06	Misc
TCGCGAGGTCTCGTTC	1.48307e-05	Misc
TCTATTGCACGTTGGC	-6.58145e-06	Misc
TCTATTGGTGTGCCTG	-2.38304e-05	Misc
TCTTTCCTCGGCCGAT	-1.78339e-05	Misc
TGACAACGTTGTACAC	-4.20884e-06	Misc
TGACGGCAGCTAGTGG	5.1808e-06	Misc
TGACTTTCAGGCTCAC	3.75585e-06	Misc
TGAGCCGCATCCCACT	-2.48864e-05	Misc
TGATTTCGTAGCAAAT	-1.09613e-06	Misc
TGCACCTTCTCGCTTG	8.91753e-06	Misc
TGCCAAATCTTCAACT	9.4963e-06	Misc
TGCCCTAAGCCGATTT	4.74677e-06	Misc
TGCGCAGCATGCATGT	1.48093e-06	Misc
TGCGGGTGTCCATGAT	1.57759e-06	Misc
TGCTGCTCACTTGGAT	8.59638e-07	Misc
TGGGAAGGTAATCACC	1.62911e-05	Misc
TGTATTCTCGTAGGAG	-1.10262e-05	Misc
TGTGTTTTCGTCACGG	6.55013e-06	Misc
TGTTCCGCAAGCCTAT	2.94081e-06	Misc
TTAACTCTCACTATTC	-8.99069e-07	Misc
TTAGGACTCGAATGCT	4.03188e-06	Misc
TTAGGCATCCGATATG	-2.18717e-05	Misc
TTCGAAGGTAGAGGAA	-7.17229e-07	Misc
TTCGGTCTCTAGAGTC	-6.19562e-06	Misc
TTCTCCTAGATCCTGT	3.17224e-06	Misc
TTCTCCTAGATGTTAG	-4.0398e-06	Misc
TTGCCGTGTTCCATGA	1.84167e-05	Misc
TTGGCAAAGCTGCAAG	-2.52031e-06	Misc
TTTGGTTCACGGCTAC	8.14173e-06	Misc
TTTGGTTGTACAGCAG	-2.09757e-05	Misc
TTTGTCAAGAATGTGT	-1.06663e-07	Misc
AAACCTGAGCTAGTCT	1.37096e-05	Nascent_Mesoderm
AAACCTGCATTAACCG	6.32863e-06	Nascent_Mesoderm
AAACCTGTCTGTCTAT	-1.06125e-06	Nascent_Mesoderm
AAAGATGGTCTCTCTG	6.3595e-06	Nascent_Mesoderm
AAAGATGGTGAGTATA	1.41115	Nascent_Mesoderm
AAAGATGGTTCAGGCC	-2.44047e-05	Nascent_Mesoderm
AAAGCAAGTCGGATCC	-3.06639e-06	Nascent_Mesoderm
AAAGCAATCCTTGCCA	-1.78131e-05	Nascent_Mesoderm
AACACGTAGGACTGGT	0.977616	Nascent_Mesoderm
AACACGTAGGGCACTA	7.04837e-06	Nascent_Mesoderm
AACCATGGTGAGGGAG	-2.41421e-05	Nascent_Mesoderm
AACCGCGCAGCATACT	-1.36828e-05	Nascent_Mesoderm
AACGTTGTCTGTCCGT	8.97606e-07	Nascent_Mesoderm
AACTCAGAGTTAAGTG	6.79289e-06	Nascent_Mesoderm
AACTCAGTCAGGCCCA	-3.67235e-06	Nascent_Mesoderm
AACTCCCCACCAGCAC	5.81824e-06	Nascent_Mesoderm
AACTCTTGTATAATGG	-1.04312e-05	Nascent_Mesoderm
AACTCTTTCGTACCGG	-5.42829e-06	Nascent_Mesoderm
AACTGGTTCCGCAGTG	1.51271e-05	Nascent_Mesoderm
AACTTTCTCATCTGCC	-1.19433e-05	Nascent_Mesoderm
AAGCCGCTCAACACAC	8.21773e-06	Nascent_Mesoderm
AAGGAGCTCTAACTGG	-1.45921e-05	Nascent_Mesoderm
AAGGTTCAGTACATGA	-6.66773e-06	Nascent_Mesoderm
AAGTCTGAGCCGTCGT	-1.2235e-06	Nascent_Mesoderm
AATCCAGAGCAATATG	-5.04217e-06	Nascent_Mesoderm
ACACCAACAGTCGTGC	-1.82261e-08	Nascent_Mesoderm
ACACCAATCATGTCCC	-1.22475e-05	Nascent_Mesoderm
ACATACGCATGTTCCC	1.69896	Nascent_Mesoderm
ACATCAGGTACCATCA	-2.29778e-06	Nascent_Mesoderm
ACCCACTAGTTCGCGC	-5.84109e-06	Nascent_Mesoderm
ACCGTAATCCAAACTG	7.00749e-06	Nascent_Mesoderm
ACCTTTAGTCAATGTC	-3.45088e-06	Nascent_Mesoderm
ACGAGCCGTCTAAAGA	4.03775e-06	Nascent_Mesoderm
ACGAGGAGTCTCATCC	3.33777e-06	Nascent_Mesoderm
ACGATACCACACATGT	2.05954e-05	Nascent_Mesoderm
ACGATACGTAGCACGA	-1.37686e-05	Nascent_Mesoderm
ACGCAGCTCTCGCTTG	-1.85378e-06	Nascent_Mesoderm
ACGCCAGGTGACGCCT	1.47679e-05	Nascent_Mesoderm
ACGCCGAAGCTTCGCG	-2.1703e-06	Nascent_Mesoderm
ACGGCCAGTCGCGGTT	-1.74018e-06	Nascent_Mesoderm
ACGGGCTAGCCATCGC	1.25024e-05	Nascent_Mesoderm
ACGGGCTCATGTTCCC	-1.20158e-05	Nascent_Mesoderm
ACGGGTCCAATCCGAT	-3.90965e-06	Nascent_Mesoderm
ACGGGTCCATACGCTA	1.34871e-05	Nascent_Mesoderm
ACGGGTCGTAGAGCTG	2.44226e-06	Nascent_Mesoderm
ACTATCTAGCCTATGT	-2.67175e-07	Nascent_Mesoderm
ACTATCTCAACACCCG	-9.71385e-06	Nascent_Mesoderm
ACTATCTCATAGTAAG	-1.09616e-05	Nascent_Mesoderm
ACTGAACAGGCTCTTA	1.28966	Nascent_Mesoderm
ACTGTCCAGGTTACCT	4.31565e-06	Nascent_Mesoderm
ACTGTCCGTCTAGGTT	1.38158e-05	Nascent_Mesoderm
ACTTACTAGAGACTAT	8.24074e-06	Nascent_Mesoderm
ACTTACTGTCTAAACC	-1.66263e-05	Nascent_Mesoderm
ACTTGTTCATTTCACT	-8.1838e-06	Nascent_Mesoderm
AGAATAGAGTAGTGCG	-1.23706e-06	Nascent_Mesoderm
AGAGCTTTCTCTTGAT	9.92944e-06	Nascent_Mesoderm
AGAGTGGAGGATGGTC	-1.2464e-05	Nascent_Mesoderm
AGAGTGGCATCCCACT	-1.03436e-05	Nascent_Mesoderm
AGATCTGTCCAAACTG	1.63416e-06	Nascent_Mesoderm
AGCAGCCGTCGCGTGT	3.15732e-07	Nascent_Mesoderm
AGCATACCATCGGACC	9.88597e-06	Nascent_Mesoderm
AGCCTAATCTTGAGGT	8.73191e-07	Nascent_Mesoderm
AGCGTATGTTGCGTTA	-2.90145e-06	Nascent_Mesoderm
AGCGTCGAGACACGAC	-1.57636e-05	Nascent_Mesoderm
AGCTCCTGTCTCTTTA	-2.43247e-06	Nascent_Mesoderm
AGCTCTCGTAAGGGAA	-4.14824e-06	Nascent_Mesoderm
AGCTCTCGTATTCTCT	3.49082e-06	Nascent_Mesoderm
AGGCCACGTTGATTCG	-6.9056e-06	Nascent_Mesoderm
AGGCCGTAGCACAGGT	-1.10942e-05	Nascent_Mesoderm
AGTGAGGGTAAGTAGT	2.13419e-06	Nascent_Mesoderm
ATAACGCAGCAGACTG	2.01989e-05	Nascent_Mesoderm
ATAACGCCAGGTCGTC	-4.70787e-06	Nascent_Mesoderm
ATAAGAGAGTACATGA	-4.05267e-07	Nascent_Mesoderm
ATAAGAGTCCTTCAAT	-1.18165e-05	Nascent_Mesoderm
ATAGACCCACCGATAT	1.3579e-05	Nascent_Mesoderm
ATAGACCTCGGCATCG	-8.67318e-06	Nascent_Mesoderm
ATCCACCAGCGTCTAT	1.04659e-06	Nascent_Mesoderm
ATCCGAAAGGCTACGA	7.14189e-06	Nascent_Mesoderm
ATCCGAACAGGACCCT	-7.95078e-06	Nascent_Mesoderm
ATCTACTCACATGGGA	-3.54146e-07	Nascent_Mesoderm
ATCTGCCCATTCACTT	-1.45813e-05	Nascent_Mesoderm
ATGAGGGGTCATACTG	3.96327e-06	Nascent_Mesoderm
ATGGGAGTCATAAAGG	-1.78326e-06	Nascent_Mesoderm
ATGGGAGTCTCCTATA	-6.14897e-06	Nascent_Mesoderm
ATGGGAGTCTGATACG	6.76126e-06	Nascent_Mesoderm
ATGTGTGCATAGAAAC	8.986e-06	Nascent_Mesoderm
ATTATCCTCATAGCAC	-9.66956e-06	Nascent_Mesoderm
ATTCTACCATACGCTA	2.2419e-05	Nascent_Mesoderm
ATTCTACTCGGTTCGG	-3.56907e-06	Nascent_Mesoderm
ATTTCTGCATACAGCT	-1.901e-05	Nascent_Mesoderm
CAACCTCAGAATTGTG	-2.74198e-06	Nascent_Mesoderm
CAACCTCCACGTCAGC	1.62381e-06	Nascent_Mesoderm
CAAGAAAAGTTGAGAT	5.32129e-06	Nascent_Mesoderm
CAAGATCAGTTACGGG	1.37608e-05	Nascent_Mesoderm
CACAAACAGTGCGATG	-2.00782e-05	Nascent_Mesoderm
CACACCTGTCAATACC	-8.06699e-07	Nascent_Mesoderm
CACACTCCAGTTTACG	-1.7373e-05	Nascent_Mesoderm
CACACTCGTGACTACT	-1.2637e-05	Nascent_Mesoderm
CACAGGCAGGCCGAAT	-1.34643e-05	Nascent_Mesoderm
CACAGGCTCCCATTAT	5.98511e-06	Nascent_Mesoderm
CACATAGCACGGCTAC	1.53741e-05	Nascent_Mesoderm
CACCAGGGTGCGAAAC	3.52951e-06	Nascent_Mesoderm
CACCTTGCACCTGGTG	1.00111e-05	Nascent_Mesoderm
CACTCCATCGTAGGTT	3.95224e-06	Nascent_Mesoderm
CAGCAGCTCCGTAGTA	5.13539e-06	Nascent_Mesoderm
CAGCGACCATGATCCA	-3.01793e-05	Nascent_Mesoderm
CAGCGACGTACGACCC	8.31238e-06	Nascent_Mesoderm
CAGCTAAGTCATATCG	2.51097e-06	Nascent_Mesoderm
CAGCTGGTCCCGGATG	-6.06989e-06	Nascent_Mesoderm
CAGGTGCTCCTCCTAG	1.5611e-05	Nascent_Mesoderm
CAGTCCTAGATGTAAC	4.89457e-06	Nascent_Mesoderm
CAGTCCTGTGGTGTAG	-9.16456e-06	Nascent_Mesoderm
CAGTCCTTCTACTCAT	-1.25182e-05	Nascent_Mesoderm
CATATTCGTATGCTTG	1.1797e-05	Nascent_Mesoderm
CATCAGAAGTGGTAAT	-3.1226e-07	Nascent_Mesoderm
CATCCACTCGACAGCC	-8.00935e-06	Nascent_Mesoderm
CATCGAAAGCGCCTTG	-2.90937e-06	Nascent_Mesoderm
CATCGAAAGGATGGTC	1.67174e-06	Nascent_Mesoderm
CATCGAACACATAACC	-1.00084e-05	Nascent_Mesoderm
CATCGAATCAGCATGT	-1.00835e-05	Nascent_Mesoderm
CATCGGGGTAGCCTAT	-2.72522e-06	Nascent_Mesoderm
CATCGGGGTCTGCCAG	1.72956e-05	Nascent_Mesoderm
CATCGGGTCACGAAGG	-5.83922e-07	Nascent_Mesoderm
CATGACAAGGATGGAA	-1.16813e-05	Nascent_Mesoderm
CATGACACAAAGCAAT	-3.5601e-06	Nascent_Mesoderm
CATGCCTCAGTAACGG	3.67938e-06	Nascent_Mesoderm
CATGCCTGTCAAAGCG	7.4136e-06	Nascent_Mesoderm
CATGCCTTCTTCGAGA	-6.5429e-06	Nascent_Mesoderm
CATTATCAGTCGATAA	-2.25313e-05	Nascent_Mesoderm
CCAATCCGTGTAAGTA	2.90524e-06	Nascent_Mesoderm
CCACGGAAGCTAAACA	-4.31291e-06	Nascent_Mesoderm
CCACTACCATATGGTC	-9.6886e-06	Nascent_Mesoderm
CCATGTCGTCGGCATC	7.65867e-06	Nascent_Mesoderm
CCCAATCCATACGCTA	1.6156e-06	Nascent_Mesoderm
CCCAATCGTACATGTC	9.31075e-06	Nascent_Mesoderm
CCCAATCGTTCATGGT	4.87397e-07	Nascent_Mesoderm
CCCAGTTGTACTTGAC	-1.20721e-05	Nascent_Mesoderm
CCCATACGTTACGTCA	7.25083e-06	Nascent_Mesoderm
CCCTCCTAGTACGATA	6.63229e-06	Nascent_Mesoderm
CCCTCCTTCTTGCCGT	1.25636	Nascent_Mesoderm
CCGGGATCATGATCCA	-9.54586e-06	Nascent_Mesoderm
CCGGTAGAGCACACAG	-1.1799e-05	Nascent_Mesoderm
CCTACACAGAGTAATC	-7.64006e-06	Nascent_Mesoderm
CCTACCAAGCCTCGTG	5.57346e-06	Nascent_Mesoderm
CCTAGCTCACACAGAG	-3.2295e-06	Nascent_Mesoderm
CCTAGCTCATACAGCT	8.8018e-06	Nascent_Mesoderm
CCTCAGTAGTGCTGCC	9.08131e-06	Nascent_Mesoderm
CCTCTGATCCGCGCAA	9.61371e-06	Nascent_Mesoderm
CGAATGTCAAGTTGTC	1.10138e-06	Nascent_Mesoderm
CGAATGTTCCGCATAA	1.87664e-06	Nascent_Mesoderm
CGAGCCACATCTGGTA	3.47697e-06	Nascent_Mesoderm
CGATCGGGTCTGATCA	9.68899e-06	Nascent_Mesoderm
CGATGGCCAAGTCTGT	-1.11312e-05	Nascent_Mesoderm
CGATGTACACTGCCAG	-3.41673e-06	Nascent_Mesoderm
CGATGTATCCATTCTA	-1.16784e-05	Nascent_Mesoderm
CGATTGAAGGCGATAC	-9.14455e-06	Nascent_Mesoderm
CGATTGAGTCTGGAGA	8.35079e-06	Nascent_Mesoderm
CGCCAAGCACGCGAAA	-7.26161e-06	Nascent_Mesoderm
CGCGGTACATGCCACG	1.41913e-05	Nascent_Mesoderm
CGCGTTTCACGCATCG	-1.61358e-05	Nascent_Mesoderm
CGCTATCAGATGGCGT	0.980576	Nascent_Mesoderm
CGCTATCAGTGCCATT	-1.80869e-07	Nascent_Mesoderm
CGCTTCATCTTGAGAC	7.63825e-06	Nascent_Mesoderm
CGGACACTCGGTTCGG	1.68462e-05	Nascent_Mesoderm
CGGACGTAGAACAATC	-1.36684e-05	Nascent_Mesoderm
CGGAGCTAGTGGGTTG	-2.92848e-05	Nascent_Mesoderm
CGGAGTCGTAAAGGAG	6.28803e-06	Nascent_Mesoderm
CGGGTCACATCGACGC	-1.02647e-05	Nascent_Mesoderm
CGTAGGCAGGCAATTA	-1.10181e-05	Nascent_Mesoderm
CGTCAGGAGACTAAGT	1.29813	Nascent_Mesoderm
CGTCAGGCATATACGC	-2.506e-06	Nascent_Mesoderm
CGTCTACGTAGCGCTC	-3.34209e-06	Nascent_Mesoderm
CGTGAGCAGTAGGTGC	4.13832e-07	Nascent_Mesoderm
CGTGTAACAGGGTATG	5.4994e-06	Nascent_Mesoderm
CGTGTCTAGACTAGAT	1.44774e-05	Nascent_Mesoderm
CGTTCTGAGCTAACAA	4.26265e-06	Nascent_Mesoderm
CGTTCTGCAACTGGCC	-2.84836e-06	Nascent_Mesoderm
CGTTCTGTCTACTCAT	-8.44891e-06	Nascent_Mesoderm
CTACATTTCCAAACAC	-1.05751e-06	Nascent_Mesoderm
CTACCCAAGTCTCGGC	1.12733e-05	Nascent_Mesoderm
CTACGTCCACCAGATT	6.86779e-06	Nascent_Mesoderm
CTAGAGTAGTTTAGGA	8.02499e-06	Nascent_Mesoderm
CTAGCCTCAATCCAAC	1.56191e-05	Nascent_Mesoderm
CTAGCCTCATACGCTA	1.35316e-05	Nascent_Mesoderm
CTAGTGACACAGCCCA	-1.43903e-06	Nascent_Mesoderm
CTCACACGTCAGTGGA	2.35788e-06	Nascent_Mesoderm
CTCAGAAAGTTAGGTA	-1.84194e-05	Nascent_Mesoderm
CTCATTAGTTATGCGT	1.06298e-05	Nascent_Mesoderm
CTCATTATCCCACTTG	6.73067e-06	Nascent_Mesoderm
CTCGAAAAGCCCAATT	-1.45902e-05	Nascent_Mesoderm
CTCGAAAAGCTGTTCA	6.49684e-06	Nascent_Mesoderm
CTCGAAAAGGGATCTG	-9.9925e-06	Nascent_Mesoderm
CTCGAAACATATACCG	-1.92458e-05	Nascent_Mesoderm
CTCGGGAGTGCCTGTG	6.71512e-06	Nascent_Mesoderm
CTCTAATGTATGAATG	4.40824e-06	Nascent_Mesoderm
CTCTAATGTGCATCTA	3.66061e-07	Nascent_Mesoderm
CTCTACGCATTAGGCT	-2.42881e-05	Nascent_Mesoderm
CTCTACGGTATGCTTG	1.72799e-05	Nascent_Mesoderm
CTGAAACAGTACCGGA	3.28096e-06	Nascent_Mesoderm
CTGCCTAAGTGCCAGA	-4.98981e-07	Nascent_Mesoderm
CTGTGCTCACAGGAGT	-4.16528e-06	Nascent_Mesoderm
CTTAACTTCCCAACGG	1.97753e-05	Nascent_Mesoderm
CTTAGGATCATGTCTT	-6.02554e-06	Nascent_Mesoderm
CTTCTCTAGACATAAC	-1.95933e-05	Nascent_Mesoderm
CTTCTCTAGCAGGCTA	2.53359e-07	Nascent_Mesoderm
CTTGGCTTCGAGAGCA	-1.12927e-05	Nascent_Mesoderm
GAAACTCGTAAGGGCT	1.46711	Nascent_Mesoderm
GAAACTCGTCGACTAT	1.20887e-05	Nascent_Mesoderm
GAAATGATCGTTGACA	-1.08783e-06	Nascent_Mesoderm
GAACATCCAAGGACAC	7.549e-06	Nascent_Mesoderm
GAACCTACAGCTGTTA	-1.64595e-05	Nascent_Mesoderm
GAATGAAAGAGTTGGC	-1.15311e-06	Nascent_Mesoderm
GAATGAAAGCGCCTTG	-6.10974e-06	Nascent_Mesoderm
GACCAATAGGATGCGT	-6.89632e-06	Nascent_Mesoderm
GACCTGGCACACCGAC	-4.26589e-06	Nascent_Mesoderm
GACGTTAAGGAATGGA	-1.50828e-05	Nascent_Mesoderm
GACTAACAGCAATATG	-1.36541e-06	Nascent_Mesoderm
GACTAACTCCGCGCAA	-1.87522e-05	Nascent_Mesoderm
GAGGTGATCACTCCTG	-9.91059e-06	Nascent_Mesoderm
GATCGATAGCTAACAA	-1.4511e-06	Nascent_Mesoderm
GATCGTAAGAAAGTGG	8.77295e-06	Nascent_Mesoderm
GATGAAATCATGTAGC	-4.1052e-07	Nascent_Mesoderm
GATGCTATCGTCCAGG	-7.08674e-06	Nascent_Mesoderm
GCAAACTCAGACGCAA	-1.08973e-05	Nascent_Mesoderm
GCAATCACATAGGATA	8.98362e-06	Nascent_Mesoderm
GCACATATCTCCCTGA	8.92148e-06	Nascent_Mesoderm
GCACTCTAGTCGTACT	-9.08803e-06	Nascent_Mesoderm
GCCAAATCACCAACCG	-2.57537e-06	Nascent_Mesoderm
GCCAAATGTTCACGGC	-6.63218e-06	Nascent_Mesoderm
GCCTCTAAGGACGAAA	-3.19451e-06	Nascent_Mesoderm
GCCTCTAAGTAGTGCG	-2.79673e-06	Nascent_Mesoderm
GCGACCAGTGAGGCTA	-1.78063e-05	Nascent_Mesoderm
GCGCAACAGCAGGTCA	-1.28251e-05	Nascent_Mesoderm
GCGCAGTGTAATCACC	1.23604e-05	Nascent_Mesoderm
GCGCAGTGTGAGGGAG	-9.55389e-06	Nascent_Mesoderm
GCGCGATAGGTGATTA	-1.18216e-05	Nascent_Mesoderm
GCGGGTTGTTAGAACA	0.655135	Nascent_Mesoderm
GCGGGTTGTTCCAACA	1.23695	Nascent_Mesoderm
GCTCCTACAGCTGTTA	5.10666e-06	Nascent_Mesoderm
GCTCTGTCAAGCCGTC	9.78766e-06	Nascent_Mesoderm
GCTCTGTCACTTAACG	-2.43809e-06	Nascent_Mesoderm
GCTGCAGGTCATATGC	-5.1148e-06	Nascent_Mesoderm
GCTTCCACAGCGATCC	4.51051e-07	Nascent_Mesoderm
GGAACTTTCTTTACAC	2.296e-05	Nascent_Mesoderm
GGACAAGGTTAAAGAC	2.75646e-06	Nascent_Mesoderm
GGCAATTCACTTACGA	1.29347e-06	Nascent_Mesoderm
GGCGACTGTCAGCTAT	8.60355e-07	Nascent_Mesoderm
GGCTCGAAGGTGGGTT	8.1284e-07	Nascent_Mesoderm
GGGAATGAGTGAATTG	1.22665e-05	Nascent_Mesoderm
GGGAATGCAGACGTAG	-6.78231e-06	Nascent_Mesoderm
GGGAGATGTGAAGGCT	1.70069e-05	Nascent_Mesoderm
GGGCACTTCATAAAGG	-2.79324e-06	Nascent_Mesoderm
GGGCATCAGCTCCTTC	-4.35073e-07	Nascent_Mesoderm
GGTGTTAAGATATGGT	1.18621e-05	Nascent_Mesoderm
GTAACGTAGCACCGCT	4.20372e-06	Nascent_Mesoderm
GTACTCCGTAAATGTG	-1.57377e-05	Nascent_Mesoderm
GTAGTCAAGAATCTCC	-1.34923e-06	Nascent_Mesoderm
GTAGTCAAGACTAAGT	4.89531e-06	Nascent_Mesoderm
GTATCTTAGAGCTTCT	3.63463e-06	Nascent_Mesoderm
GTATTCTCAATTGCTG	-3.98646e-06	Nascent_Mesoderm
GTATTCTCACGGTAAG	-1.49793e-05	Nascent_Mesoderm
GTATTCTTCGTAGGAG	-1.03782e-05	Nascent_Mesoderm
GTCAAGTAGGCTACGA	7.72845e-06	Nascent_Mesoderm
GTCACAACAATCACAC	2.3565e-05	Nascent_Mesoderm
GTCACGGTCAACGAAA	-1.1022e-05	Nascent_Mesoderm
GTCATTTGTAGCCTCG	-3.24805e-06	Nascent_Mesoderm
GTCATTTTCAGCTCGG	-1.48159e-05	Nascent_Mesoderm
GTCGGGTGTCGACTGC	-8.4376e-06	Nascent_Mesoderm
GTCGGGTTCGCCTGAG	-8.88879e-06	Nascent_Mesoderm
GTCGTAAGTGGTTTCA	-1.08852e-05	Nascent_Mesoderm
GTGAAGGTCCTAGGGC	5.94853e-06	Nascent_Mesoderm
GTGCAGCAGGCTCAGA	-1.13334e-05	Nascent_Mesoderm
GTGCATACATTGCGGC	-4.8848e-06	Nascent_Mesoderm
GTGCATATCAGTGCAT	-2.61009e-06	Nascent_Mesoderm
GTGCGGTCATTCACTT	1.35278e-05	Nascent_Mesoderm
GTGCTTCTCCCATTTA	-4.2651e-06	Nascent_Mesoderm
GTGCTTCTCGATGAGG	-1.211e-05	Nascent_Mesoderm
GTGGGTCGTGTTGAGG	0.82393	Nascent_Mesoderm
GTGTTAGCATCGGTTA	-8.43778e-06	Nascent_Mesoderm
GTTAAGCAGTGTTTGC	1.15636e-05	Nascent_Mesoderm
GTTAAGCTCCGCGGTA	2.6529e-06	Nascent_Mesoderm
GTTAAGCTCGGCTTGG	-1.052e-05	Nascent_Mesoderm
GTTCATTCAGCGTCCA	0.888637	Nascent_Mesoderm
GTTTCTAGTATAGGTA	1.08878	Nascent_Mesoderm
TAAACCGAGTTGAGTA	1.67577e-05	Nascent_Mesoderm
TAAGAGACATGTAGTC	1.44686e-05	Nascent_Mesoderm
TAAGTGCCAAAGTGCG	1.40524e-05	Nascent_Mesoderm
TACCTATTCCTTGACC	-2.31758e-06	Nascent_Mesoderm
TACCTTACAATCACAC	-1.7551e-06	Nascent_Mesoderm
TACCTTATCTAACCGA	7.96324e-06	Nascent_Mesoderm
TACGGGCAGAATTGTG	1.80438e-05	Nascent_Mesoderm
TACGGGCCATTCCTCG	3.41668e-06	Nascent_Mesoderm
TACGGTAGTAGCACGA	-9.69993e-07	Nascent_Mesoderm
TACTCATGTGGCGAAT	-8.42925e-07	Nascent_Mesoderm
TACTCATTCAGCCTAA	-1.35772e-05	Nascent_Mesoderm
TACTTACCATGGAATA	-1.3359e-05	Nascent_Mesoderm
TACTTGTTCTTTAGTC	8.52443e-06	Nascent_Mesoderm
TAGGCATTCATACGGT	-2.18738e-06	Nascent_Mesoderm
TAGTGGTGTACAAGTA	1.66442	Nascent_Mesoderm
TAGTGGTTCTAACGGT	-9.48992e-06	Nascent_Mesoderm
TATCAGGTCCTATTCA	5.51297e-07	Nascent_Mesoderm
TATCTCATCTGCAAGT	-1.10422e-06	Nascent_Mesoderm
TATGCCCGTGCTAGCC	-4.52627e-06	Nascent_Mesoderm
TCAATCTCAGGTCGTC	1.05586e-05	Nascent_Mesoderm
TCAATCTCAGTTCATG	1.20819	Nascent_Mesoderm
TCACAAGGTAAAGGAG	2.3436e-05	Nascent_Mesoderm
TCAGCAAGTTGTGGAG	-2.5626e-06	Nascent_Mesoderm
TCAGGTAAGATGTAAC	2.59451e-06	Nascent_Mesoderm
TCATTACCATGACATC	-7.81972e-06	Nascent_Mesoderm
TCATTACTCCTGTAGA	5.51567e-06	Nascent_Mesoderm
TCGAGGCCAGCGATCC	-7.81061e-06	Nascent_Mesoderm
TCGCGAGCATAAAGGT	1.29114e-05	Nascent_Mesoderm
TCGGGACAGCAGCGTA	-9.70558e-06	Nascent_Mesoderm
TCGGGACCATGCCACG	-3.32036e-06	Nascent_Mesoderm
TCGGGACTCCCGGATG	6.05643e-06	Nascent_Mesoderm
TCGGTAATCGTTTATC	-4.61867e-06	Nascent_Mesoderm
TCGTACCGTGGTGTAG	-9.18209e-06	Nascent_Mesoderm
TCTCATAGTCTAAAGA	6.41346e-06	Nascent_Mesoderm
TCTCTAACAAAGTGCG	-1.0321e-05	Nascent_Mesoderm
TCTCTAAGTCTCTTAT	1.48577e-05	Nascent_Mesoderm
TCTGGAACACCGGAAA	-2.2286e-05	Nascent_Mesoderm
TCTTCGGAGCACCGCT	-2.43338e-07	Nascent_Mesoderm
TCTTTCCAGCCAACAG	6.32747e-07	Nascent_Mesoderm
TCTTTCCTCTTTAGTC	-1.05349e-05	Nascent_Mesoderm
TGACTTTTCGCCAAAT	7.98933e-06	Nascent_Mesoderm
TGAGAGGGTACCTACA	6.09393e-06	Nascent_Mesoderm
TGAGCATCACCCATTC	1.19396e-06	Nascent_Mesoderm
TGAGCATGTTCGAATC	-1.18009e-05	Nascent_Mesoderm
TGATTTCTCTCAACTT	6.3709e-06	Nascent_Mesoderm
TGCCCATAGACAGGCT	1.84773e-05	Nascent_Mesoderm
TGCCCTAAGCGTGTCC	1.23464e-07	Nascent_Mesoderm
TGCCCTATCCGTAGGC	4.79932e-06	Nascent_Mesoderm
TGCGCAGTCCCAAGTA	-5.27572e-06	Nascent_Mesoderm
TGCGGGTTCTTCATGT	-8.53437e-06	Nascent_Mesoderm
TGCGTGGTCCCATTTA	-1.77795e-05	Nascent_Mesoderm
TGGACGCGTAGTACCT	1.9034e-06	Nascent_Mesoderm
TGGCCAGCAACTGGCC	-1.10822e-05	Nascent_Mesoderm
TGGCCAGGTATTACCG	-1.48584e-05	Nascent_Mesoderm
TGGCTGGAGATGTAAC	3.29695e-07	Nascent_Mesoderm
TGGGAAGCAAGTAGTA	1.81253e-05	Nascent_Mesoderm
TGGGAAGGTACCGGCT	5.28105e-06	Nascent_Mesoderm
TGGGCGTAGTTACCCA	1.89413e-05	Nascent_Mesoderm
TGGTTAGGTACAAGTA	-9.28337e-06	Nascent_Mesoderm
TGTCCCACAGGACCCT	-3.32363e-06	Nascent_Mesoderm
TTAGGCAAGGTTCCTA	-1.06211e-05	Nascent_Mesoderm
TTAGTTCCACGAAACG	5.378e-06	Nascent_Mesoderm
TTCCCAGCAGGGAGAG	1.25466e-05	Nascent_Mesoderm
TTCGAAGAGAGTCTGG	-2.87335e-06	Nascent_Mesoderm
TTCTCAAAGATCTGAA	1.15794	Nascent_Mesoderm
TTCTCCTTCGCTGATA	4.57363e-06	Nascent_Mesoderm
TTCTTAGTCAGAAATG	-2.97512e-06	Nascent_Mesoderm
TTGAACGAGTCTCGGC	-1.17046e-05	Nascent_Mesoderm
TTGACTTAGTGGAGAA	-8.44442e-08	Nascent_Mesoderm
TTGCCGTAGACTTGAA	0.665277	Nascent_Mesoderm
TTGCCGTTCTCGGACG	-6.13254e-06	Nascent_Mesoderm
TTGCGTCAGGCTAGCA	1.71328e-06	Nascent_Mesoderm
TTGGAACCATCTATGG	8.9279e-06	Nascent_Mesoderm
TTGGAACGTACTTCTT	1.44808e-05	Nascent_Mesoderm
TTTACTGGTCTAAACC	2.23874e-05	Nascent_Mesoderm
TTTACTGGTGATGTCT	-4.73062e-06	Nascent_Mesoderm
TTTACTGTCCTTTACA	-1.75362e-06	Nascent_Mesoderm
TTTGCGCTCGGTTAAC	1.41568e-05	Nascent_Mesoderm
TTTGTCATCAGAAATG	2.71188e-06	Nascent_Mesoderm
AACCATGAGACGCAAC	-1.71701e-05	Node
AACTCTTGTCTAGTCA	6.23518e-06	Node
AACTTTCGTTGAGTTC	-1.20897e-06	Node
ACACCAAAGGAGTAGA	-9.96639e-06	Node
[truncated: 398 more rows]

## Sheet: S15B
ID	WPRE-tdTomato	ident
AAACGGGGTACATGTC	2.01842e-05	Definitive_endoderm			mean	WPRE-tdTomato
AAAGATGGTCGTCTTC	6.3595e-06	Definitive_endoderm			Definitive_endoderm	0.039059
AACTCAGTCCCTTGCA	9.20729e-06	Definitive_endoderm			Endothelial_Blood	0.0988255
AAGCCGCAGGGTCTCC	1.05514e-06	Definitive_endoderm			Epiblast	0.0617403
AAGGCAGTCCGGCACA	1.37256e-06	Definitive_endoderm			LPM_ExMesoderm	-0.0413387
AAGTCTGAGGAACTGC	-1.22475e-05	Definitive_endoderm			Nascent_Mesoderm	0.0537014
ACACCCTGTACGAAAT	-7.76203e-08	Definitive_endoderm			Node	0.0277656
ACACCCTTCGGTGTTA	-8.00282e-06	Definitive_endoderm			Primitive_Streak	0.0615871
ACCCACTCACTGCCAG	2.03697e-05	Definitive_endoderm
ACCCACTGTAGCTAAA	1.07775e-06	Definitive_endoderm
ACGAGCCGTAAGTTCC	-1.20158e-05	Definitive_endoderm			median	WPRE-tdTomato
ACGATACGTTATTCTC	7.03608e-06	Definitive_endoderm			Definitive_endoderm	6.38319e-07
ACGATGTTCAAGGCTT	-7.38441e-06	Definitive_endoderm			Endothelial_Blood	9.89516e-07
ACGATGTTCTTGAGAC	-3.83284e-06	Definitive_endoderm			Epiblast	3.74152e-07
ACGCCGAGTTCAGACT	1.30998e-05	Definitive_endoderm			LPM_ExMesoderm	2.67175e-07
ACGGAGAAGAGGGCTT	-1.66263e-05	Definitive_endoderm			Nascent_Mesoderm	3.4337e-07
ACGGCCAAGCCGTCGT	4.3722e-07	Definitive_endoderm			Node	1.85692e-06
ACTGATGAGACGCTTT	3.15732e-07	Definitive_endoderm			Primitive_Streak	2.6042e-07
AGACGTTAGCACAGGT	-1.53358e-06	Definitive_endoderm
AGAGCGACACCAGCAC	8.85219e-07	Definitive_endoderm
AGATTGCCAGACTCGC	4.90669e-07	Definitive_endoderm
AGATTGCTCCGAACGC	6.55512e-06	Definitive_endoderm
AGCAGCCAGGCAAAGA	1.47684e-05	Definitive_endoderm
AGCGGTCTCTTCAACT	2.01989e-05	Definitive_endoderm
AGCGTCGAGTCCAGGA	1.44194e-05	Definitive_endoderm
AGCTCCTGTAAACCTC	5.46115e-06	Definitive_endoderm
AGGCCACGTTCCCTTG	6.9453e-06	Definitive_endoderm
AGTAGTCCACAGTCGC	-1.12898e-05	Definitive_endoderm
ATCATCTTCGTACGGC	1.04846e-05	Definitive_endoderm
ATCATGGCAGACTCGC	-2.33596e-08	Definitive_endoderm
ATCCACCAGCTAAGAT	1.53741e-05	Definitive_endoderm
ATCGAGTTCGGTGTTA	8.38669e-06	Definitive_endoderm
ATTACTCAGGCAATTA	4.62293e-06	Definitive_endoderm
ATTCTACTCCAGTAGT	-5.99182e-06	Definitive_endoderm
ATTTCTGTCCGCGCAA	1.19998e-05	Definitive_endoderm
CAAGAAAAGAGTAATC	3.92741e-06	Definitive_endoderm
CAAGATCCAGACACTT	-2.72522e-06	Definitive_endoderm
CACATTTAGCGTGAGT	-1.05428e-05	Definitive_endoderm
CACATTTGTGCCTTGG	-1.23324e-05	Definitive_endoderm
CAGAGAGGTGCCTTGG	-2.55382e-05	Definitive_endoderm
CAGATCAAGCAACGGT	-6.63367e-06	Definitive_endoderm
CAGCGACAGAAACCTA	4.97793e-07	Definitive_endoderm
CAGCGACTCACTATTC	8.8018e-06	Definitive_endoderm
CAGCGACTCTTCCTTC	-5.09765e-06	Definitive_endoderm
CAGCTGGAGATGGGTC	1.39644e-05	Definitive_endoderm
CAGCTGGGTGCGAAAC	1.0094e-06	Definitive_endoderm
CAGCTGGTCCTTGACC	1.36292e-05	Definitive_endoderm
CAGGTGCCACATTAGC	-9.00092e-06	Definitive_endoderm
CAGGTGCCATCGGGTC	1.72333e-05	Definitive_endoderm
CAGTAACAGGTTCCTA	-1.30231e-05	Definitive_endoderm
CAGTCCTCATCACGAT	-1.91722e-06	Definitive_endoderm
CCACCTAGTTCAGACT	5.32821e-06	Definitive_endoderm
CCACGGAGTTCCAACA	-6.26973e-06	Definitive_endoderm
CCAGCGAGTGCACCAC	1.68462e-05	Definitive_endoderm
CCGTGGACACATCCAA	-4.48215e-06	Definitive_endoderm
CCGTGGAGTAAAGTCA	4.13832e-07	Definitive_endoderm
CCTACACGTCGCCATG	-8.57251e-06	Definitive_endoderm
CCTTACGAGCCGCCTA	9.16282e-06	Definitive_endoderm
CCTTCGACACCGCTAG	1.81447e-06	Definitive_endoderm
CGAGCCAGTGTCTGAT	-6.29343e-06	Definitive_endoderm
CGATCGGAGCAACGGT	-4.3536e-06	Definitive_endoderm
CGATGGCTCGATCCCT	-1.2266e-05	Definitive_endoderm
CGATGTAGTATGGTTC	3.2331e-06	Definitive_endoderm
CGCGTTTAGGGTTTCT	3.90914e-06	Definitive_endoderm
CGGACGTCAAGCGATG	-1.03102e-05	Definitive_endoderm
CGGAGCTCACGAAACG	7.97218e-06	Definitive_endoderm
CGGAGCTTCTGCTTGC	3.39787e-06	Definitive_endoderm
CGTAGCGCACAGGAGT	-2.23811e-06	Definitive_endoderm
CGTAGGCGTTCGCTAA	-2.08367e-07	Definitive_endoderm
CGTAGGCTCAACGCTA	-4.08934e-06	Definitive_endoderm
CGTCACTCATTCTTAC	-1.64981e-05	Definitive_endoderm
CGTCTACGTAGAAGGA	7.03698e-06	Definitive_endoderm
CGTGTCTGTGAGCGAT	0.743891	Definitive_endoderm
CTAACTTAGTGGGCTA	-7.0067e-06	Definitive_endoderm
CTAAGACAGACCTAGG	3.10608e-06	Definitive_endoderm
CTACATTTCACCGTAA	-9.63422e-06	Definitive_endoderm
CTACATTTCTCGAGTA	-3.47901e-06	Definitive_endoderm
CTCCTAGAGCTTCGCG	-4.34109e-06	Definitive_endoderm
CTCGAAAGTGGCCCTA	2.14074e-06	Definitive_endoderm
CTCGAGGAGCTCCTTC	1.00254e-05	Definitive_endoderm
CTCGTACTCACAAACC	2.98376e-06	Definitive_endoderm
CTCGTCAGTTCAGGCC	-9.08432e-07	Definitive_endoderm
CTCTACGAGAATTGTG	1.34255e-05	Definitive_endoderm
CTGATAGTCAACACTG	1.40914e-05	Definitive_endoderm
CTGATCCTCCCTTGTG	-3.44779e-06	Definitive_endoderm
CTGCGGACAACGATCT	2.75646e-06	Definitive_endoderm
CTTAGGAGTTAGGGTG	-1.31617e-06	Definitive_endoderm
CTTCTCTAGTCGTTTG	1.92205e-06	Definitive_endoderm
CTTCTCTCAACAACCT	-4.86323e-06	Definitive_endoderm
CTTGGCTTCACATACG	2.33548e-05	Definitive_endoderm
GACCTGGCACCAGCAC	-1.57377e-05	Definitive_endoderm
GACCTGGGTGATGCCC	1.07987e-05	Definitive_endoderm
GACGTGCGTATCACCA	1.1828	Definitive_endoderm
GACTGCGAGACAGGCT	3.92284e-06	Definitive_endoderm
GATCGATGTAGGGTAC	7.70152e-06	Definitive_endoderm
GATCGATGTGATAAGT	3.15226e-07	Definitive_endoderm
GATCGATTCTAACTGG	-1.23755e-06	Definitive_endoderm
GATCGCGGTTACAGAA	-7.0232e-06	Definitive_endoderm
GATCGTAGTCTGGAGA	2.07435e-05	Definitive_endoderm
GATCTAGGTCTCGTTC	-1.2775e-05	Definitive_endoderm
GATTCAGGTAGAGCTG	1.77204e-06	Definitive_endoderm
GCAATCAGTAATTGGA	-7.99156e-06	Definitive_endoderm
GCACTCTGTCAGTGGA	-3.86669e-06	Definitive_endoderm
GCATGTAAGGAGTTGC	-6.114e-06	Definitive_endoderm
GCATGTATCGGTTAAC	1.1427e-05	Definitive_endoderm
GCCTCTACACAACTGT	-3.61821e-06	Definitive_endoderm
GCGAGAACAATGTAAG	-1.58363e-05	Definitive_endoderm
GCGCAGTCACCCATGG	-2.18738e-06	Definitive_endoderm
GCGCAGTTCCGCGGTA	-1.04161e-06	Definitive_endoderm
GCGCAGTTCCGTTGCT	1.20654	Definitive_endoderm
GCGCCAAAGTTGTAGA	5.51297e-07	Definitive_endoderm
GCTCCTAGTTGGTGGA	-6.46913e-06	Definitive_endoderm
GCTGCAGAGGCTACGA	2.90602e-06	Definitive_endoderm
GCTGCAGAGTTAAGTG	2.3436e-05	Definitive_endoderm
GCTGGGTCATTAGCCA	4.67032e-06	Definitive_endoderm
GCTGGGTTCCCGACTT	6.38319e-07	Definitive_endoderm
GGAAAGCAGATGTGTA	-1.32267e-06	Definitive_endoderm
GGATGTTTCTTCGGTC	-5.64699e-06	Definitive_endoderm
GGCAATTGTTCCCTTG	1.59301	Definitive_endoderm
GGCTCGACAATTGCTG	1.19048e-05	Definitive_endoderm
GGGAATGCATGACATC	-8.59578e-06	Definitive_endoderm
GGGACCTGTCGCATAT	-5.86939e-06	Definitive_endoderm
GGGAGATTCCATGAAC	5.39656e-06	Definitive_endoderm
GGGATGAGTATTCTCT	-3.39467e-06	Definitive_endoderm
GGGATGAGTTACGTCA	-8.69388e-06	Definitive_endoderm
GGGCACTAGTGGAGTC	-7.65211e-06	Definitive_endoderm
GGGCACTCACATTAGC	-3.07405e-06	Definitive_endoderm
GGGCATCTCATTATCC	4.76709e-06	Definitive_endoderm
GGGTCTGTCCGTACAA	-1.05506e-06	Definitive_endoderm
GGTGAAGAGACAGGCT	2.0791e-05	Definitive_endoderm
GGTGTTATCGCATGAT	9.4963e-06	Definitive_endoderm
GTAACGTAGGTTCCTA	4.74677e-06	Definitive_endoderm
GTAACTGAGATGCGAC	1.35173e-05	Definitive_endoderm
GTATCTTAGAATAGGG	1.9034e-06	Definitive_endoderm
GTCACAACACGGTAGA	2.23762e-05	Definitive_endoderm
GTCACGGAGTGCTGCC	-6.22069e-06	Definitive_endoderm
GTCATTTCAGTAACGG	1.21237e-05	Definitive_endoderm
GTCCTCAAGCAGGCTA	-9.3564e-06	Definitive_endoderm
GTCGGGTCATCTGGTA	-1.02513e-05	Definitive_endoderm
GTGCATAAGACAGACC	-1.28989e-05	Definitive_endoderm
GTGCATAAGCACACAG	1.72711e-05	Definitive_endoderm
GTGCTTCAGATGTTAG	7.58061e-06	Definitive_endoderm
GTTCTCGTCTCGAGTA	-5.97471e-06	Definitive_endoderm
GTTTCTATCCAGGGCT	-4.17581e-06	Definitive_endoderm
TAAACCGGTGACGGTA	-4.73062e-06	Definitive_endoderm
TAAGCGTAGAATAGGG	9.53094e-06	Definitive_endoderm
TAAGCGTTCCTTCAAT	1.06276	Definitive_endoderm
TAAGCGTTCGCAAACT	-1.19077e-05	Definitive_endoderm
TACGGTATCTGGTGTA	-1.45615e-05	Definitive_endoderm
TACTTACAGATCTGCT	9.58492e-06	Definitive_endoderm
TACTTACTCAAGAAGT	-9.92633e-07	Definitive_endoderm
TAGAGCTGTTCCGTCT	-6.15394e-08	Definitive_endoderm
TATCTCAAGTTACCCA	-3.75745e-06	Definitive_endoderm
TCAGATGGTTCAGACT	1.93091e-05	Definitive_endoderm
TCATTACCAGGGTATG	1.50774e-05	Definitive_endoderm
TCCACACCAATAACGA	4.6898e-06	Definitive_endoderm
TCGAGGCGTCGTTGTA	1.69728e-05	Definitive_endoderm
TCGCGTTAGTGGTAGC	4.62178e-07	Definitive_endoderm
TCGCGTTCAAGCCATT	-5.77734e-07	Definitive_endoderm
TCGCGTTCAAGGCTCC	7.67391e-07	Definitive_endoderm
TCGGGACAGCGTCTAT	-4.23413e-06	Definitive_endoderm
TCTCTAAAGCCACCTG	1.92066e-06	Definitive_endoderm
TCTCTAAAGTCTCGGC	7.39841e-06	Definitive_endoderm
TCTTTCCCATCACCCT	1.59199e-05	Definitive_endoderm
TGAAAGAAGTGGTCCC	3.98346e-06	Definitive_endoderm
TGACGGCCACCACCAG	9.23691e-06	Definitive_endoderm
TGACTAGCACTTCGAA	2.30613e-05	Definitive_endoderm
TGACTTTAGAGGTTGC	-9.89195e-06	Definitive_endoderm
TGAGAGGCATCTACGA	-1.40845e-06	Definitive_endoderm
TGCCCTACAATCACAC	1.31353e-06	Definitive_endoderm
TGCTGCTAGTTAGGTA	-1.10137e-05	Definitive_endoderm
TGGACGCAGAGCCTAG	-6.55309e-06	Definitive_endoderm
TGGACGCCATGGTCAT	2.10818e-06	Definitive_endoderm
TGGCTGGAGCTAGTGG	-1.33134e-05	Definitive_endoderm
TGGCTGGCAATGAATG	2.20368e-05	Definitive_endoderm
TGGGAAGCACAGCGTC	-7.81106e-06	Definitive_endoderm
TGGTTAGAGGCAGTCA	-9.86863e-06	Definitive_endoderm
TGTCCCAGTTCTCATT	-1.71079e-05	Definitive_endoderm
TGTTCCGGTAAGAGGA	9.83744e-06	Definitive_endoderm
TTCCCAGAGATAGTCA	1.67105	Definitive_endoderm
TTCGAAGTCACTATTC	-1.44156e-05	Definitive_endoderm
TTCTACACATAGACTC	2.07925e-06	Definitive_endoderm
TTGACTTCATGTAGTC	8.95862e-06	Definitive_endoderm
TTGCGTCTCACATACG	-1.52667e-05	Definitive_endoderm
TTGGAACCAGTGGAGT	1.24001e-05	Definitive_endoderm
TTGGCAAAGCTATGCT	9.16977e-06	Definitive_endoderm
TTGTAGGCAAAGGCGT	6.65133e-06	Definitive_endoderm
TTGTAGGGTTCGGCAC	-1.52269e-05	Definitive_endoderm
TTTCCTCAGTGTCCCG	-1.38327e-06	Definitive_endoderm
TTTGTCATCCACGTGG	-4.32272e-06	Definitive_endoderm
AAACGGGAGTTCGCGC	1.51152e-05	Endothelial_Blood
AACGTTGTCACTATTC	2.76551e-06	Endothelial_Blood
AACTCAGCAAGCGCTC	-2.99309e-05	Endothelial_Blood
AACTCAGGTTGTCGCG	-7.27292e-06	Endothelial_Blood
AACTCCCAGTCATGCT	1.42182	Endothelial_Blood
AAGGCAGCACCGAAAG	-4.85435e-06	Endothelial_Blood
AAGGCAGTCAGCACAT	-1.36212e-05	Endothelial_Blood
ACACCCTAGCCAGAAC	-2.73646e-06	Endothelial_Blood
ACACCCTTCTGCGGCA	-5.33492e-06	Endothelial_Blood
ACCCACTTCGCTGATA	-8.41081e-07	Endothelial_Blood
ACCTTTACAATGGTCT	-5.21796e-06	Endothelial_Blood
ACGATACTCTTACCTA	-9.71385e-06	Endothelial_Blood
ACGGCCAAGACCTAGG	6.35514e-06	Endothelial_Blood
ACGGGTCTCCAAAGTC	7.35072e-06	Endothelial_Blood
ACTATCTTCCCGACTT	-7.84888e-06	Endothelial_Blood
ACTGAGTCAGACGCCT	-2.40669e-09	Endothelial_Blood
ACTGTCCCATGTAAGA	6.07106e-06	Endothelial_Blood
AGACGTTTCGTTGACA	1.62844e-05	Endothelial_Blood
AGAGCTTTCAAGCCTA	1.33869e-06	Endothelial_Blood
AGAGTGGCAGACTCGC	1.38852e-05	Endothelial_Blood
AGATCTGGTAATTGGA	-5.49537e-06	Endothelial_Blood
AGCATACTCAGCTCTC	-6.31923e-06	Endothelial_Blood
AGCCTAAAGAAGGACA	1.52049e-05	Endothelial_Blood
AGGCCACGTATATGAG	-7.00354e-06	Endothelial_Blood
AGGCCACTCGTAGGTT	-3.91222e-06	Endothelial_Blood
AGGGAGTAGCACCGTC	-1.43923e-05	Endothelial_Blood
AGGGATGCAGACGCCT	5.62452e-06	Endothelial_Blood
AGGTCATTCAACTCTT	1.3601e-06	Endothelial_Blood
AGTTGGTTCAGTGTTG	1.81419	Endothelial_Blood
ATAAGAGCACGAAGCA	-1.5687e-05	Endothelial_Blood
ATCACGAAGACAAGCC	-9.31305e-06	Endothelial_Blood
ATCCACCAGGTTCCTA	-2.17025e-05	Endothelial_Blood
ATCGAGTAGACGACGT	2.45179e-06	Endothelial_Blood
ATCGAGTGTCTCACCT	1.13078e-05	Endothelial_Blood
ATCTACTTCTAACTCT	1.39841	Endothelial_Blood
ATCTGCCAGATGAGAG	3.95224e-06	Endothelial_Blood
ATGCGATAGTGCCAGA	1.17224e-05	Endothelial_Blood
ATGGGAGCAAGCCGCT	-5.73477e-06	Endothelial_Blood
ATTACTCAGGATGCGT	2.51097e-06	Endothelial_Blood
ATTGGACAGACGACGT	1.5611e-05	Endothelial_Blood
CAACCTCTCAAACCGT	6.13287e-06	Endothelial_Blood
CAAGAAATCCAAAGTC	-1.20984e-05	Endothelial_Blood
CAAGTTGCACCCATGG	3.33329e-06	Endothelial_Blood
CACACAACACCAGTTA	1.34963e-07	Endothelial_Blood
CACACCTTCAACGCTA	-1.94978e-05	Endothelial_Blood
CACACTCGTGTAATGA	4.22306e-06	Endothelial_Blood
CACCTTGGTATATGGA	-3.08938e-06	Endothelial_Blood
CACTCCAGTTGACGTT	5.0104e-06	Endothelial_Blood
CAGAGAGGTCATGCCG	3.2112e-05	Endothelial_Blood
CAGATCAGTAAGTGTA	-8.74293e-06	Endothelial_Blood
CAGATCATCTCGGACG	-1.81981e-08	Endothelial_Blood
CATGACACAGTGAGTG	5.02946e-06	Endothelial_Blood
CATTCGCCACAGTCGC	9.39801e-06	Endothelial_Blood
CCAGCGACAGCTTAAC	1.05511e-05	Endothelial_Blood
CCATGTCAGGCCATAG	5.24122e-06	Endothelial_Blood
CCCAGTTGTGTAATGA	8.43985e-07	Endothelial_Blood
CCTATTATCTTGAGGT	2.59314e-06	Endothelial_Blood
CCTCAGTTCCACGAAT	-5.35114e-06	Endothelial_Blood
CCTCTGACATCTCGCT	6.0043e-06	Endothelial_Blood
CCTTCGAAGGGCATGT	5.79631e-06	Endothelial_Blood
CCTTCGATCGCGATCG	-7.9488e-06	Endothelial_Blood
CGCTATCCATCTCCCA	-1.50852e-05	Endothelial_Blood
CGGACACTCCGAATGT	-1.16634e-05	Endothelial_Blood
CGGACTGTCTTGCATT	2.53359e-07	Endothelial_Blood
CGGAGCTCAGGACCCT	-8.18324e-06	Endothelial_Blood
CGTCCATAGCAAATCA	-1.1269e-05	Endothelial_Blood
CGTTAGAAGCGATTCT	0.975024	Endothelial_Blood
CTAAGACTCCGTACAA	7.61121e-06	Endothelial_Blood
CTAATGGTCACCTCGT	-2.65484e-06	Endothelial_Blood
CTACACCTCTTGCATT	3.69542e-06	Endothelial_Blood
CTACCCACATGGTAGG	5.26907e-06	Endothelial_Blood
CTCGGGAAGGATTCGG	-1.18216e-05	Endothelial_Blood
CTCGTCACAAGCCGCT	-4.98781e-06	Endothelial_Blood
CTGATCCGTGCAACGA	-7.56838e-07	Endothelial_Blood
CTGATCCGTGGCTCCA	9.17748e-06	Endothelial_Blood
CTGCGGACACGGTTTA	-7.63661e-06	Endothelial_Blood
CTGCGGATCCTGCCAT	-1.07251e-05	Endothelial_Blood
GAAACTCAGTACGACG	-4.67706e-06	Endothelial_Blood
GAAACTCCACGGTAGA	-6.78231e-06	Endothelial_Blood
GAAACTCCAGCCTTGG	1.49173	Endothelial_Blood
GAAATGATCGCGCCAA	-4.18607e-06	Endothelial_Blood
GAACCTACATATGCTG	-1.9319e-05	Endothelial_Blood
GACCTGGCAAGACACG	-8.58557e-07	Endothelial_Blood
GACGCGTGTGACAAAT	1.48112	Endothelial_Blood
GACGCGTTCAGCGACC	4.89531e-06	Endothelial_Blood
GACGTGCCAATCTGCA	-1.03782e-05	Endothelial_Blood
GACTAACCAGGGTACA	7.1566e-06	Endothelial_Blood
GAGGTGAGTGCAGACA	1.92996	Endothelial_Blood
GATCAGTGTTCCAACA	5.97793e-06	Endothelial_Blood
GATCGATCACGGCTAC	-1.2739e-05	Endothelial_Blood
GCAATCACAATCGAAA	1.44686e-05	Endothelial_Blood
GCACATATCGAATGGG	1.80176e-05	Endothelial_Blood
GCACTCTGTCCGACGT	1.85564e-05	Endothelial_Blood
GCCTCTAGTATTACCG	2.15104e-06	Endothelial_Blood
GGAACTTAGTACGCGA	1.73481e-06	Endothelial_Blood
GGCTCGATCCAGTATG	-6.20086e-06	Endothelial_Blood
GGGTCTGCAAGCGCTC	-1.78127e-05	Endothelial_Blood
GGTATTGAGCTGTCTA	1.82517e-05	Endothelial_Blood
GTACTCCCATGTCCTC	-2.68291e-06	Endothelial_Blood
GTACTTTCATCACAAC	-5.27572e-06	Endothelial_Blood
GTATCTTAGAGTACCG	-2.85171e-08	Endothelial_Blood
GTATCTTAGATGTGGC	-1.10822e-05	Endothelial_Blood
GTCACGGGTGAGGGTT	-1.15946e-05	Endothelial_Blood
GTCATTTGTCCTGCTT	2.92632e-06	Endothelial_Blood
GTCCTCATCGCCATAA	-3.32363e-06	Endothelial_Blood
GTCGTAACACGTAAGG	6.55013e-06	Endothelial_Blood
GTCTTCGCACCAGCAC	1.66241e-06	Endothelial_Blood
GTGTTAGGTATGAAAC	2.27915e-06	Endothelial_Blood
GTTAAGCAGTATCTCG	-7.46997e-06	Endothelial_Blood
TAAGCGTAGATGCCTT	-5.7187e-06	Endothelial_Blood
TACACGATCCTACAGA	5.93816e-06	Endothelial_Blood
TACAGTGGTGCAGTAG	1.60756e-06	Endothelial_Blood
TAGAGCTCATCCGGGT	2.63898e-05	Endothelial_Blood
TATCAGGCACCATGTA	-9.95099e-06	Endothelial_Blood
TATCTCATCACTTCAT	6.17337e-06	Endothelial_Blood
TCAGATGCACCCTATC	1.27162e-05	Endothelial_Blood
TCAGCAAGTCCGAATT	-3.51766e-06	Endothelial_Blood
TCAGCTCCAGATAATG	4.42733e-06	Endothelial_Blood
TCAGCTCTCAGTGTTG	-1.68539e-05	Endothelial_Blood
TCATTACGTTCTGGTA	-1.7673e-05	Endothelial_Blood
TCATTTGTCCAAACTG	6.85679e-06	Endothelial_Blood
TCCACACTCCAATGGT	1.13505e-06	Endothelial_Blood
TCGGGACGTCGCGTGT	1.31091e-05	Endothelial_Blood
TCGGGACTCATTTGGG	2.45398e-06	Endothelial_Blood
TCGTAGAGTCACTGGC	1.34763	Endothelial_Blood
TGCCCATCATGCATGT	-2.79371e-06	Endothelial_Blood
TGCGGGTGTTCGGGCT	-1.06898e-05	Endothelial_Blood
TGCGTGGCATCACCCT	4.09776e-06	Endothelial_Blood
TGGGAAGCAGGCGATA	-3.04341e-06	Endothelial_Blood
TGGGCGTTCATGCAAC	5.27765e-06	Endothelial_Blood
TGGTTAGAGAGTACCG	-6.5383e-06	Endothelial_Blood
TGGTTAGTCACCCTCA	-9.73217e-06	Endothelial_Blood
TGGTTAGTCGGTTCGG	4.14102e-06	Endothelial_Blood
TGGTTCCGTGGTCCGT	-4.60309e-06	Endothelial_Blood
TGTCCCATCACTTATC	2.07547e-05	Endothelial_Blood
TTAGGACTCAAAGACA	-2.8324e-06	Endothelial_Blood
TTCTACATCCTCTAGC	-3.18128e-05	Endothelial_Blood
TTCTTAGGTCAGTGGA	-7.89183e-06	Endothelial_Blood
TTGCCGTTCGGCATCG	6.02052e-06	Endothelial_Blood
TTGTAGGAGCAATATG	1.27676e-05	Endothelial_Blood
TTTGGTTGTTTCGCTC	2.17341	Endothelial_Blood
TTTGTCATCTCCGGTT	-4.85378e-06	Endothelial_Blood
AAACCTGCACCGAATT	1.37096e-05	Epiblast
AAACCTGCATCGGACC	-5.64698e-06	Epiblast
AAACCTGGTGGCTCCA	3.63128e-06	Epiblast
AAACGGGAGCGCTCCA	-1.06125e-06	Epiblast
AAACGGGCATATGGTC	-9.4659e-07	Epiblast
AAACGGGTCATATCGG	1.30487e-05	Epiblast
AAAGATGCAAAGGAAG	1.60942	Epiblast
AAAGCAAGTGAGTGAC	-2.84253e-06	Epiblast
AAAGCAAGTTAGATGA	-2.65646e-05	Epiblast
AAAGCAAGTTCCAACA	1.32011e-05	Epiblast
AAAGTAGAGAGCCCAA	-1.78131e-05	Epiblast
AAAGTAGAGTGACTCT	-1.71917e-06	Epiblast
AAAGTAGCATCGGTTA	1.21467e-05	Epiblast
AAATGCCAGAGTACCG	-2.57269e-06	Epiblast
AAATGCCAGCAGACTG	1.03338	Epiblast
AAATGCCCAGATGGCA	4.5545e-06	Epiblast
AAATGCCTCTGGTGTA	-6.08926e-06	Epiblast
AACACGTAGGCGATAC	5.04955e-06	Epiblast
AACACGTTCCTAGTGA	-7.84459e-06	Epiblast
AACACGTTCGTGGTCG	-8.50908e-06	Epiblast
AACCATGCATCCCATC	-2.41421e-05	Epiblast
AACCATGTCCTTGCCA	3.61226e-07	Epiblast
AACCGCGCAGGACGTA	7.58163e-06	Epiblast
AACCGCGGTACATGTC	0.993711	Epiblast
AACCGCGGTGCAACTT	4.32818e-06	Epiblast
AACGTTGAGAGAGCTC	1.4441e-05	Epiblast
AACGTTGAGCCGCCTA	-4.31446e-06	Epiblast
AACGTTGCAAGTTCTG	6.55648e-06	Epiblast
AACGTTGTCTAACTCT	6.79289e-06	Epiblast
AACTCAGCATGGTAGG	2.84883e-06	Epiblast
AACTCAGGTGGCGAAT	1.85231e-06	Epiblast
AACTCAGGTGGTACAG	5.81824e-06	Epiblast
AACTCAGTCCAATGGT	1.30254e-05	Epiblast
AACTCCCTCATCGGAT	-9.53523e-06	Epiblast
AACTCCCTCCAAATGC	-5.42829e-06	Epiblast
AACTCTTAGCCAGGAT	7.68179e-06	Epiblast
AACTCTTCAAACCCAT	4.63768e-06	Epiblast
AACTCTTGTCTGATTG	1.48931	Epiblast
AACTCTTGTGCATCTA	-1.09978e-05	Epiblast
AACTCTTTCCTGCTTG	2.57921e-06	Epiblast
AACTGGTAGAGAGCTC	8.84402e-07	Epiblast
AACTGGTCATGCAATC	-2.1714e-06	Epiblast
AACTGGTGTAGCGTCC	9.33346e-06	Epiblast
AACTGGTTCTCGAGTA	8.21773e-06	Epiblast
AACTTTCAGTTAGGTA	-4.76174e-06	Epiblast
AAGACCTAGGCCGAAT	7.99826e-07	Epiblast
AAGACCTGTCACTGGC	1.04475e-05	Epiblast
AAGACCTTCAATACCG	1.84848e-05	Epiblast
AAGACCTTCTTACCGC	-6.66773e-06	Epiblast
AAGCCGCCAGCTGTAT	-4.22256e-06	Epiblast
AAGGAGCGTTATCACG	1.88193e-06	Epiblast
AAGGCAGGTATTACCG	-3.82334e-06	Epiblast
AAGGTTCAGCCACTAT	1.24702e-06	Epiblast
AAGGTTCCAGACTCGC	-9.96639e-06	Epiblast
AAGGTTCCATCTGGTA	-1.82261e-08	Epiblast
AAGGTTCGTGCAACGA	-4.28259e-06	Epiblast
AAGGTTCTCCTTCAAT	-6.13672e-06	Epiblast
AAGTCTGCAAGTTGTC	1.79516e-06	Epiblast
AAGTCTGTCGCAAACT	1.12289e-05	Epiblast
AATCCAGAGACACTAA	-1.1732e-06	Epiblast
AATCCAGTCGGATGTT	-8.61073e-07	Epiblast
AATCGGTCAACTGGCC	-2.94449e-07	Epiblast
AATCGGTTCTACCAGA	-4.80993e-06	Epiblast
ACACCAACACGCGAAA	-4.06985e-07	Epiblast
ACACCCTAGTACGTAA	-1.23825e-05	Epiblast
ACACCGGAGGTGACCA	-1.07178e-05	Epiblast
ACACCGGCACCAGCAC	1.63207e-06	Epiblast
ACACCGGCACCTCGTT	5.90014e-06	Epiblast
ACACCGGGTCTAAACC	1.43242e-05	Epiblast
ACACCGGGTCTGGTCG	-9.92693e-06	Epiblast
ACACTGAAGCGTAATA	8.48981e-07	Epiblast
ACACTGAAGTGCCATT	-2.29778e-06	Epiblast
ACACTGAGTCAACATC	8.64778e-06	Epiblast
ACACTGAGTGTTGAGG	-1.50776e-06	Epiblast
ACAGCCGAGTCCAGGA	6.43009e-06	Epiblast
ACAGCCGCAGTACACT	4.83194e-06	Epiblast
ACAGCCGGTAGAGCTG	1.86586	Epiblast
ACAGCCGGTTCATGGT	3.68807e-06	Epiblast
ACAGCCGTCTTGTTTG	-1.33624e-05	Epiblast
ACAGCTAAGTTAGCGG	5.54197e-06	Epiblast
ACAGCTACAAACCCAT	-8.36307e-06	Epiblast
ACAGCTATCGCGCCAA	-1.59459e-05	Epiblast
ACATCAGCACATAACC	2.52612e-06	Epiblast
ACATCAGGTAACGACG	-9.5917e-06	Epiblast
ACATCAGTCAACCATG	1.08577e-05	Epiblast
ACATGGTGTCTCCCTA	5.86488e-06	Epiblast
ACATGGTTCGGCTACG	1.81523e-05	Epiblast
ACCAGTAAGCTAACAA	1.28821e-06	Epiblast
ACCAGTACAAAGGAAG	1.01398	Epiblast
ACCAGTACACATCCAA	2.05954e-05	Epiblast
ACCAGTAGTCAGAAGC	-1.15086e-05	Epiblast
ACCAGTATCACAACGT	-7.05821e-06	Epiblast
ACCCACTAGACTAAGT	-1.05406e-05	Epiblast
ACCCACTAGTGCCAGA	-1.20122e-05	Epiblast
ACCGTAAAGGGAGTAA	3.74152e-07	Epiblast
ACCTTTAAGAACAATC	-1.2836e-05	Epiblast
ACCTTTAGTGGTCTCG	1.54835	Epiblast
ACCTTTAGTTCATGGT	-1.74018e-06	Epiblast
ACCTTTATCAGTTAGC	5.15668e-06	Epiblast
ACGAGCCAGAGCTGCA	-6.58503e-06	Epiblast
ACGAGCCAGTGTTTGC	1.25024e-05	Epiblast
ACGAGCCCATAGACTC	-2.71764e-06	Epiblast
ACGAGGAAGTATCGAA	-9.42372e-06	Epiblast
ACGAGGAGTTCAGTAC	1.25848e-05	Epiblast
ACGATGTCATACGCTA	-1.1985e-05	Epiblast
ACGATGTGTAGATTAG	1.90019e-06	Epiblast
ACGATGTGTCATCGGC	-1.03387e-05	Epiblast
ACGATGTTCATGGTCA	4.65639e-07	Epiblast
ACGCAGCCACTTCTGC	9.69545e-06	Epiblast
ACGCCGAAGAAACCGC	-2.69993e-05	Epiblast
ACGCCGAAGGAGTCTG	1.21615	Epiblast
ACGCCGAAGGTAGCCA	5.73752e-06	Epiblast
ACGCCGAAGGTGCACA	4.58036e-07	Epiblast
ACGCCGACAAAGGTGC	1.57413e-06	Epiblast
ACGCCGAGTAAACACA	4.31565e-06	Epiblast
ACGCCGAGTTACGGAG	-3.9655e-06	Epiblast
ACGCCGAGTTGAGGTG	-1.24267e-05	Epiblast
ACGGAGAAGAAACGCC	8.24074e-06	Epiblast
ACGGCCAAGTGTCCCG	3.48012e-06	Epiblast
ACGGCCACAAGAGGCT	1.51901	Epiblast
ACGGCCACAGGACGTA	-2.1132e-05	Epiblast
ACGGCCAGTATTAGCC	2.73695e-06	Epiblast
ACGGCCATCATGCAAC	4.46041e-06	Epiblast
ACGGGCTCACATGTGT	2.21206e-05	Epiblast
ACGGGCTGTTCGAATC	-1.66261e-06	Epiblast
ACGGGCTTCATAGCAC	8.62563e-06	Epiblast
ACGGGTCCAACTGGCC	-1.62562e-05	Epiblast
ACGGGTCCAAGAGTCG	-4.62077e-08	Epiblast
ACGGGTCCACCCAGTG	7.60242e-06	Epiblast
ACGTCAAAGATGTGGC	-1.46473e-06	Epiblast
ACGTCAAAGCTCTCGG	9.92944e-06	Epiblast
ACTATCTTCATGTCTT	-4.16323e-06	Epiblast
ACTGAACCAGATGGCA	1.11267	Epiblast
ACTGAGTTCGTCTGCT	1.14547e-05	Epiblast
ACTGATGGTAGAAAGG	-6.87636e-07	Epiblast
ACTGATGTCTCTGAGA	1.52764e-06	Epiblast
ACTGTCCCAACGCACC	-5.27108e-06	Epiblast
ACTGTCCCACGGTAGA	-4.34617e-06	Epiblast
ACTTACTAGTCTCGGC	8.73191e-07	Epiblast
ACTTACTGTCATGCAT	7.24174e-06	Epiblast
ACTTACTGTTGTGGAG	7.32528e-06	Epiblast
ACTTGTTCACAGCGTC	-8.71927e-06	Epiblast
ACTTTCACACTATCTT	-2.90145e-06	Epiblast
ACTTTCATCCTACAGA	-1.57636e-05	Epiblast
AGAATAGTCGGAAACG	-3.36311e-06	Epiblast
AGACGTTGTCAGAATA	-2.43247e-06	Epiblast
AGACGTTGTCGAAAGC	1.8922e-05	Epiblast
AGACGTTTCATCGATG	-1.386e-05	Epiblast
AGAGCTTGTGAGCGAT	-2.76431e-06	Epiblast
AGAGCTTTCAGGCAAG	1.78534e-05	Epiblast
AGAGTGGCAAACCCAT	2.42216e-05	Epiblast
AGAGTGGCACACAGAG	4.85941e-06	Epiblast
AGAGTGGTCAACCAAC	5.97833e-06	Epiblast
AGAGTGGTCTGGTATG	1.39743e-05	Epiblast
AGATCTGAGCGACGTA	3.20188e-06	Epiblast
AGATCTGGTAATCACC	4.98349e-06	Epiblast
AGATCTGGTCGAATCT	1.29619	Epiblast
AGATCTGGTCTTTCAT	1.09651e-05	Epiblast
AGATCTGTCCGTTGTC	-2.55608e-06	Epiblast
AGATCTGTCTGATTCT	9.31033e-06	Epiblast
AGATTGCAGCTACCGC	1.33491e-05	Epiblast
AGATTGCAGGTAGCCA	-8.69272e-06	Epiblast
AGATTGCCATGGAATA	-5.78356e-06	Epiblast
AGATTGCCATTTGCTT	-2.43278e-08	Epiblast
AGCAGCCAGTAACCCT	-1.90915e-05	Epiblast
AGCAGCCCATCGGAAG	-7.02439e-06	Epiblast
AGCAGCCGTGGAAAGA	-3.1143e-06	Epiblast
AGCAGCCTCATGCTCC	-7.2257e-06	Epiblast
AGCATACCACCGTTGG	-2.18883e-05	Epiblast
AGCATACGTGGCAAAC	2.13419e-06	Epiblast
AGCCTAAAGGACCACA	7.95956e-06	Epiblast
AGCCTAACATGTTCCC	-1.45353e-05	Epiblast
AGCCTAAGTACGCACC	1.41165	Epiblast
AGCCTAATCACAGGCC	-5.93771e-06	Epiblast
AGCGGTCGTTTGCATG	4.38397e-06	Epiblast
AGCGGTCTCCTATGTT	-1.64618e-06	Epiblast
AGCGTATAGCGACGTA	-5.29386e-06	Epiblast
AGCGTATAGTCGATAA	-1.54594e-05	Epiblast
AGCGTATCAAGCCTAT	1.46226	Epiblast
AGCGTATTCCGCTGTT	-2.50065e-06	Epiblast
AGCGTCGAGTTAGCGG	1.3579e-05	Epiblast
AGCGTCGTCGAACGGA	3.34503e-06	Epiblast
AGCTCCTAGTACACCT	-8.67318e-06	Epiblast
AGCTCCTCAAATCCGT	-5.85012e-06	Epiblast
AGCTCCTCAAGGCTCC	3.20958e-06	Epiblast
AGCTCTCAGTCGAGTG	-2.50914e-06	Epiblast
AGCTCTCTCACGCATA	1.04659e-06	Epiblast
AGCTCTCTCATACGGT	1.61834e-05	Epiblast
AGCTCTCTCCAAAGTC	7.14189e-06	Epiblast
AGCTTGACATATGAGA	2.09803e-05	Epiblast
AGCTTGAGTTGGTAAA	-1.08308e-05	Epiblast
AGCTTGATCGCGTTTC	-1.00632e-05	Epiblast
AGGCCACCAAGCTGGA	-3.54146e-07	Epiblast
AGGCCACCACACAGAG	1.30912e-05	Epiblast
AGGCCACTCCGATATG	1.4329e-06	Epiblast
AGGCCGTAGCTAGTCT	-4.91164e-06	Epiblast
AGGCCGTTCCCAAGAT	-1.92495e-05	Epiblast
AGGGAGTAGCTAGTTC	-1.46966e-05	Epiblast
AGGGAGTGTGGTCCGT	-2.43615e-06	Epiblast
AGGGAGTTCCCACTTG	-1.55893e-05	Epiblast
AGGGATGGTGAGTATA	-1.15136e-06	Epiblast
AGGGTGATCACGCATA	-1.18932e-05	Epiblast
AGGGTGATCTTCATGT	1.21259e-06	Epiblast
AGGTCATAGGTAGCCA	-1.12217e-07	Epiblast
AGGTCATAGTCCGTAT	1.02914e-05	Epiblast
AGGTCATCACGTAAGG	-2.45627e-08	Epiblast
AGGTCCGGTCTCCATC	-1.02921e-05	Epiblast
AGGTCCGGTGCAGGTA	-9.66956e-06	Epiblast
AGTAGTCAGTCAATAG	8.36208e-06	Epiblast
AGTAGTCCAAGGACTG	1.11497e-05	Epiblast
AGTAGTCCAATAACGA	-4.12945e-06	Epiblast
AGTAGTCCATCTACGA	-8.79313e-07	Epiblast
AGTAGTCTCAGCACAT	2.04131e-05	Epiblast
AGTAGTCTCCTGCAGG	-1.7198e-05	Epiblast
AGTCTTTAGCTAACAA	-3.56907e-06	Epiblast
AGTCTTTAGTACGCCC	1.53328e-05	Epiblast
AGTCTTTGTCAGGACA	1.59741e-05	Epiblast
AGTCTTTGTCCTAGCG	-3.33585e-06	Epiblast
AGTGAGGAGTCCAGGA	-1.20654e-05	Epiblast
AGTGAGGCACGAGAGT	3.70235e-06	Epiblast
AGTGAGGGTATATGAG	-1.901e-05	Epiblast
AGTGAGGGTTCAGCGC	-1.80441e-05	Epiblast
AGTGAGGTCATCGCTC	1.2389e-05	Epiblast
AGTGGGAAGCCATCGC	-7.05237e-06	Epiblast
AGTGTCACAGCTGCTG	1.60723e-05	Epiblast
AGTGTCATCAACACCA	1.38237e-05	Epiblast
AGTGTCATCAGGTAAA	-6.24585e-06	Epiblast
AGTGTCATCCAGTATG	8.15438e-07	Epiblast
AGTTGGTAGCTGCCCA	1.37608e-05	Epiblast
AGTTGGTGTAGAAGGA	-1.56127e-05	Epiblast
AGTTGGTTCGTCTGCT	8.77784e-06	Epiblast
ATAACGCAGAGTCGGT	7.50167e-06	Epiblast
ATAACGCAGATGTTAG	3.01053e-06	Epiblast
ATAACGCAGTGTTTGC	1.49281e-05	Epiblast
ATAACGCCACTGCCAG	-1.52549e-05	Epiblast
ATAACGCGTAATTGGA	-1.57953e-05	Epiblast
ATAAGAGAGGTAGCCA	8.96423e-07	Epiblast
ATAGACCAGTGGACGT	-7.33766e-07	Epiblast
ATAGACCAGTTGCAGG	-5.71018e-06	Epiblast
ATAGACCGTGGGTCAA	-3.11068e-06	Epiblast
ATAGACCTCGTTTAGG	-6.71415e-06	Epiblast
ATCACGACATAAAGGT	-2.196e-06	Epiblast
ATCACGACATCACGAT	1.04528e-05	Epiblast
ATCACGACATTGGGCC	1.87733e-05	Epiblast
ATCACGATCACGGTTA	-8.06699e-07	Epiblast
ATCATCTAGAGGGATA	5.3571e-07	Epiblast
ATCATCTAGCGGCTTC	-4.34898e-06	Epiblast
ATCATCTGTCGAGATG	-1.2637e-05	Epiblast
ATCATCTGTTCGGCAC	4.06309e-06	Epiblast
ATCATCTTCGGCGGTT	-1.45965e-05	Epiblast
ATCATGGAGAGTCGGT	-1.34643e-05	Epiblast
ATCATGGCAGATCCAT	-1.28297e-07	Epiblast
ATCATGGGTCGCGAAA	1.51947e-06	Epiblast
ATCATGGTCCTAAGTG	-1.26212e-06	Epiblast
ATCATGGTCTATGTGG	-2.48536e-06	Epiblast
ATCCACCAGCTAACAA	-4.33642e-06	Epiblast
ATCCACCAGTAAGTAC	1.027e-05	Epiblast
ATCCACCCAATGGATA	-2.48483e-06	Epiblast
ATCCACCCACGGTAGA	4.2232e-06	Epiblast
ATCCACCGTCTGCGGT	9.87653e-06	Epiblast
ATCCGAAAGATAGTCA	8.35568e-06	Epiblast
ATCCGAAGTCGCGGTT	1.56407e-05	Epiblast
ATCCGAATCAACGAAA	-1.62298e-05	Epiblast
ATCCGAATCTGTCAAG	-1.91737e-05	Epiblast
ATCGAGTAGCAGATCG	2.22353e-05	Epiblast
ATCGAGTAGGAATGGA	1.38908	Epiblast
ATCGAGTTCTAACTGG	-6.54615e-06	Epiblast
ATCTACTAGTCTCCTC	2.06599e-06	Epiblast
ATGAGGGAGAATGTTG	6.30818e-06	Epiblast
ATGAGGGCATACCATG	4.52139e-06	Epiblast
ATGAGGGTCTCATTCA	5.74356e-06	Epiblast
ATGCGATAGTGGGTTG	1.3927e-05	Epiblast
ATGCGATGTACATCCA	-7.77369e-06	Epiblast
ATGCGATGTGGTCCGT	-9.13312e-06	Epiblast
ATGGGAGTCTTGAGAC	-1.92813e-05	Epiblast
ATGTGTGCATGTTCCC	-1.3546e-05	Epiblast
ATGTGTGTCACAATGC	8.31238e-06	Epiblast
ATTACTCAGGGTTTCT	8.44792e-06	Epiblast
ATTACTCCAGGTGCCT	-1.10558e-05	Epiblast
ATTATCCAGCGGCTTC	5.63776e-06	Epiblast
ATTATCCTCCACGTGG	-6.06989e-06	Epiblast
ATTCTACTCTGTCTCG	5.3508e-07	Epiblast
ATTGGACAGAATGTTG	7.28093e-06	Epiblast
ATTGGACAGGCGACAT	2.65625e-06	Epiblast
ATTGGACGTAAGGGAA	2.10698e-06	Epiblast
ATTGGACGTACCGAGA	-1.51167e-05	Epiblast
ATTGGACTCACTCTTA	7.18136e-06	Epiblast
ATTGGTGAGGCTACGA	4.89457e-06	Epiblast
ATTGGTGAGTGCTGCC	-1.73888e-06	Epiblast
ATTGGTGCAAGCGCTC	-1.2177e-05	Epiblast
ATTGGTGCAATAGAGT	6.46398e-06	Epiblast
ATTGGTGCAGGGTTAG	-1.25182e-05	Epiblast
ATTTCTGAGAAGGTGA	1.48244	Epiblast
ATTTCTGAGGTGTGGT	2.77219e-08	Epiblast
ATTTCTGGTACATGTC	1.1797e-05	Epiblast
ATTTCTGGTCTTCTCG	-5.92805e-06	Epiblast
CAACCAAAGACCCACC	-4.75034e-06	Epiblast
CAACCAACACGAGGTA	-3.1226e-07	Epiblast
CAACCAAGTACACCGC	-3.58057e-06	Epiblast
CAACCTCCATTGCGGC	-8.77664e-06	Epiblast
CAACCTCTCAGGCAAG	-1.37646e-05	Epiblast
CAACCTCTCTTAACCT	-5.07848e-06	Epiblast
CAACTAGAGTCAAGCG	-2.19279e-05	Epiblast
CAAGAAAGTCATGCCG	-3.25727e-06	Epiblast
CAAGAAAGTCATTAGC	-1.00835e-05	Epiblast
CAAGAAATCGAACGGA	-1.11646e-05	Epiblast
CAAGATCCAGGTCCAC	-5.83922e-07	Epiblast
CAAGATCTCCAAAGTC	7.47287e-06	Epiblast
CAAGATCTCCCAAGAT	-4.87258e-06	Epiblast
CAAGATCTCTACTATC	1.37291e-05	Epiblast
CAAGGCCTCCTGTAGA	3.2864e-06	Epiblast
CAAGTTGAGCCCAATT	-3.5601e-06	Epiblast
CAAGTTGGTCTCCACT	-1.07366e-05	Epiblast
CAAGTTGGTCTCTCGT	-6.96902e-06	Epiblast
CAAGTTGTCAACACTG	-7.4613e-06	Epiblast
CACAAACAGCGATTCT	3.67938e-06	Epiblast
CACAAACGTGTTGGGA	-6.5429e-06	Epiblast
CACACAAAGTGGGCTA	9.71164e-06	Epiblast
CACACAACAGCTTAAC	-9.16535e-06	Epiblast
CACACAAGTAGATTAG	1.70969e-05	Epiblast
CACACAAGTCCGAATT	-1.78104e-05	Epiblast
CACACAATCTCTAGGA	-5.32833e-06	Epiblast
CACACCTGTGGCGAAT	-1.60806e-05	Epiblast
CACACCTTCAAGGCTT	1.31741	Epiblast
CACAGGCAGGGTTCCC	1.29474e-05	Epiblast
CACAGGCCACCAGGTC	1.64714e-06	Epiblast
CACAGGCGTCGGCACT	-1.91408e-07	Epiblast
CACAGGCGTTGTGGAG	-7.97143e-07	Epiblast
CACAGTAAGACCCACC	-4.31291e-06	Epiblast
CACAGTAAGTTGTCGT	3.268e-06	Epiblast
CACATAGCAATGCCAT	-9.6886e-06	Epiblast
CACATAGCACAGGCCT	-1.8844e-06	Epiblast
CACATAGCAGAAGCAC	-1.03e-05	Epiblast
CACATAGCATTACGAC	-3.17382e-06	Epiblast
CACATAGTCACGACTA	1.79004e-06	Epiblast
CACATTTGTTGCGTTA	-1.19996e-05	Epiblast
CACATTTTCACAGTAC	-5.88098e-06	Epiblast
CACATTTTCAGTGTTG	-6.60296e-06	Epiblast
CACATTTTCCGTCATC	1.13014e-06	Epiblast
CACCACTAGATGAGAG	-3.20399e-06	Epiblast
CACCACTTCTATGTGG	-5.99467e-07	Epiblast
CACCACTTCTCCTATA	4.87397e-07	Epiblast
CACCAGGGTTGAACTC	-1.20721e-05	Epiblast
CACCTTGCAGCCAGAA	-2.01657e-06	Epiblast
CAGAATCCAGTCCTTC	0.877492	Epiblast
CAGAATCCATCACGAT	1.671e-05	Epiblast
CAGAATCCATTGCGGC	1.01035e-05	Epiblast
CAGAGAGAGACTGGGT	-6.85731e-07	Epiblast
CAGAGAGTCATGTAGC	-2.35934e-06	Epiblast
CAGATCAAGGTGTGGT	-3.18991e-06	Epiblast
CAGATCAGTACCATCA	-2.08281e-05	Epiblast
CAGCAGCAGCCACGCT	-1.31007e-07	Epiblast
CAGCAGCGTTTACTCT	-2.01074e-05	Epiblast
CAGCATAAGAACTGTA	3.488e-06	Epiblast
CAGCATAAGACACTAA	-3.52898e-06	Epiblast
CAGCATAAGTGGGTTG	-1.00472e-05	Epiblast
CAGCATAGTTACGCGC	7.23903e-06	Epiblast
CAGCGACAGATAGGAG	-7.64006e-06	Epiblast
CAGCGACAGGACAGAA	-1.24618e-05	Epiblast
CAGCGACCAAGAAAGG	5.57346e-06	Epiblast
CAGCGACGTATTCGTG	4.21197e-06	Epiblast
CAGCGACTCACCACCT	-3.2295e-06	Epiblast
CAGCGACTCCAAGTAC	1.18805e-05	Epiblast
CAGCTAAAGACAGACC	3.70294e-06	Epiblast
CAGCTAAAGGACATTA	2.01942e-06	Epiblast
CAGCTAACAGCTGTGC	-9.0865e-07	Epiblast
CAGCTGGCAATGTTGC	-6.40607e-06	Epiblast
CAGCTGGGTGACTCAT	-1.57187e-06	Epiblast
CAGGTGCGTATGGTTC	1.73457	Epiblast
CAGTAACAGTTGAGAT	2.6235e-05	Epiblast
CAGTAACCATCCCACT	2.29629e-06	Epiblast
CAGTAACGTGTGACGA	7.61366e-07	Epiblast
CAGTCCTCACTGTCGG	1.40486e-05	Epiblast
CAGTCCTGTCAGCTAT	-2.20655e-06	Epiblast
CATATGGCATGCATGT	-1.0335e-05	Epiblast
CATATGGGTTCCACAA	1.20067e-05	Epiblast
CATATGGTCCTGTAGA	-1.63406e-06	Epiblast
CATATTCAGGGTCTCC	2.7272e-05	Epiblast
CATATTCGTATTAGCC	-2.48614e-06	Epiblast
CATCAAGCATGGGAAC	2.17867e-05	Epiblast
CATCAAGTCACATACG	2.13448e-06	Epiblast
CATCAGAGTAATAGCA	2.16212e-06	Epiblast
CATCAGAGTGCATCTA	1.52967	Epiblast
CATCAGAGTTAAGTAG	1.25862e-05	Epiblast
CATCCACTCCTCAACC	-6.93814e-06	Epiblast
CATCGAAAGCCACTAT	-6.11767e-06	Epiblast
CATCGAAAGCTTTGGT	-1.61431e-05	Epiblast
CATCGAACACATTTCT	1.95194	Epiblast
CATCGAACACCAGATT	6.64555e-06	Epiblast
CATCGGGCATGGAATA	-1.32844e-05	Epiblast
CATCGGGCATGTCGAT	8.44764e-06	Epiblast
CATCGGGTCAGCAACT	3.47697e-06	Epiblast
CATGCCTAGCCCGAAA	-2.13602e-05	Epiblast
CATGCCTAGGGTCTCC	-1.52283e-05	Epiblast
CATGCCTCAAAGGAAG	1.24098e-05	Epiblast
CATGCCTCACGAGAGT	3.48194e-08	Epiblast
CATGCCTCACGAGGTA	-1.23779e-05	Epiblast
CATGCCTCAGATGGGT	5.55699e-06	Epiblast
CATGCCTGTACCGTTA	-2.18315e-05	Epiblast
CATGCCTGTTTGACTG	-2.47024e-06	Epiblast
CATGGCGAGTGAATTG	-3.41673e-06	Epiblast
CATGGCGCAGCGTCCA	1.30544e-05	Epiblast
CATGGCGCATTTCACT	1.79532e-05	Epiblast
CATGGCGGTCGGGTCT	-1.16784e-05	Epiblast
CATGGCGTCAGCTGGC	-1.15229e-05	Epiblast
CATGGCGTCATGCAAC	-9.14455e-06	Epiblast
CATTATCGTCGTTGTA	1.20914e-05	Epiblast
CATTATCGTTTAGCTG	1.45291	Epiblast
CATTCGCCAGCTGTAT	1.63375e-06	Epiblast
CATTCGCCAGTCCTTC	-7.26161e-06	Epiblast
CATTCGCCATGCATGT	4.07597e-06	Epiblast
CCAATCCCACACAGAG	1.70598e-05	Epiblast
CCAATCCTCAAGGCTT	-8.33998e-06	Epiblast
CCACCTAAGGACACCA	-1.06411e-05	Epiblast
CCACCTACAGCGTTCG	5.99811e-06	Epiblast
CCACCTACAGGGTACA	1.73296e-05	Epiblast
CCACCTAGTGCAACTT	1.9345e-05	Epiblast
CCACCTATCGTAGGTT	5.60093e-06	Epiblast
CCACGGACATGGAATA	-3.91227e-06	Epiblast
CCACTACAGAATAGGG	-1.63458e-05	Epiblast
CCACTACCAATTCCTT	1.81377e-06	Epiblast
CCACTACCAGATGGGT	3.4953e-05	Epiblast
CCACTACTCTCTTATG	7.63825e-06	Epiblast
CCACTACTCTGCGTAA	-6.03387e-06	Epiblast
CCAGCGACACCGAAAG	1.05983e-05	Epiblast
CCAGCGAGTATAAACG	5.82972e-06	Epiblast
CCAGCGATCTCTAGGA	-1.36684e-05	Epiblast
CCATGTCAGAAACCGC	-4.33214e-06	Epiblast
CCATTCGAGACGCACA	9.70733e-06	Epiblast
CCATTCGAGGCCCTCA	3.76973e-06	Epiblast
CCATTCGTCGTGGACC	-8.47914e-06	Epiblast
CCCAATCAGGCTAGAC	-2.83611e-06	Epiblast
CCCAATCAGTACCGGA	8.69519e-06	Epiblast
CCCAATCCAGCTGTAT	-5.44355e-06	Epiblast
CCCAGTTTCGGCATCG	-4.17821e-07	Epiblast
CCCATACCAATGGTCT	-4.90938e-06	Epiblast
CCCATACCACAAGACG	3.88439e-06	Epiblast
CCCATACCACATGGGA	-8.44893e-06	Epiblast
CCCATACGTTCCACTC	1.55834	Epiblast
CCCTCCTAGGACATTA	2.62623e-06	Epiblast
CCCTCCTCACCAGATT	6.93349e-07	Epiblast
CCGGGATCACCAGCAC	-1.10181e-05	Epiblast
CCGGGATTCGTCTGAA	-1.26108e-05	Epiblast
CCGGTAGAGTCTCAAC	6.69066e-06	Epiblast
CCGGTAGCAGATCTGT	-2.506e-06	Epiblast
CCGGTAGCATTCCTGC	3.98734e-06	Epiblast
CCGGTAGTCTGAGTGT	6.18984e-06	Epiblast
CCGTACTAGACAGAGA	4.31134e-06	Epiblast
CCGTACTCACGGATAG	5.58312e-06	Epiblast
CCGTACTTCAAGGCTT	1.50832e-05	Epiblast
CCGTGGACAAAGGTGC	-6.49807e-07	Epiblast
CCGTGGACATGTCTCC	-3.12933e-06	Epiblast
CCGTGGAGTTACGGAG	-1.73773e-05	Epiblast
CCGTTCACAGGTCTCG	-5.97274e-06	Epiblast
CCTAAAGCACCACGTG	-7.88783e-06	Epiblast
CCTAAAGCATCGGACC	2.57583e-06	Epiblast
CCTACACGTACAGTTC	-1.29967e-05	Epiblast
CCTACACGTGATAAAC	4.26265e-06	Epiblast
CCTACCAAGCAATATG	-2.84836e-06	Epiblast
CCTACCACAAGTAATG	1.55509	Epiblast
CCTACCAGTCAATGTC	-8.44891e-06	Epiblast
CCTAGCTAGATGGCGT	-1.38825e-05	Epiblast
CCTAGCTTCATGTCCC	9.55185e-06	Epiblast
CCTATTAGTAGCGTGA	7.30291e-07	Epiblast
CCTATTATCAACACGT	-1.05845e-05	Epiblast
CCTCAGTCACTTAAGC	1.26467e-05	Epiblast
CCTCAGTGTCTAGAGG	2.60247e-05	Epiblast
CCTCTGACAAAGGCGT	-1.10415e-06	Epiblast
CCTTACGCATGTAAGA	4.50086e-06	Epiblast
CCTTACGTCGTGGACC	1.49629e-06	Epiblast
CCTTACGTCTACTTAC	-1.14107e-05	Epiblast
CCTTACGTCTGTACGA	8.02499e-06	Epiblast
CCTTCCCAGTTTAGGA	-1.41883e-05	Epiblast
CCTTCCCCAGCTGTAT	1.56191e-05	Epiblast
CCTTCCCTCAGTCAGT	-6.85848e-06	Epiblast
CCTTCGACAAACGTGG	-8.98959e-06	Epiblast
CCTTCGACAAAGTCAA	-1.9033e-06	Epiblast
CCTTCGACACATCCGG	-1.43903e-06	Epiblast
CCTTCGACACCCTATC	-9.65727e-07	Epiblast
CCTTTCTCACTTAACG	2.35788e-06	Epiblast
CCTTTCTGTCATACTG	-1.41193e-05	Epiblast
CCTTTCTTCTAAGCCA	4.53918e-06	Epiblast
CGAACATGTGAGCGAT	-4.13467e-06	Epiblast
CGAATGTTCCTAGGGC	6.20347e-06	Epiblast
CGACCTTTCACTCCTG	1.66114e-06	Epiblast
CGACCTTTCCGAGCCA	1.90518e-05	Epiblast
CGACCTTTCTTTACAC	-1.45902e-05	Epiblast
CGACTTCGTGGCAAAC	-9.9925e-06	Epiblast
CGACTTCTCTAACTTC	4.19724e-07	Epiblast
CGAGAAGAGGCTCATT	3.47183e-06	Epiblast
CGAGAAGGTCCCGACA	-2.87097e-06	Epiblast
CGAGAAGTCCTCAACC	6.84206e-06	Epiblast
CGAGCACCACCTATCC	-2.88123e-06	Epiblast
CGAGCACCACGTCAGC	3.02272e-07	Epiblast
CGAGCACGTGAGGCTA	1.82763e-05	Epiblast
CGAGCCACACTGTTAG	-1.54533e-05	Epiblast
CGAGCCAGTCTACCTC	-2.77047e-06	Epiblast
CGATCGGCAAGGTTCT	4.41503e-06	Epiblast
CGATCGGGTTTAAGCC	1.7806	Epiblast
CGATCGGTCCACGCAG	7.89643e-06	Epiblast
CGATGGCAGAGCTTCT	2.00506e-06	Epiblast
CGATGGCCATGGAATA	1.46835e-05	Epiblast
CGATGTAAGACTGGGT	3.37838e-06	Epiblast
CGATGTAAGTACGTAA	4.40824e-06	Epiblast
CGATTGACATGGGAAC	3.79676e-06	Epiblast
CGATTGAGTAACGACG	8.76556e-06	Epiblast
CGATTGAGTAGATTAG	9.33388e-06	Epiblast
CGATTGATCACGGTTA	4.56003e-06	Epiblast
CGCCAAGCACGGTGTC	-5.7036e-06	Epiblast
CGCCAAGCATCACGTA	-1.11462e-05	Epiblast
CGCGGTAAGTGACATA	3.28096e-06	Epiblast
CGCGGTACACACGCTG	1.07809e-05	Epiblast
CGCGGTAGTCATTAGC	-2.43519e-06	Epiblast
CGCGGTATCATGTGGT	2.24142e-05	Epiblast
CGCGTTTAGGGATACC	-2.03599e-05	Epiblast
CGCGTTTCAAGTAGTA	3.84813e-06	Epiblast
CGCGTTTCAAGTTGTC	4.38696e-06	Epiblast
CGCGTTTCAGGGTACA	-2.76406e-06	Epiblast
CGCGTTTGTGGGTATG	-2.45428e-05	Epiblast
CGCGTTTTCGAATGGG	-1.19145e-06	Epiblast
CGCTATCAGCTCTCGG	1.63216e-06	Epiblast
CGCTATCAGTTGAGAT	4.0648e-06	Epiblast
CGCTATCGTAGCACGA	7.6706e-08	Epiblast
CGCTATCTCCTATGTT	-1.13568e-06	Epiblast
CGCTGGAAGGTCGGAT	-2.81528e-06	Epiblast
CGCTGGATCACTATTC	-5.02381e-06	Epiblast
CGCTGGATCCTAGTGA	7.15938e-06	Epiblast
CGGACACAGATCGATA	1.59803e-05	Epiblast
CGGACACCAATAGCAA	-1.55158e-05	Epiblast
CGGACACTCTTACCTA	-2.5382e-06	Epiblast
CGGACACTCTTGTTTG	4.67831e-06	Epiblast
CGGACGTAGCGTTGCC	-6.15606e-06	Epiblast
CGGACGTAGCTCCTCT	1.51942e-05	Epiblast
CGGACGTTCCGGGTGT	1.05222e-05	Epiblast
CGGACTGCATGCCCGA	-6.02554e-06	Epiblast
CGGACTGGTTAAGAAC	-1.29602e-05	Epiblast
CGGACTGTCGGTGTCG	1.70226	Epiblast
CGGAGCTAGTGTTAGA	1.36502e-05	Epiblast
CGGAGCTCAGATCGGA	4.09864e-07	Epiblast
CGGAGCTCAGGCGATA	2.89641e-06	Epiblast
CGGAGCTTCTGTCAAG	-8.17393e-06	Epiblast
CGGAGTCAGTATCTCG	-2.87493e-07	Epiblast
CGGAGTCCAGCGTCCA	1.47218e-05	Epiblast
CGGCTAGCATCGATTG	1.48231e-05	Epiblast
CGGCTAGGTGTGCGTC	-8.43053e-06	Epiblast
CGGCTAGGTTTGGGCC	-6.61953e-07	Epiblast
CGGCTAGTCGACCAGC	3.11233e-06	Epiblast
CGGGTCAAGCGAGAAA	-1.1259e-06	Epiblast
CGGGTCAGTACAGTTC	1.20887e-05	Epiblast
CGGGTCATCGATAGAA	1.70419e-06	Epiblast
CGGTTAAAGTGCAAGC	6.9242e-06	Epiblast
CGGTTAACAGCCAGAA	-1.18555e-05	Epiblast
CGGTTAAGTCAGATAA	-6.58389e-06	Epiblast
CGGTTAAGTTATGCGT	5.08786e-06	Epiblast
CGGTTAATCATCGGAT	1.58958	Epiblast
CGTAGCGGTAATAGCA	7.49552e-07	Epiblast
CGTAGCGGTCATATGC	-1.64595e-05	Epiblast
CGTAGGCGTACGAAAT	7.65968e-06	Epiblast
CGTAGGCGTCCTGCTT	-1.90546e-05	Epiblast
CGTAGGCTCCTATTCA	-1.37639e-05	Epiblast
CGTCACTAGCGTCAAG	-2.2919e-06	Epiblast
CGTCAGGAGTGGTAAT	-3.14021e-06	Epiblast
CGTCAGGCAATAACGA	-1.15311e-06	Epiblast
CGTCAGGCAGCTGGCT	1.0967e-05	Epiblast
CGTCAGGGTTAAGACA	1.40646e-05	Epiblast
CGTCCATGTGGGTATG	5.91545e-06	Epiblast
CGTCTACAGAAACGCC	-6.9153e-06	Epiblast
CGTCTACTCAGTACGT	-6.03006e-06	Epiblast
CGTGAGCAGTTTGCGT	-3.7652e-06	Epiblast
CGTGAGCCAAACGTGG	-2.53508e-05	Epiblast
CGTGAGCGTAATCACC	-8.57809e-06	Epiblast
CGTGAGCTCAACGGGA	-4.26589e-06	Epiblast
CGTGTAAGTCCAGTGC	7.19466e-06	Epiblast
CGTGTCTAGACGACGT	4.75958e-06	Epiblast
CGTGTCTGTGCAGTAG	4.16955e-06	Epiblast
CGTGTCTTCCGTCAAA	-1.50828e-05	Epiblast
CGTTAGAAGAAGGACA	1.53917e-05	Epiblast
CGTTAGAAGATCCCGC	1.34602e-05	Epiblast
CGTTAGAGTAATAGCA	1.12638e-06	Epiblast
CGTTAGAGTCGAGATG	1.58547e-06	Epiblast
CGTTCTGAGACAATAC	1.55627e-07	Epiblast
CGTTCTGCATCCGTGG	2.75973e-06	Epiblast
CGTTCTGCATGAGCGA	5.49526e-07	Epiblast
CGTTGGGCACACTGCG	-4.31613e-06	Epiblast
CGTTGGGCACCCTATC	1.15018e-05	Epiblast
CGTTGGGTCACTCCTG	9.44618e-06	Epiblast
CGTTGGGTCTTCATGT	9.92041e-06	Epiblast
CTAACTTCATATGAGA	-9.91059e-06	Epiblast
CTAACTTGTGCAGGTA	-1.17578e-05	Epiblast
CTAACTTTCCGTCAAA	-1.7812e-05	Epiblast
CTAAGACAGAGTCTGG	-1.4511e-06	Epiblast
CTAAGACAGATGGCGT	6.4255e-06	Epiblast
CTAAGACGTAGCGCTC	4.09163e-06	Epiblast
CTAAGACGTTTCGCTC	-9.60108e-06	Epiblast
CTAAGACTCCCTTGCA	7.78132e-06	Epiblast
CTAAGACTCTGAGTGT	8.77295e-06	Epiblast
CTAATGGCACCGAAAG	1.73568	Epiblast
CTAATGGCAGCTGTAT	-4.56873e-07	Epiblast
CTAATGGCATTCACTT	-1.28056e-06	Epiblast
CTAATGGGTCCAGTGC	1.09624e-05	Epiblast
CTAATGGTCGGACAAG	-1.47831e-05	Epiblast
CTACACCAGGCGCTCT	-4.1052e-07	Epiblast
CTACACCCATATGGTC	-5.33306e-06	Epiblast
CTACACCCATCACAAC	-2.66032e-06	Epiblast
CTACACCTCAGCACAT	-1.80745e-06	Epiblast
CTACACCTCCACGTTC	2.51555e-06	Epiblast
CTACATTAGCAAATCA	4.92505e-06	Epiblast
CTACCCAAGGTGCACA	-1.09909e-05	Epiblast
CTACCCAAGTGGTAAT	-2.83076e-06	Epiblast
CTACCCACATAGTAAG	-4.05666e-06	Epiblast
CTACCCAGTTAAGAAC	2.4042e-06	Epiblast
CTACCCAGTTGCGCAC	0.65364	Epiblast
CTACGTCGTCATCCCT	9.98313e-06	Epiblast
CTAGAGTCACATAACC	7.77959e-06	Epiblast
CTAGAGTGTAGGGTAC	2.40893e-05	Epiblast
CTAGAGTGTTAAGATG	-2.59425e-05	Epiblast
CTAGAGTTCGCATGGC	6.86304e-08	Epiblast
CTAGCCTAGTGGAGTC	-1.49697e-06	Epiblast
CTAGCCTAGTTCGATC	7.47873e-06	Epiblast
CTAGCCTCACGTCAGC	1.24035e-06	Epiblast
CTAGCCTCAGACGCCT	-7.78055e-06	Epiblast
CTAGCCTGTTTGTGTG	1.41003e-05	Epiblast
CTAGTGACATACTCTT	6.10679e-06	Epiblast
CTAGTGAGTCGGGTCT	-1.05988e-05	Epiblast
CTAGTGAGTCTCCACT	-6.05839e-06	Epiblast
CTAGTGAGTTTGTGTG	5.33106e-06	Epiblast
CTCACACAGAGTGAGA	-9.78489e-06	Epiblast
CTCACACCACTTAAGC	-5.04888e-06	Epiblast
CTCACACGTAAACCTC	-2.57537e-06	Epiblast
CTCAGAACACTATCTT	-5.43779e-06	Epiblast
CTCAGAACAGGCAGTA	-2.79673e-06	Epiblast
CTCAGAATCGGAATCT	1.56783e-05	Epiblast
CTCCTAGAGCCCAATT	-1.78063e-05	Epiblast
CTCGAGGAGACTTGAA	8.81023e-06	Epiblast
CTCGAGGCACATCTTT	1.23604e-05	Epiblast
CTCGAGGTCCAGAGGA	-9.55389e-06	Epiblast
CTCGAGGTCGAATCCA	-1.21041e-05	Epiblast
CTCGGAGAGGCAAAGA	-1.35816e-06	Epiblast
CTCGGAGGTAGCACGA	-7.9506e-06	Epiblast
CTCGGAGGTGCACCAC	8.7043e-06	Epiblast
CTCGTACAGAGTGACC	5.55438e-06	Epiblast
CTCGTACAGGCGACAT	9.14879e-06	Epiblast
CTCGTACCAAACCCAT	-5.53397e-06	Epiblast
CTCGTCAAGCTAAGAT	-1.32915e-05	Epiblast
CTCGTCAAGCTAGTCT	1.00169e-05	Epiblast
CTCGTCAAGTCCAGGA	-1.4093e-05	Epiblast
CTCTACGAGAGTCTGG	2.95462e-06	Epiblast
CTCTACGCAGATTGCT	8.41787e-06	Epiblast
CTCTACGTCGACAGCC	6.29064e-06	Epiblast
CTCTGGTCATACCATG	3.47635e-06	Epiblast
CTGAAACAGTTAACGA	-4.20362e-06	Epiblast
CTGAAACGTGATAAAC	-1.06961e-05	Epiblast
CTGAAACGTGTAATGA	-2.61364e-05	Epiblast
CTGAAACTCGGCATCG	4.51051e-07	Epiblast
CTGAAGTCATACAGCT	-1.687e-05	Epiblast
CTGAAGTGTCGATTGT	5.07414e-06	Epiblast
CTGATAGCAATGCCAT	-1.34633e-06	Epiblast
CTGATAGGTGGTAACG	-1.63865e-07	Epiblast
CTGATCCAGCCACGTC	3.94839e-06	Epiblast
CTGATCCAGGACAGAA	1.21988e-05	Epiblast
CTGCCTAAGCCAACAG	-1.077e-05	Epiblast
CTGCCTAGTCTGCCAG	2.296e-05	Epiblast
CTGCCTAGTTAAGATG	-3.25878e-06	Epiblast
CTGCGGAAGACCCACC	-2.36909e-06	Epiblast
CTGCGGACATGATCCA	-1.35211e-05	Epiblast
CTGCGGAGTCTCATCC	1.60965e-05	Epiblast
CTGCGGATCAGGATCT	-8.83876e-06	Epiblast
CTGCGGATCGCGATCG	-4.58141e-06	Epiblast
CTGCTGTGTTACGACT	7.12228e-06	Epiblast
CTGGTCTCAATAACGA	4.42954e-06	Epiblast
CTGGTCTCATTTGCCC	7.59587e-06	Epiblast
CTGGTCTTCGGCGGTT	-4.68878e-06	Epiblast
CTGGTCTTCTACTCAT	-1.7271e-06	Epiblast
CTGGTCTTCTCAAACG	6.8205e-06	Epiblast
CTGTTTACACAACGCC	2.69759e-05	Epiblast
CTGTTTAGTTCCCTTG	2.93167e-07	Epiblast
CTGTTTATCCCATTTA	8.37511e-06	Epiblast
CTTAACTAGAGTACAT	5.33329e-06	Epiblast
CTTAACTCAGCTGTTA	1.89628e-06	Epiblast
CTTAACTTCGGAAACG	1.86899e-05	Epiblast
CTTAGGAAGCTACCGC	5.26698e-06	Epiblast
CTTAGGACAGATTGCT	4.38251e-06	Epiblast
CTTAGGACAGGACCCT	-1.21053e-05	Epiblast
CTTAGGAGTCTCACCT	-1.40442e-05	Epiblast
CTTAGGAGTTCTGAAC	-1.67605e-05	Epiblast
CTTGGCTCACATTTCT	-3.18353e-06	Epiblast
GAAACTCAGGGCTTGA	1.63767e-05	Epiblast
GAAATGAAGTGAATTG	1.70069e-05	Epiblast
GAAATGACAGTAGAGC	-8.179e-06	Epiblast
GAAATGACATCTACGA	-5.06102e-07	Epiblast
GAACATCAGGTGCTAG	4.8222e-06	Epiblast
GAACATCTCCAAAGTC	-4.35073e-07	Epiblast
GAACCTAAGAGTGAGA	1.54803e-05	Epiblast
GAACCTACAAACTGTC	-8.39779e-06	Epiblast
GAACCTACAAATTGCC	5.71123e-06	Epiblast
GAACCTAGTGAAATCA	-2.09852e-05	Epiblast
GAACCTATCCTGCTTG	3.34068e-06	Epiblast
GAACGGAAGTCTCAAC	-9.31772e-06	Epiblast
GAACGGAGTCTTCGTC	-1.34833e-05	Epiblast
GAACGGATCCAACCAA	-1.23669e-05	Epiblast
GAAGCAGAGCTAGTCT	-1.50076e-05	Epiblast
GAATGAAAGCCACTAT	2.863e-06	Epiblast
GAATGAAAGGATGGAA	-3.75494e-07	Epiblast
GAATGAATCAAGATCC	4.20372e-06	Epiblast
GACACGCCAATGCCAT	3.23917e-06	Epiblast
GACACGCCATGGGACA	3.8095e-06	Epiblast
GACACGCGTCTCCATC	1.20262e-05	Epiblast
GACACGCGTTGTGGCC	1.10221e-05	Epiblast
GACCAATTCGGAGGTA	1.47137e-05	Epiblast
GACCTGGCACTAAGTC	8.44678e-07	Epiblast
GACCTGGGTCAAGCGA	9.67046e-06	Epiblast
GACCTGGGTTCGTTGA	-3.53594e-06	Epiblast
GACGGCTAGATGTGTA	-2.99277e-06	Epiblast
GACGGCTTCACGAAGG	3.63463e-06	Epiblast
GACGGCTTCTATCGCC	-3.98646e-06	Epiblast
GACGTGCCAGGACCCT	6.45979e-06	Epiblast
GACGTGCTCACGGTTA	-1.03811e-05	Epiblast
GACGTTACACTCTGTC	1.47226e-06	Epiblast
GACGTTAGTAATCGTC	2.3565e-05	Epiblast
GACTAACAGAGTAATC	-8.39244e-06	Epiblast
GACTAACAGGAACTGC	-2.17244e-05	Epiblast
GACTAACCAATTCCTT	-8.74308e-06	Epiblast
GACTAACCAGCTCCGA	-1.1022e-05	Epiblast
GACTACAAGAATCTCC	-1.48159e-05	Epiblast
GACTACACACAGTCGC	-8.29918e-06	Epiblast
GACTACACACCAGATT	1.49107e-06	Epiblast
GACTACACATGCATGT	-9.76146e-06	Epiblast
GACTGCGCAGCCAGAA	1.10497e-07	Epiblast
GACTGCGCATGAACCT	1.21495e-05	Epiblast
GACTGCGGTATCGCAT	-8.88879e-06	Epiblast
GAGCAGAAGTCGTTTG	1.09113e-05	Epiblast
GAGCAGACACATGTGT	1.62081e-05	Epiblast
GAGCAGAGTAAACACA	1.11069e-05	Epiblast
GAGGTGAAGTCAATAG	9.35824e-06	Epiblast
GAGTCCGCACGTCAGC	-4.8848e-06	Epiblast
GAGTCCGCATATACCG	1.00665	Epiblast
GAGTCCGTCAGTGCAT	1.35278e-05	Epiblast
GAGTCCGTCCCTTGTG	5.13871e-07	Epiblast
GAGTCCGTCTCATTCA	-8.38095e-06	Epiblast
GAGTCCGTCTCTTGAT	-1.08462e-05	Epiblast
GATCAGTAGTAGCCGA	-5.46533e-06	Epiblast
GATCGATCACAGCGTC	-1.04033e-05	Epiblast
GATCGATGTTCAGCGC	-1.90485e-05	Epiblast
GATCGCGAGTCGTTTG	3.28377e-09	Epiblast
GATCGCGCAGACTCGC	-8.43778e-06	Epiblast
GATCGCGGTGACAAAT	-4.52986e-06	Epiblast
GATCGCGGTTAGATGA	-6.7438e-06	Epiblast
GATCGCGTCAGCACAT	-2.30302e-05	Epiblast
GATCGTAGTCATCGGC	9.4869e-06	Epiblast
GATCGTAGTCGTCTTC	1.15636e-05	Epiblast
GATCTAGAGCTCCTCT	5.02342e-06	Epiblast
GATCTAGCAGTATGCT	8.11254e-06	Epiblast
GATCTAGCATGGATGG	1.41824e-05	Epiblast
GATGAGGCACGGTAAG	-2.50017e-06	Epiblast
GATGCTACAGACAAAT	1.85664e-07	Epiblast
GATTCAGTCGCCGTGA	-1.91808e-06	Epiblast
GCAAACTAGATCGATA	-6.50199e-06	Epiblast
GCAAACTAGTGGGATC	-5.60696e-06	Epiblast
GCAAACTAGTGGTAGC	1.67577e-05	Epiblast
GCAAACTCATCTCCCA	4.30535e-06	Epiblast
GCAAACTCATGCCCGA	-1.44607e-06	Epiblast
GCAAACTTCTGTACGA	9.39026e-06	Epiblast
GCAATCAAGCTAGTCT	-5.45497e-06	Epiblast
GCAATCACACACTGCG	-3.32628e-06	Epiblast
GCACATACATTCTTAC	-1.0508e-05	Epiblast
GCACTCTAGTAGATGT	1.39278e-06	Epiblast
GCACTCTTCTCTGTCG	4.28855e-06	Epiblast
GCACTCTTCTGCCCTA	1.73079e-05	Epiblast
GCAGCCAAGATGTCGG	-4.35237e-07	Epiblast
GCAGTTACATTAGCCA	-8.88084e-06	Epiblast
GCAGTTAGTTCCGGCA	4.72435e-06	Epiblast
GCATACAAGATGTCGG	-4.85316e-06	Epiblast
GCATGATAGACGCTTT	-1.7551e-06	Epiblast
GCATGATCAAACGCGA	7.96324e-06	Epiblast
GCATGATCAGAGTGTG	7.78745e-06	Epiblast
GCATGATTCTAGAGTC	7.96803e-06	Epiblast
GCATGCGCAGACAAAT	2.85993e-06	Epiblast
GCATGCGGTTCTCATT	1.80438e-05	Epiblast
GCATGCGTCGTGGACC	3.41668e-06	Epiblast
GCATGTAAGGAGCGTT	2.27776e-07	Epiblast
GCATGTATCAAACCAC	-4.95579e-06	Epiblast
GCCAAATTCCGCAAGC	9.90436e-06	Epiblast
GCCAAATTCGGTTCGG	1.41439e-05	Epiblast
GCCAAATTCTACTTAC	-1.3359e-05	Epiblast
GCCTCTAAGGGCTCTC	5.79584e-06	Epiblast
GCGACCAAGACAAGCC	-2.11983e-05	Epiblast
GCGACCAAGACTAGAT	8.52443e-06	Epiblast
GCGACCACATCGATTG	-9.71862e-06	Epiblast
GCGACCATCCATGAGT	-1.10143e-05	Epiblast
GCGAGAAGTTCCCTTG	1.92882e-06	Epiblast
GCGAGAATCCACGTGG	5.27155e-06	Epiblast
GCGAGAATCTGGAGCC	-1.48321e-05	Epiblast
GCGCAACTCATGGTCA	-8.96433e-06	Epiblast
GCGCAACTCCGCTGTT	-8.84502e-06	Epiblast
GCGCAGTCAACTGGCC	5.58599e-06	Epiblast
GCGCAGTGTACCGGCT	3.83623e-06	Epiblast
GCGCAGTTCGCTAGCG	-1.78873e-05	Epiblast
GCGCCAAAGGAACTGC	0.923685	Epiblast
GCGCCAACAACCGCCA	-7.02e-06	Epiblast
GCGCCAACAATGGAAT	-3.98824e-06	Epiblast
GCGCCAAGTATAGGGC	-1.10422e-06	Epiblast
GCGCGATCATGCATGT	-9.24078e-06	Epiblast
GCGCGATGTGTCAATC	1.30747	Epiblast
GCTCCTAAGTCCCACG	1.53907e-06	Epiblast
GCTCCTACATAAAGGT	1.05586e-05	Epiblast
GCTCCTAGTCGCCATG	4.96596e-06	Epiblast
GCTCTGTAGAGCAATT	-1.33621e-06	Epiblast
GCTGCAGTCAGCTCTC	5.31683e-06	Epiblast
GCTGCGAAGTGGGTTG	9.61488e-06	Epiblast
GCTGCGACATGTCCTC	1.32385	Epiblast
GCTGCGACATGTTGAC	1.41509e-06	Epiblast
GCTGCGAGTTCGAATC	-1.83629e-05	Epiblast
GCTTGAAGTTACGTCA	-5.76935e-06	Epiblast
GGAACTTAGACAATAC	-1.17828e-05	Epiblast
GGAACTTAGGCTATCT	3.06138e-06	Epiblast
GGAACTTCATGCCACG	-2.77924e-06	Epiblast
GGAACTTGTTCAGACT	1.54223	Epiblast
GGAACTTTCATCTGTT	1.45666	Epiblast
GGAATAAGTCTCCCTA	-7.81972e-06	Epiblast
GGAATAAGTTCTCATT	5.51567e-06	Epiblast
GGACAAGCAGGTTTCA	4.49296e-06	Epiblast
GGACAAGCATCATCCC	-8.70063e-06	Epiblast
GGACAAGGTCTCACCT	-9.77479e-07	Epiblast
GGACAGACAATAAGCA	3.71067e-06	Epiblast
GGACATTAGTTAGGTA	-2.58111e-06	Epiblast
GGACATTCATCAGTAC	8.44143e-06	Epiblast
GGACATTGTATAGGGC	6.94659e-06	Epiblast
GGACGTCGTATTCTCT	-3.64543e-07	Epiblast
GGACGTCTCTTACCGC	-3.90093e-06	Epiblast
GGAGCAATCCTAGGGC	1.19785e-05	Epiblast
GGATGTTAGCACCGCT	1.87657	Epiblast
GGATGTTCAAAGGAAG	1.48307e-05	Epiblast
GGATGTTGTCACAAGG	-4.13175e-06	Epiblast
GGATGTTTCCTCGCAT	-4.51165e-06	Epiblast
GGATTACAGCCACGTC	-5.6001e-06	Epiblast
GGATTACGTCATTAGC	1.82283	Epiblast
GGATTACGTGAACCTT	-3.32036e-06	Epiblast
GGATTACTCAAGCCTA	1.9365e-06	Epiblast
GGATTACTCTTCGAGA	-8.00818e-06	Epiblast
GGCAATTAGCAACGGT	4.25487e-07	Epiblast
GGCAATTCAATGAAAC	-6.98345e-06	Epiblast
GGCAATTTCTTTAGGG	1.02519e-05	Epiblast
GGCCGATAGTGGGATC	8.828e-06	Epiblast
GGCCGATCATTGGGCC	-2.76808e-05	Epiblast
GGCCGATTCCAGTATG	1.43827e-06	Epiblast
GGCGACTAGAAACGCC	1.51988e-05	Epiblast
GGCGACTGTAGCGTAG	-6.58145e-06	Epiblast
GGCGACTGTGACGGTA	-1.54295e-06	Epiblast
GGCGACTTCGGCATCG	-2.38304e-05	Epiblast
GGCTCGACAGTCGTGC	6.17227e-06	Epiblast
GGCTCGACATGACGGA	-1.72938e-06	Epiblast
GGCTCGATCAGTTAGC	8.6158e-06	Epiblast
GGCTGGTCATTTGCTT	1.93263e-06	Epiblast
GGCTGGTTCCGCGGTA	-2.43338e-07	Epiblast
GGGAATGAGTGAATTG	1.02182e-05	Epiblast
GGGAATGGTAGAGCTG	8.90749e-06	Epiblast
GGGAATGGTCGAATCT	6.32747e-07	Epiblast
GGGAATGGTGAGTATA	-1.86466e-05	Epiblast
GGGACCTAGTCGATAA	-1.05349e-05	Epiblast
GGGACCTAGTGAACAT	-6.19355e-06	Epiblast
GGGACCTTCCAAGTAC	9.26976e-06	Epiblast
GGGACCTTCCTCAACC	-6.54058e-07	Epiblast
GGGAGATAGGTAGCCA	1.88221e-06	Epiblast
GGGATGAAGAGGTACC	-4.20884e-06	Epiblast
GGGATGAGTTGATTGC	-1.60671e-06	Epiblast
GGGCACTCAACACCTA	-6.59801e-06	Epiblast
GGGCACTCAGAGCCAA	-9.53452e-07	Epiblast
GGGCACTGTGTTTGTG	3.75585e-06	Epiblast
GGGCATCAGATTACCC	-4.6923e-06	Epiblast
GGGCATCCAGCCTGTG	-5.12132e-06	Epiblast
GGGCATCCATGGGAAC	-3.47516e-06	Epiblast
GGGCATCGTGCTGTAT	7.35464e-06	Epiblast
GGGTCTGGTCGCTTTC	-1.4183e-05	Epiblast
GGGTTGCGTACTCGCG	-1.64359e-06	Epiblast
GGTATTGGTTCCTCCA	-1.42086e-05	Epiblast
GGTGAAGAGATGTTAG	1.01554e-05	Epiblast
GGTGAAGGTAGCAAAT	9.81519e-06	Epiblast
GGTGCGTAGGCAGTCA	2.26135e-05	Epiblast
GGTGTTACACCGAAAG	1.06795e-05	Epiblast
GGTGTTACATGCCACG	8.91753e-06	Epiblast
GGTGTTAGTACTTCTT	8.70097e-06	Epiblast
GGTGTTAGTTCCGGCA	4.85762e-06	Epiblast
GTAACGTGTTAAGATG	-1.82368e-06	Epiblast
GTAACTGCATTGGGCC	1.63657e-05	Epiblast
GTACGTAGTTCCACTC	-5.83017e-06	Epiblast
GTACTCCAGCGTTGCC	-6.11432e-06	Epiblast
GTACTCCAGGCGATAC	6.0335e-06	Epiblast
GTACTCCTCATAAAGG	-6.4256e-06	Epiblast
GTACTTTGTTATCCGA	1.57759e-06	Epiblast
GTAGGCCCAAGCCCAC	-1.77795e-05	Epiblast
GTAGGCCGTAATCACC	-1.18434e-05	Epiblast
GTAGGCCGTGCGGTAA	7.89677e-06	Epiblast
GTAGTCAAGAAACCGC	9.33637e-08	Epiblast
GTAGTCAAGTTACCCA	-9.5106e-06	Epiblast
GTATCTTAGACAGACC	-7.17388e-07	Epiblast
GTATCTTGTCCTAGCG	2.22854e-05	Epiblast
GTATTCTGTCTAAAGA	7.90791e-06	Epiblast
GTATTCTGTTCGTTGA	8.40609e-06	Epiblast
GTCAAGTGTCGCATCG	1.81253e-05	Epiblast
GTCAAGTGTGTTAAGA	1.62911e-05	Epiblast
GTCACAAAGGAGTTGC	-3.60444e-06	Epiblast
GTCACAACATCAGTCA	1.89413e-05	Epiblast
GTCACAAGTCAACATC	5.53425e-06	Epiblast
GTCACAAGTCTCCACT	-5.74351e-06	Epiblast
GTCACAATCAGTTCGA	-2.00043e-05	Epiblast
GTCACGGGTACCGAGA	7.27146e-06	Epiblast
GTCACGGTCGAGGTAG	-4.38906e-06	Epiblast
GTCATTTCAAGCTGAG	-4.94601e-06	Epiblast
GTCATTTTCGCTTGTC	-3.60425e-07	Epiblast
GTCCTCAGTCTCTCGT	4.60837e-06	Epiblast
GTCGGGTCAGACAGGT	1.46337e-05	Epiblast
GTCGGGTTCAGGATCT	-1.30806e-05	Epiblast
GTCGTAAAGGGTTTCT	-8.38331e-07	Epiblast
GTCGTAAGTTGGACCC	1.82633	Epiblast
GTCTCGTAGATAGGAG	-5.36374e-06	Epiblast
GTCTCGTAGGCGACAT	-1.44773e-06	Epiblast
GTCTCGTTCACTTATC	-1.77486e-05	Epiblast
GTCTTCGAGGCCGAAT	-8.99069e-07	Epiblast
GTCTTCGCACAGACTT	8.36802e-06	Epiblast
GTGAAGGGTGCGATAG	1.68019e-05	Epiblast
GTGAAGGTCCGTTGCT	2.04152	Epiblast
GTGCAGCTCATCGCTC	5.378e-06	Epiblast
GTGCATAAGTACGACG	1.16036e-05	Epiblast
GTGCATACAAGCCATT	1.66667e-05	Epiblast
GTGCATAGTCTAACGT	1.331e-05	Epiblast
GTGCATATCAACCAAC	-2.87335e-06	Epiblast
GTGCGGTAGTCTCCTC	-5.46736e-06	Epiblast
GTGCGGTCAATCAGAA	1.69606	Epiblast
GTGCGGTCATCACGAT	-7.17229e-07	Epiblast
GTGCGGTGTAAATACG	-1.025e-05	Epiblast
GTGCGGTTCAGCTTAG	1.30158e-05	Epiblast
GTGCTTCGTCACACGC	1.47961e-05	Epiblast
GTGCTTCGTTCACGGC	-6.19562e-06	Epiblast
GTGGGTCAGAGCAATT	-1.08652e-05	Epiblast
GTGTGCGGTATAGTAG	-3.76358e-07	Epiblast
GTGTGCGGTTATGCGT	1.4456e-05	Epiblast
GTGTTAGAGATGTTAG	-4.0398e-06	Epiblast
GTGTTAGAGCAGATCG	-1.74024e-05	Epiblast
GTGTTAGGTGGGTCAA	1.34148e-06	Epiblast
GTGTTAGGTTTAGCTG	3.29328e-06	Epiblast
GTGTTAGTCGCGTTTC	1.30954e-05	Epiblast
GTGTTAGTCTTTACGT	-1.17046e-05	Epiblast
GTTAAGCAGAGTAAGG	9.96119e-06	Epiblast
GTTAAGCCACGGACAA	1.00095e-05	Epiblast
GTTAAGCGTCTCCCTA	4.94143e-06	Epiblast
GTTACAGAGAGCTGCA	1.43663e-05	Epiblast
GTTACAGAGCGTTGCC	1.04077e-07	Epiblast
GTTACAGGTTGAGGTG	1.84167e-05	Epiblast
GTTACAGTCCAGATCA	4.02793e-06	Epiblast
GTTACAGTCTATGTGG	1.30939e-05	Epiblast
GTTCATTAGATATGCA	-6.13254e-06	Epiblast
GTTCGGGCAAGGGTCA	7.07196e-06	Epiblast
GTTCGGGCATCACGAT	3.11808e-06	Epiblast
GTTCGGGCATTACCTT	3.5064e-06	Epiblast
GTTCGGGGTGACGGTA	-1.58687e-05	Epiblast
GTTCTCGAGCGATATA	-1.1475e-06	Epiblast
GTTCTCGGTAAGAGAG	8.9279e-06	Epiblast
GTTCTCGGTCGATTGT	1.44808e-05	Epiblast
GTTCTCGTCAAACCAC	-2.52031e-06	Epiblast
GTTTCTACAAACCCAT	-2.47741e-06	Epiblast
GTTTCTACAAGGCTCC	7.74366e-06	Epiblast
TAAACCGAGGAGTCTG	-3.10771e-06	Epiblast
TAAGAGAAGACTAAGT	-3.61609e-06	Epiblast
TAAGAGACACGGATAG	1.51539	Epiblast
TAAGAGAGTCTGCCAG	6.25931e-06	Epiblast
TAAGAGATCGTGGACC	3.11307e-07	Epiblast
TAAGAGATCTGTGCAA	-4.86414e-06	Epiblast
TAAGCGTAGACGACGT	-9.94513e-06	Epiblast
TAAGCGTAGGGTTTCT	7.83173e-06	Epiblast
TAAGTGCAGAAGATTC	1.41568e-05	Epiblast
TAAGTGCAGGGAAACA	-2.09757e-05	Epiblast
TAAGTGCAGTTAGGTA	3.20165e-06	Epiblast
TACACGAAGAGGTACC	-9.07567e-06	Epiblast
TACACGAAGCGTAGTG	1.36767e-06	Epiblast
TACACGAGTTCTGAAC	-7.7443e-06	Epiblast
TACACGATCGAATGCT	1.3275e-05	Epiblast
TACAGTGGTAAACACA	-8.08988e-07	Epiblast
TACAGTGGTTCGTCTC	-1.02141e-06	Epiblast
TACAGTGTCAAAGACA	-3.5475e-06	Epiblast
TACCTATGTATAAACG	3.77362e-06	Epiblast
TACCTATTCATGCATG	4.03728e-06	Epiblast
TACCTTAAGCCACGCT	1.70237e-06	Epiblast
TACCTTAAGCTAACTC	-1.10108e-05	Epiblast
TACCTTATCCGTAGTA	-2.83129e-06	Epiblast
TACGGATGTCGACTGC	1.62712	Epiblast
TACGGATTCAATCACG	1.28257e-05	Epiblast
TACGGGCGTAGAAGGA	1.10108e-05	Epiblast
TACGGTAAGATCCCAT	5.81718e-06	Epiblast
TACGGTAAGCTCCTTC	3.01422e-06	Epiblast
TACGGTACAGTATGCT	-2.88461e-06	Epiblast
TACTCATCATCGTCGG	-1.70465e-05	Epiblast
TACTCATTCACCTCGT	3.96133e-08	Epiblast
TACTCGCGTTGCGCAC	2.63703e-07	Epiblast
TACTCGCTCTCTGTCG	3.47303e-06	Epiblast
TACTTACAGCGATGAC	1.64441e-06	Epiblast
TACTTACAGGACATTA	-9.20744e-06	Epiblast
TACTTACGTAGCTTGT	1.14806e-05	Epiblast
TACTTACGTCTTGTCC	-3.8988e-06	Epiblast
TACTTGTAGGAGCGTT	5.55659e-06	Epiblast
TACTTGTCATCACGAT	5.36623e-06	Epiblast
TACTTGTGTAACGCGA	-1.47119e-05	Epiblast
TACTTGTTCTCCGGTT	-2.40936e-05	Epiblast
TAGACCACAGCAGTTT	-3.65017e-06	Epiblast
TAGACCAGTTACCGAT	-1.39271e-05	Epiblast
TAGAGCTCATCGTCGG	1.51151	Epiblast
TAGAGCTTCCTTTACA	-1.89014e-05	Epiblast
TAGAGCTTCGCGCCAA	-2.66783e-06	Epiblast
TAGAGCTTCGTAGGAG	8.20431e-06	Epiblast
TAGCCGGAGAGGTACC	7.78194e-06	Epiblast
TAGGCATCAGACGCCT	-1.91679e-07	Epiblast
TAGGCATTCGGGAGTA	1.49304e-06	Epiblast
TAGTGGTCATTGCGGC	1.19785e-05	Epiblast
TAGTGGTTCCAAACTG	-2.0426e-05	Epiblast
TAGTGGTTCCGGGTGT	-1.01431e-05	Epiblast
TAGTTGGAGATGCCAG	8.9235e-06	Epiblast
TAGTTGGAGGAGTAGA	-1.51771e-05	Epiblast
TAGTTGGAGGGAACGG	8.23528e-06	Epiblast
TAGTTGGTCGGAGGTA	3.59576e-06	Epiblast
TATCAGGAGGAGTTGC	8.92995e-06	Epiblast
TATCAGGTCTCGCATC	-9.83042e-06	Epiblast
TCAACGAAGTCTCCTC	8.00728e-06	Epiblast
TCAACGACAGGAACGT	6.79893e-06	Epiblast
TCAACGACATACGCTA	1.30966e-05	Epiblast
TCAACGAGTACCCAAT	-1.89121e-05	Epiblast
TCAACGATCGATAGAA	1.54763e-06	Epiblast
TCACAAGCACGAAATA	-7.52915e-06	Epiblast
TCACAAGGTAACGTTC	-3.55425e-06	Epiblast
TCACGAACAGGATTGG	-2.60266e-06	Epiblast
TCAGATGGTCATCCCT	3.3352e-06	Epiblast
TCAGATGGTGCACCAC	2.54073e-06	Epiblast
TCAGATGTCATACGGT	-1.01293e-05	Epiblast
TCAGCAAAGACGACGT	1.92374e-06	Epiblast
TCAGCAACAATGAATG	-2.34002e-05	Epiblast
TCAGCAAGTGGTACAG	3.46591e-06	Epiblast
TCAGCAATCGATGAGG	-2.82894e-05	Epiblast
TCAGCTCAGTGGTAGC	3.67873e-06	Epiblast
TCAGCTCCACAGAGGT	-2.85484e-06	Epiblast
TCAGCTCCATTGGCGC	7.17671e-06	Epiblast
TCAGCTCGTCTCTTAT	1.4239e-05	Epiblast
TCAGGTAAGCCTTGAT	-1.1759e-05	Epiblast
TCATTACTCGTGGGAA	-1.21905e-05	Epiblast
TCATTACTCTGAGTGT	1.28153	Epiblast
TCATTTGTCTCAACTT	5.15881e-06	Epiblast
TCCACACAGATGTAAC	-3.43044e-06	Epiblast
TCCACACCAGGTTTCA	-1.85544e-05	Epiblast
TCCACACCATATGCTG	-4.20508e-06	Epiblast
TCCACACGTATCGCAT	-1.86604e-05	Epiblast
TCCCGATGTCTGCCAG	2.39843e-06	Epiblast
TCGAGGCGTCGCATCG	-7.92524e-06	Epiblast
TCGAGGCTCAGTTCGA	2.03529e-05	Epiblast
TCGAGGCTCTGTCTAT	7.31626e-06	Epiblast
TCGCGAGGTAGTGAAT	-3.09744e-06	Epiblast
TCGCGTTCACTGTGTA	-6.33641e-06	Epiblast
TCGGGACCAGTCCTTC	7.76691e-06	Epiblast
TCGGTAAAGAACAACT	2.32325e-06	Epiblast
TCGGTAAAGGCCCTCA	-2.41816e-06	Epiblast
TCGGTAACAGTTAACC	5.72136e-06	Epiblast
TCGTACCGTCAGAAGC	-1.07216e-06	Epiblast
TCGTACCTCGCACTCT	1.70042	Epiblast
TCGTACCTCGTCCAGG	-4.65022e-06	Epiblast
TCGTAGACATGTAGTC	2.54936e-06	Epiblast
TCGTAGAGTGTGACCC	-1.34495e-06	Epiblast
TCTATTGGTAGAAGGA	-1.01e-05	Epiblast
TCTATTGGTCGCCATG	8.8788e-06	Epiblast
TCTATTGGTCTCCCTA	1.34445	Epiblast
TCTATTGGTGATAAAC	1.33165e-06	Epiblast
TCTATTGTCTGTACGA	9.45326e-06	Epiblast
TCTCATAAGCTGATAA	1.52569e-05	Epiblast
TCTCATACACGGCGTT	-2.47451e-06	Epiblast
TCTCTAAAGACTGGGT	1.20925e-05	Epiblast
TCTCTAATCACCGGGT	4.23257e-06	Epiblast
TCTGAGAAGTGTACCT	-2.09706e-07	Epiblast
TCTGGAAGTGTAATGA	1.51128e-05	Epiblast
TCTGGAATCTTGCCGT	2.87909e-06	Epiblast
TCTTCGGAGCCCTAAT	-6.17473e-06	Epiblast
TCTTCGGCAATAGAGT	-4.54101e-06	Epiblast
TCTTCGGGTCCGAAGA	-2.33543e-06	Epiblast
TCTTTCCAGACAGAGA	2.4416e-05	Epiblast
TCTTTCCAGTGCCATT	-9.92493e-06	Epiblast
TCTTTCCCAGATGGGT	-4.40736e-06	Epiblast
TCTTTCCCAGCTATTG	-1.16939e-05	Epiblast
TCTTTCCCATTGCGGC	1.27275e-06	Epiblast
TCTTTCCGTCATATGC	-2.3271e-05	Epiblast
TCTTTCCGTTCCACAA	-2.19677e-05	Epiblast
TCTTTCCTCACGATGT	9.39165e-06	Epiblast
TGAAAGAAGACCGGAT	2.99162e-06	Epiblast
TGAAAGAAGTGCAAGC	-1.20413e-05	Epiblast
TGAAAGAAGTTACGGG	4.47566e-07	Epiblast
TGAAAGACACGGCCAT	-1.86616e-05	Epiblast
TGAAAGACAGCCTTGG	7.52523e-06	Epiblast
TGAAAGACATCCGCGA	-4.25684e-06	Epiblast
TGAAAGAGTAGTGAAT	1.24417e-05	Epiblast
TGAAAGAGTCGCGTGT	4.50349e-06	Epiblast
TGAAAGATCGGCGCTA	-1.96398e-05	Epiblast
TGACAACAGGCAGTCA	7.46613e-06	Epiblast
TGACAACAGTACTTGC	1.05132e-05	Epiblast
TGACAACCAGGGCATA	-1.11558e-05	Epiblast
TGACAACGTCAGATAA	-1.91703e-05	Epiblast
TGACAACGTTTAGCTG	-7.48197e-06	Epiblast
TGACGGCAGCAGCCTC	3.45179e-06	Epiblast
TGACGGCAGCTAAGAT	1.87329	Epiblast
TGACGGCCACCTGGTG	7.66767e-06	Epiblast
TGACGGCCAGTGGAGT	5.83124e-06	Epiblast
TGACGGCGTGTTAAGA	6.90683e-06	Epiblast
TGACTAGAGAGTCGGT	1.92307e-05	Epiblast
TGACTTTGTCACTTCC	-1.23239e-05	Epiblast
TGACTTTGTGGCTCCA	-4.34533e-06	Epiblast
TGAGCATAGCAGGTCA	5.14428e-06	Epiblast
TGAGCATTCGAGAACG	-6.80486e-06	Epiblast
TGAGCCGCATGCAACT	6.25987e-06	Epiblast
TGAGGGACAATAACGA	-1.76304e-06	Epiblast
TGAGGGACACGACTCG	6.65259e-06	Epiblast
TGATTTCCAGTGGGAT	1.19584e-06	Epiblast
TGCACCTTCGGAATCT	-7.77125e-06	Epiblast
TGCACCTTCTATCGCC	-1.6835e-05	Epiblast
TGCCCATAGATTACCC	-1.12961e-06	Epiblast
TGCCCATCATCGATGT	-7.02122e-06	Epiblast
TGCCCATGTCGCCATG	9.10936e-07	Epiblast
TGCCCATGTTAGATGA	-4.62188e-06	Epiblast
TGCCCATTCCTCAATT	-4.50439e-06	Epiblast
TGCCCATTCCTGCCAT	7.30966e-07	Epiblast
TGCCCTAGTCTAGGTT	1.34564e-05	Epiblast
TGCCCTATCGGCTACG	-6.3098e-06	Epiblast
TGCGCAGCAAGCGCTC	1.67633	Epiblast
TGCGCAGCAGGGTATG	1.00591e-05	Epiblast
TGCGCAGGTAGCGCTC	1.39732e-05	Epiblast
TGCGCAGGTCGCGAAA	1.53536e-05	Epiblast
TGCGCAGGTGAGGGAG	6.84528e-06	Epiblast
TGCGTGGGTCGCGAAA	4.72337e-06	Epiblast
TGCTACCTCGAGAACG	3.80005e-06	Epiblast
TGCTGCTCACTGTCGG	1.86142e-05	Epiblast
TGGACGCCAGAGCCAA	-3.30735e-06	Epiblast
TGGACGCGTCGCTTCT	1.53421	Epiblast
TGGACGCGTTACGCGC	4.95058e-06	Epiblast
TGGACGCTCAGTCCCT	5.48494e-06	Epiblast
TGGCCAGAGCGATTCT	-1.22774e-05	Epiblast
TGGCCAGAGGCAATTA	2.07167e-06	Epiblast
TGGCCAGAGGCCCTCA	2.13043	Epiblast
TGGCCAGCATACGCTA	-1.51943e-05	Epiblast
TGGCCAGGTTAAGTAG	7.84396e-06	Epiblast
TGGCGCACATTCGACA	-1.33052e-06	Epiblast
TGGCGCATCTTCGAGA	-8.49531e-06	Epiblast
TGGCTGGAGAAGGGTA	1.15139e-06	Epiblast
TGGCTGGGTCGTCTTC	5.71397e-06	Epiblast
TGGCTGGTCCAAACAC	2.7486e-06	Epiblast
TGGCTGGTCGGTGTCG	2.25247e-05	Epiblast
TGGCTGGTCTTCGAGA	2.20798e-05	Epiblast
TGGGAAGAGGTAGCTG	-2.84192e-06	Epiblast
TGGGAAGCAAGGGTCA	1.51645e-06	Epiblast
TGGGCGTGTCGAATCT	1.29278e-05	Epiblast
TGGTTAGCATGTAAGA	-4.42802e-06	Epiblast
TGGTTAGGTGTCGCTG	-1.00659e-06	Epiblast
TGGTTAGGTTTAGCTG	-9.75537e-06	Epiblast
TGGTTAGTCAGGATCT	-1.34079e-05	Epiblast
TGGTTCCGTCTAGAGG	-7.00861e-07	Epiblast
TGGTTCCTCCTTTCGG	1.04044e-05	Epiblast
TGTATTCTCCGAACGC	6.15556e-06	Epiblast
TGTGGTACACATTAGC	-2.04761e-06	Epiblast
TGTGGTAGTAATTGGA	-5.51417e-06	Epiblast
TGTGTTTAGATAGGAG	4.11969e-07	Epiblast
TGTGTTTAGCGTTGCC	1.31705e-05	Epiblast
TGTGTTTCAGTCGTGC	2.94561e-06	Epiblast
TGTGTTTTCGGCATCG	1.15952e-06	Epiblast
TGTGTTTTCTATCGCC	-3.23332e-06	Epiblast
TGTTCCGAGGGCTTCC	2.86132e-05	Epiblast
TGTTCCGGTGTCCTCT	-1.99889e-05	Epiblast
TGTTCCGGTGTGGCTC	1.50722e-06	Epiblast
TGTTCCGGTTGGACCC	2.10897e-05	Epiblast
TGTTCCGTCACTCTTA	1.46098	Epiblast
TTAACTCGTAGCGCTC	-6.58476e-06	Epiblast
TTAACTCGTATAGGTA	-7.50308e-06	Epiblast
TTAACTCGTCTTCGTC	-1.14513e-05	Epiblast
TTAACTCTCGTCACGG	1.02761e-05	Epiblast
TTAGGACAGAATTCCC	2.47804e-05	Epiblast
TTAGGACCAAGTAATG	-1.06645e-05	Epiblast
TTAGGACGTGTGCGTC	1.09431e-05	Epiblast
TTAGGACGTTGGTTTG	2.20596e-06	Epiblast
TTAGGCAAGTATTGGA	7.10051e-06	Epiblast
TTAGGCAGTGCACGAA	1.41207e-05	Epiblast
TTAGTTCCACGCCAGT	7.55385e-06	Epiblast
TTAGTTCTCCACGTTC	4.3018e-06	Epiblast
TTATGCTGTAGCTTGT	-5.96455e-06	Epiblast
TTCCCAGAGATGGCGT	-2.2283e-06	Epiblast
TTCCCAGTCCGGCACA	-6.32587e-06	Epiblast
TTCGAAGGTTCCAACA	-1.42379e-05	Epiblast
TTCGAAGGTTTGACTG	6.16017e-06	Epiblast
TTCGGTCTCCTCCTAG	-1.97093e-05	Epiblast
TTCGGTCTCTAAGCCA	-1.32446e-05	Epiblast
TTCTACACAGCATACT	1.75835e-06	Epiblast
TTCTACAGTAGGGTAC	8.93203e-06	Epiblast
TTCTACAGTGGGTATG	1.39339	Epiblast
TTCTCAAGTAGCGCTC	-2.32129e-06	Epiblast
TTCTCCTAGCGTAATA	-1.32416e-05	Epiblast
TTCTCCTGTGTCGCTG	-2.96823e-05	Epiblast
TTCTCCTTCTGGCGAC	-2.22572e-05	Epiblast
TTCTTAGCAGGCGATA	-1.9035e-05	Epiblast
TTCTTAGCATCGTCGG	-1.15404e-05	Epiblast
TTGAACGCATGGAATA	-1.61457e-05	Epiblast
TTGAACGGTCAGATAA	-1.66432e-06	Epiblast
TTGAACGTCCAAAGTC	-1.77639e-05	Epiblast
TTGCCGTGTTGATTCG	2.03905e-06	Epiblast
TTGCCGTTCCCAGGTG	-2.15998e-06	Epiblast
TTGCGTCAGAGGACGG	-3.54164e-06	Epiblast
TTGCGTCAGATCGGGT	1.23105e-05	Epiblast
TTGGAACAGACTAAGT	2.95158e-06	Epiblast
TTGGAACAGGTTACCT	-9.07496e-06	Epiblast
TTGGAACCACCAGCAC	-5.26614e-06	Epiblast
TTGGAACGTCGCGTGT	3.04236e-06	Epiblast
TTGGCAAAGCAGGTCA	1.28619e-05	Epiblast
TTGGCAAGTATATGAG	-1.28916e-05	Epiblast
TTTACTGAGGCCATAG	-4.77425e-06	Epiblast
TTTACTGCACGAGGTA	1.70744e-05	Epiblast
TTTACTGCAGACGCTC	-1.84103e-06	Epiblast
TTTATGCAGGTTCCTA	-5.3227e-06	Epiblast
TTTCCTCAGAATCTCC	-2.15696e-05	Epiblast
TTTCCTCCACAACGTT	-8.25765e-06	Epiblast
TTTCCTCGTTCTGTTT	-6.85662e-06	Epiblast
TTTGCGCAGAGCTGGT	-7.92714e-06	Epiblast
TTTGCGCAGAGCTTCT	-4.07004e-06	Epiblast
[truncated: 1,475 more rows]
